# Supplementary material for: Mapping age- and sex-specific HIV prevalence in adults in sub-Saharan Africa, 2000–2018
Source: BMC Med. 2022 Dec 19;20:488. doi: 10.1186/s12916-022-02639-z (PMC9760541; doi:10.1186/s12916-022-02639-z)
Supplement: Supplementary file 4 — Additional file 4: Supplemental results.1. README. 2. Prevalence range across districts. 3. Prevalence range between sexes. 4. Prevalence range between ages. 5. Age-specific district ranges. [file 12916_2022_2639_MOESM4_ESM.xlsx]

## Sheet: README
Description of materials:
Sheet name	Description
Prev. range across districts	HIV prevalence in the second-level administrative units (admin 2s) with highest and lowest prevalence in each country in 2018. Includes mean estimates as well as 95% confidence intervals (UI), as well as comparisons between admin 2s in terms of absolute differences and ratios. Comparisons offered for both combined adult estimates as well as when prevalence is considered across specific ages and s…
Prev. range between sexes	HIV prevalence in each admin 2 in both 2000 and 2018 for males and females. Includes mean estimates and UIs, as well as comparisons between admin 2s in terms of absolute differences and ratios.
Prev. range between ages	HIV prevalence in each admin 2 in both 2000 and 2018 for the age groups with the highest and lowest prevalence. Includes mean estimates and UIs, as well as comparisons between ages in terms of absolute differences and ratios. Separate estimates given for males and females.
Age-specific district ranges	HIV prevalence for each age group in both 2000 and 2018 for the admin 2s with the highest and lowest prevalence in the country for that respective age group. Includes mean estimates and UIs, as well as comparisons between admin 2s in terms of absolute differences and ratios.
Prev. range over time	HIV prevalence for each age, sex, and admin 2 in 2000 and 2018. Includes mean estimates and UIs, as well as comparisons between years in terms of absolute differences and ratios.

## Sheet: Prev. range across districts
		All adults combined						Age- and sex-specific
		Lowest		Highest		Difference	Ratio	Lowest				Highest				Difference	Ratio
Region	Country	Admin. 2	Mean prevalence (UI) (%)	Admin. 2	Mean prevalence (UI) (%)	Mean difference (UI) (percentage points)	Mean ratio (UI)	Admin. 2	Sex	Age	Mean prevalence (UI) (%)	Admin. 2	Sex	Age	Mean prevalence (UI) (%)	Mean difference (UI) (percentage points)	Mean ratio (UI)
Central SSA	Angola	Cuimba	0.59 (0.2 - 1.29)	Namakunde	5.71 (2.15 - 11.44)	5.12 (2.23 - 9.55)	11 (4.07 - 24.25)	Cuimba	males	15-19 years	0.03 (0.01 - 0.08)	Namakunde	females	35-39 years	12.5 (5.13 - 23.92)	12.46 (5.09 - 23.89)	478.49 (113.87 - 1382.41)
Western SSA	Benin	Banikoara	0.27 (0.12 - 0.52)	Grand-Popo	1.73 (0.97 - 2.85)	1.46 (0.89 - 2.28)	7.02 (3.25 - 13.56)	Banikoara	males	15-19 years	0.04 (0.02 - 0.08)	Dogbo	females	40-44 years	4.47 (2.54 - 7.31)	4.43 (2.51 - 7.28)	122.22 (41.7 - 266.6)
Southern SSA	Botswana	Gemsbok	13.19 (7.26 - 20.34)	Machaneng	27.39 (15.63 - 38.59)	14.2 (5.2 - 24.3)	2.15 (1.35 - 3.39)	Gemsbok	males	15-19 years	1.12 (0.59 - 2.01)	Machaneng	females	40-44 years	53.84 (38.46 - 69.94)	52.72 (37.5 - 68.71)	52.9 (25.14 - 96.73)
Western SSA	Burkina Faso	Séno	0.15 (0.06 - 0.29)	Kadiogo	1.13 (0.61 - 1.92)	0.99 (0.56 - 1.64)	8.56 (3.66 - 17.33)	Séno	males	15-19 years	0.03 (0.01 - 0.07)	Kadiogo	females	45-49 years	3.43 (1.97 - 5.68)	3.39 (1.94 - 5.65)	120.36 (43.45 - 267.92)
Eastern SSA	Burundi	Kinyinya	0.48 (0.23 - 0.88)	Buyenze	3.06 (1.69 - 4.96)	2.58 (1.34 - 4.19)	6.91 (3.14 - 12.85)	Kinyinya	males	15-19 years	0.14 (0.06 - 0.27)	Buyenze	females	45-49 years	11.37 (6.41 - 17.92)	11.23 (6.29 - 17.76)	94.22 (37.58 - 191.77)
Western SSA	Cameroon	Mayo Kani	1.05 (0.61 - 1.63)	Haut Nyong	8.11 (5.54 - 10.89)	7.06 (5.09 - 9.26)	8.13 (4.76 - 12.9)	Mayo Kani	males	15-19 years	0.12 (0.07 - 0.2)	Haut Nyong	females	40-44 years	17.78 (13.27 - 23.4)	17.66 (13.1 - 23.25)	159.44 (82.42 - 299.67)
Central SSA	Central African Republic	Nana-Bakassa	2.14 (0.65 - 5.02)	Djema	6.53 (1.94 - 15.45)	4.39 (0.27 - 11.52)	3.48 (1.09 - 8.37)	Kembe	males	15-19 years	0.24 (0.06 - 0.59)	Bangui	females	40-44 years	14.7 (5.35 - 31.04)	14.46 (5.21 - 30.79)	82.58 (15.62 - 260.48)
Western SSA	Chad	Barh Signaka	0.95 (0.43 - 1.86)	Tibesti	2.68 (1.27 - 5.05)	1.73 (0.27 - 3.75)	3.12 (1.19 - 6.85)	Djourf Al Ahmar	males	15-19 years	0.08 (0.03 - 0.17)	N'Djamena	females	40-44 years	6.44 (3.31 - 10.94)	6.36 (3.22 - 10.88)	97.9 (28.38 - 248.61)
Western SSA	Côte d'Ivoire	Folon	1.31 (0.58 - 2.47)	Gontougo	3.54 (1.86 - 5.92)	2.22 (0.55 - 4.35)	2.97 (1.29 - 5.73)	Folon	males	20-24 years	0.21 (0.1 - 0.41)	Abidjan	females	45-49 years	9.85 (5.61 - 15.93)	9.63 (5.4 - 15.58)	52.97 (19.77 - 117.14)
Central SSA	Democratic Republic of the Congo	Kenge	0.29 (0.1 - 0.61)	Isiro	2.2 (0.8 - 4.68)	1.91 (0.75 - 3.73)	8.31 (3.31 - 16.94)	Kenge	males	15-19 years	0.05 (0.01 - 0.11)	Isiro	females	40-44 years	5.84 (2.2 - 12.19)	5.79 (2.14 - 12.13)	163.87 (34.61 - 521.53)
Eastern SSA	Djibouti	As Eyla	0.86 (0.29 - 1.94)	Djibouti	2.22 (0.75 - 5.06)	1.36 (0.01 - 3.51)	2.92 (1.01 - 6.43)	As Eyla	males	20-24 years	0.1 (0.03 - 0.23)	Djibouti	females	40-44 years	4.5 (1.6 - 9.81)	4.41 (1.54 - 9.66)	53.77 (14.93 - 135.67)
Central SSA	Equatorial Guinea	Baney	5.35 (1.56 - 12.95)	Bata	11.05 (3.22 - 25.86)	5.7 (-0.3 - 14.53)	2.25 (0.95 - 4.4)	Luba	males	15-19 years	0.34 (0.09 - 0.86)	Bata	females	35-39 years	26.12 (8.69 - 56.64)	25.78 (8.39 - 56.37)	101.33 (21.12 - 292.86)
Eastern SSA	Eritrea	Geleb	0.32 (0.14 - 0.65)	Tesseney	1.32 (0.49 - 2.95)	1 (0.18 - 2.59)	4.7 (1.48 - 12.82)	Geleb	males	15-19 years	0.07 (0.03 - 0.15)	Tesseney	females	40-44 years	3.51 (1.31 - 7.52)	3.44 (1.23 - 7.49)	60.49 (14.87 - 176.38)
Eastern SSA	Ethiopia	Dawro	0.19 (0.08 - 0.38)	Agnuak	5.69 (3.07 - 9.2)	5.5 (3.14 - 8.75)	34.89 (13.08 - 77.36)	Dawro	males	15-19 years	0.05 (0.02 - 0.1)	Bahir Dar Special Zone	females	45-49 years	17.29 (8.47 - 29.79)	17.24 (8.45 - 29.74)	438.32 (130.49 - 1149.68)
Central SSA	Gabon	Haute-Banio	1.99 (0.58 - 4.64)	Louetsi-Wano	6.16 (1.8 - 14.55)	4.17 (1.04 - 9.9)	3.31 (1.57 - 6.21)	Haute-Banio	males	15-19 years	0.12 (0.03 - 0.31)	Louetsi-Wano	females	40-44 years	14.29 (4.63 - 32)	14.17 (4.58 - 31.86)	154.29 (35.48 - 413.37)
Western SSA	Gambia	Kiang Central	1.23 (0.61 - 2.1)	Janjanbureh	2.6 (1.29 - 4.58)	1.37 (0.44 - 2.7)	2.17 (1.33 - 3.42)	Kiang Central	males	15-19 years	0.08 (0.04 - 0.15)	Janjanbureh	females	35-39 years	5.67 (3.12 - 9.75)	5.58 (3.05 - 9.64)	73.59 (32.06 - 148.5)
Western SSA	Ghana	Gushiegu	0.4 (0.21 - 0.69)	New Juaben Municipal	2.84 (1.75 - 4.18)	2.43 (1.62 - 3.39)	7.52 (3.99 - 12.87)	Binduri	males	15-19 years	0.05 (0.03 - 0.09)	New Juaben Municipal	females	40-44 years	6.45 (4.31 - 9.07)	6.4 (4.25 - 9.03)	143 (65.87 - 273.01)
Western SSA	Guinea	Beyla	0.82 (0.44 - 1.39)	Boké	2.52 (1.57 - 3.72)	1.7 (0.84 - 2.61)	3.26 (1.71 - 5.51)	Beyla	males	15-19 years	0.06 (0.03 - 0.11)	Conakry	females	35-39 years	6.09 (4.38 - 8.46)	6.03 (4.3 - 8.4)	109.06 (50.66 - 199.97)
Western SSA	Guinea-Bissau	Pirada	1.78 (0.75 - 3.47)	Bubaque	3.57 (1.32 - 7.35)	1.79 (-0.33 - 4.69)	2.15 (0.86 - 4.51)	Pirada	males	15-19 years	0.19 (0.08 - 0.43)	Bubaque	females	40-44 years	7.47 (2.94 - 15.7)	7.28 (2.72 - 15.51)	46.64 (11.83 - 124.45)
Eastern SSA	Kenya	Lafey	0.34 (0.12 - 0.75)	Rarieda	18.75 (7.44 - 33.08)	18.41 (8.5 - 32.28)	66.82 (20.17 - 165.24)	Lafey	males	15-19 years	0.06 (0.02 - 0.13)	Rarieda	females	45-49 years	44.34 (21.88 - 72.87)	44.28 (21.84 - 72.76)	942.38 (268.1 - 2266.24)
Southern SSA	Lesotho	Butha-Buthe	21.94 (13.7 - 29.72)	Maseru	28.28 (18.51 - 36.51)	6.34 (1.37 - 11.45)	1.3 (1.06 - 1.6)	Butha-Buthe	males	15-19 years	2.1 (1.21 - 3.33)	Maseru	females	40-44 years	53.74 (41.97 - 65.83)	51.64 (40.07 - 63.53)	27.22 (15.68 - 44.29)
Western SSA	Liberia	Kokoyah	0.51 (0.26 - 0.88)	Greater Monrovia	1.85 (1.05 - 2.96)	1.34 (0.68 - 2.15)	3.79 (2.05 - 6.34)	Kokoyah	males	15-19 years	0.04 (0.02 - 0.07)	Greater Monrovia	females	40-44 years	4.02 (2.4 - 6.31)	3.98 (2.37 - 6.24)	108.99 (46.27 - 212.03)
Eastern SSA	Madagascar	Itasy	0.05 (0.02 - 0.1)	Analanjirofo	0.62 (0.31 - 1.14)	0.58 (0.31 - 1.01)	14.67 (6.02 - 31.33)	Itasy	males	15-19 years	0 (0 - 0.01)	Analanjirofo	females	35-39 years	1.27 (0.66 - 2.3)	1.27 (0.65 - 2.29)	511.69 (171.12 - 1385.13)
Eastern SSA	Malawi	Salima	5.03 (2.41 - 8.74)	Mulanje	16.42 (8.63 - 24.59)	11.39 (4.43 - 19.3)	3.55 (1.61 - 6.77)	Salima	males	15-19 years	0.57 (0.27 - 1.11)	Mulanje	females	40-44 years	38.35 (25.03 - 53.01)	37.77 (24.53 - 52.48)	76.21 (31.19 - 156.09)
Western SSA	Mali	Ansongo	0.37 (0.14 - 0.79)	Bamako	1.47 (0.67 - 2.8)	1.09 (0.29 - 2.28)	4.58 (1.48 - 11.1)	Ansongo	males	15-19 years	0.04 (0.01 - 0.08)	Bamako	females	40-44 years	4.03 (1.96 - 7.45)	3.99 (1.9 - 7.43)	132.77 (39.02 - 349.5)
Eastern SSA	Mozambique	Mongincual	3.17 (1.45 - 6.01)	Chókwè	33.24 (17.16 - 50.41)	30.07 (16.71 - 46.31)	11.85 (4.9 - 24.7)	Mongincual	males	15-19 years	0.33 (0.14 - 0.64)	Chókwè	females	35-39 years	57.25 (37.74 - 78.51)	56.92 (37.41 - 78.18)	201.51 (80.19 - 437.32)
Southern SSA	Namibia	Windhoek West	6.49 (3.85 - 9.84)	Katima Muliro Urban	23.68 (13.69 - 32.05)	17.19 (11.1 - 23.8)	3.75 (2.43 - 5.56)	Windhoek West	males	15-19 years	0.51 (0.28 - 0.84)	Katima Muliro Urban	females	40-44 years	54.92 (40.34 - 69.43)	54.42 (39.82 - 69.03)	117.79 (60.23 - 209.72)
Western SSA	Niger	Aguie	0.17 (0.07 - 0.33)	Bilma	1.17 (0.52 - 2.29)	1 (0.43 - 1.96)	7.84 (3.01 - 17.24)	Aguie	males	15-19 years	0.02 (0.01 - 0.05)	Bilma	females	40-44 years	2.76 (1.26 - 5.38)	2.74 (1.24 - 5.36)	151.96 (44.15 - 384.49)
Western SSA	Nigeria	Garki	0.16 (0.09 - 0.28)	Tarka	8.6 (4.91 - 13.49)	8.44 (5.14 - 12.68)	57.34 (26.48 - 104.49)	Garki	males	15-19 years	0.01 (0.01 - 0.02)	Tarka	females	40-44 years	17.46 (10.44 - 26.88)	17.44 (10.43 - 26.87)	1595.12 (683.14 - 3002.18)
Central SSA	Republic of Congo	Loumo	1.23 (0.46 - 2.63)	Souanke	5.61 (1.72 - 13.32)	4.38 (1.06 - 10.43)	4.96 (1.72 - 11.08)	Loumo	males	15-19 years	0.19 (0.06 - 0.43)	Souanke	females	40-44 years	11.41 (3.87 - 27.05)	11.22 (3.57 - 26.85)	75.86 (13.13 - 225.88)
Eastern SSA	Rwanda	Nyaruguru	0.9 (0.44 - 1.56)	Gasabo	4.1 (1.9 - 7.38)	3.2 (1.28 - 6.07)	4.83 (2.21 - 9.2)	Nyaruguru	males	15-19 years	0.12 (0.05 - 0.2)	Nyarugenge	females	45-49 years	14.13 (7.44 - 23.97)	14.01 (7.35 - 23.89)	133.83 (59.26 - 250.54)
Western SSA	Senegal	Tivaouane	0.3 (0.14 - 0.52)	Goudomp	1.34 (0.71 - 2.24)	1.04 (0.5 - 1.81)	4.85 (2.27 - 8.84)	Tivaouane	males	15-19 years	0.03 (0.01 - 0.06)	Goudomp	females	40-44 years	3.29 (1.82 - 5.36)	3.26 (1.8 - 5.32)	121.32 (46.84 - 257.23)
Western SSA	Sierra Leone	Koinadugu	0.93 (0.53 - 1.48)	Western Urban	2.68 (1.69 - 3.96)	1.75 (0.93 - 2.68)	3 (1.78 - 4.61)	Koinadugu	males	15-19 years	0.11 (0.06 - 0.18)	Western Urban	females	35-39 years	5.34 (3.47 - 7.49)	5.23 (3.35 - 7.4)	52.49 (24.7 - 97.31)
Eastern SSA	Somalia	Beled Xaawo	0.11 (0.04 - 0.25)	Ceel Dheer	0.52 (0.25 - 0.98)	0.41 (0.15 - 0.81)	5.4 (1.93 - 11.98)	Beled Xaawo	males	20-24 years	0.02 (0.01 - 0.05)	Ceel Dheer	females	40-44 years	1.16 (0.58 - 2.16)	1.14 (0.55 - 2.11)	62.45 (20.09 - 148.84)
Southern SSA	South Africa	West Coast	4.01 (2.29 - 6.22)	Umgungundlovu	35.41 (22.3 - 46.26)	31.4 (22.89 - 40.07)	9.18 (5.65 - 13.63)	West Coast	males	15-19 years	0.17 (0.09 - 0.28)	Umgungundlovu	females	35-39 years	59.44 (46.57 - 71.28)	59.28 (46.35 - 71.03)	391.44 (204.84 - 661.4)
Eastern SSA	South Sudan	Al Mabien	0.8 (0.3 - 1.72)	Yambio	3.98 (1.83 - 7.34)	3.19 (1.2 - 6.23)	5.83 (2 - 12.85)	Al Mabien	males	15-19 years	0.05 (0.02 - 0.11)	Yambio	females	35-39 years	7.94 (3.98 - 14.17)	7.89 (3.96 - 14.12)	200.54 (54.83 - 501.85)
Eastern SSA	Sudan	Al Kurumik	0.14 (0.06 - 0.28)	Dongola	0.56 (0.26 - 1.07)	0.43 (0.17 - 0.83)	4.61 (2.05 - 8.97)	Al Kurumik	males	15-19 years	0.01 (0 - 0.02)	As Salam	males	35-39 years	1.07 (0.46 - 2.13)	1.07 (0.46 - 2.13)	165.34 (54.23 - 431.62)
Southern SSA	Swaziland	Gege	25.6 (16.17 - 33.84)	Nkilongo	33.16 (21.79 - 42.37)	7.56 (1.35 - 13.88)	1.31 (1.05 - 1.61)	Ngwenpisi	males	15-19 years	2.53 (1.54 - 3.98)	Nkilongo	females	35-39 years	62.53 (50.09 - 74.54)	60.01 (48.34 - 71.71)	26.07 (16.02 - 40.4)
Eastern SSA	Tanzania	Mkoani	0.2 (0.1 - 0.36)	Mafinga Township Authority	15.58 (8.18 - 24)	15.37 (9.12 - 23.4)	83.07 (37.64 - 159.07)	Mkoani	males	15-19 years	0.03 (0.01 - 0.05)	Mafinga Township Authority	females	45-49 years	36.56 (22.45 - 53.21)	36.53 (22.43 - 53.19)	1509.02 (627.7 - 2991.71)
Western SSA	Togo	Kpendjal	0.62 (0.32 - 1.07)	Golfe	3.29 (1.84 - 5.2)	2.67 (1.54 - 4.2)	5.63 (2.94 - 9.97)	Kpendjal	males	20-24 years	0.08 (0.04 - 0.15)	Golfe	females	40-44 years	8.37 (4.97 - 13.26)	8.29 (4.9 - 13.17)	111.91 (47.62 - 228.79)
Eastern SSA	Uganda	Aringa	0.69 (0.31 - 1.3)	Mubende Municipality	11.96 (4.57 - 21.76)	11.27 (4.8 - 20.64)	19.45 (7.09 - 42.99)	Aringa	males	15-19 years	0.08 (0.03 - 0.16)	Bujumba	females	45-49 years	24.54 (12.27 - 39.57)	24.46 (12.14 - 39.52)	349.46 (118.36 - 806.44)
Eastern SSA	Zambia	Mwinilunga	4.49 (2.34 - 7.62)	Mufulira	17.83 (11.71 - 24.12)	13.33 (7.77 - 19.27)	4.28 (2.16 - 7.5)	Mwinilunga	males	15-19 years	0.54 (0.27 - 0.99)	Mufulira	females	45-49 years	38.3 (27.91 - 50.03)	37.75 (27.32 - 49.47)	78.26 (34.61 - 139.11)
Southern SSA	Zimbabwe	Rushinga	8.7 (4.81 - 13.43)	Tsholotsho	22.11 (12.62 - 31.01)	13.41 (6.4 - 20.97)	2.64 (1.6 - 4.09)	Rushinga	males	15-19 years	1.38 (0.75 - 2.33)	Bulilima (North)	females	40-44 years	45.19 (32.58 - 58.24)	43.81 (31.18 - 56.98)	35.62 (17.4 - 62.15)

## Sheet: Prev. range between sexes
Region	Year	Country	Admin. 1	Admin. 2	Mean male prevalence (UI) (%)	Mean female prevalence (UI) (%)	Mean difference (UI) (percentage points)	Mean ratio (UI)
Central SSA	2000	Angola	Bengo	Ambriz	0.89 (0.29 - 2.07)	1.8 (0.69 - 3.92)	0.91 (0.25 - 1.99)	2.02 (1.21 - 3.42)
Central SSA	2000	Angola	Bengo	Dande	0.88 (0.3 - 1.98)	1.77 (0.7 - 3.73)	0.89 (0.24 - 1.92)	2.01 (1.21 - 3.42)
Central SSA	2000	Angola	Bengo	Icolo e Bengo	0.94 (0.33 - 2.08)	1.93 (0.77 - 3.98)	0.99 (0.28 - 2.11)	2.05 (1.24 - 3.52)
Central SSA	2000	Angola	Bengo	Muxima	0.84 (0.29 - 1.85)	1.73 (0.68 - 3.59)	0.89 (0.24 - 1.87)	2.06 (1.23 - 3.51)
Central SSA	2000	Angola	Bengo	Nambuangongo	0.74 (0.23 - 1.75)	1.49 (0.55 - 3.35)	0.75 (0.21 - 1.66)	2.01 (1.21 - 3.43)
Central SSA	2000	Angola	Benguela	Baía Farta	0.83 (0.26 - 1.97)	1.73 (0.63 - 3.9)	0.9 (0.24 - 1.97)	2.08 (1.27 - 3.56)
Central SSA	2000	Angola	Benguela	Balombo	0.65 (0.19 - 1.6)	1.36 (0.46 - 3.21)	0.71 (0.18 - 1.68)	2.09 (1.25 - 3.59)
Central SSA	2000	Angola	Benguela	Benguela	0.95 (0.3 - 2.2)	1.98 (0.74 - 4.39)	1.03 (0.28 - 2.3)	2.08 (1.27 - 3.55)
Central SSA	2000	Angola	Benguela	Bocoio	0.69 (0.21 - 1.65)	1.43 (0.51 - 3.31)	0.74 (0.19 - 1.77)	2.07 (1.25 - 3.57)
Central SSA	2000	Angola	Benguela	Caiambambo	0.73 (0.23 - 1.73)	1.53 (0.55 - 3.48)	0.8 (0.22 - 1.83)	2.1 (1.26 - 3.58)
Central SSA	2000	Angola	Benguela	Chongoroi	0.73 (0.23 - 1.73)	1.53 (0.53 - 3.43)	0.8 (0.21 - 1.78)	2.1 (1.26 - 3.58)
Central SSA	2000	Angola	Benguela	Cubal	0.71 (0.23 - 1.71)	1.5 (0.53 - 3.43)	0.79 (0.21 - 1.79)	2.11 (1.26 - 3.58)
Central SSA	2000	Angola	Benguela	Ganda	0.66 (0.21 - 1.61)	1.38 (0.48 - 3.2)	0.72 (0.19 - 1.75)	2.09 (1.26 - 3.59)
Central SSA	2000	Angola	Benguela	Lobito	0.83 (0.26 - 1.91)	1.72 (0.63 - 3.86)	0.89 (0.24 - 2.06)	2.07 (1.26 - 3.55)
Central SSA	2000	Angola	Bié	Andulo	0.49 (0.14 - 1.23)	1.05 (0.33 - 2.5)	0.56 (0.15 - 1.29)	2.14 (1.3 - 3.65)
Central SSA	2000	Angola	Bié	Camacupa	0.5 (0.15 - 1.22)	1.08 (0.34 - 2.55)	0.58 (0.15 - 1.34)	2.16 (1.3 - 3.64)
Central SSA	2000	Angola	Bié	Catabola	0.48 (0.14 - 1.18)	1.03 (0.32 - 2.47)	0.55 (0.14 - 1.32)	2.15 (1.3 - 3.66)
Central SSA	2000	Angola	Bié	Chinguar	0.51 (0.15 - 1.25)	1.1 (0.36 - 2.55)	0.59 (0.14 - 1.37)	2.16 (1.3 - 3.66)
Central SSA	2000	Angola	Bié	Chitembo	0.59 (0.18 - 1.4)	1.28 (0.43 - 3.02)	0.69 (0.17 - 1.6)	2.17 (1.3 - 3.65)
Central SSA	2000	Angola	Bié	Cuemba	0.54 (0.16 - 1.37)	1.16 (0.37 - 2.81)	0.62 (0.17 - 1.47)	2.15 (1.3 - 3.63)
Central SSA	2000	Angola	Bié	Cunhinga	0.48 (0.14 - 1.18)	1.03 (0.32 - 2.42)	0.55 (0.14 - 1.31)	2.15 (1.3 - 3.67)
Central SSA	2000	Angola	Bié	Kuito	0.51 (0.15 - 1.24)	1.1 (0.34 - 2.6)	0.59 (0.14 - 1.41)	2.16 (1.3 - 3.66)
Central SSA	2000	Angola	Bié	Nharea	0.48 (0.14 - 1.23)	1.04 (0.33 - 2.5)	0.56 (0.14 - 1.25)	2.17 (1.3 - 3.66)
Central SSA	2000	Angola	Cabinda	Belize	1.08 (0.34 - 2.58)	2.26 (0.84 - 4.89)	1.18 (0.36 - 2.48)	2.09 (1.28 - 3.54)
Central SSA	2000	Angola	Cabinda	Buco Zau	1.03 (0.32 - 2.51)	2.15 (0.79 - 4.78)	1.12 (0.32 - 2.5)	2.09 (1.27 - 3.53)
Central SSA	2000	Angola	Cabinda	Cabinda	1 (0.3 - 2.45)	2.11 (0.72 - 4.65)	1.11 (0.31 - 2.39)	2.11 (1.28 - 3.54)
Central SSA	2000	Angola	Cabinda	Landana	1.13 (0.35 - 2.72)	2.36 (0.86 - 5.22)	1.23 (0.36 - 2.72)	2.09 (1.28 - 3.53)
Central SSA	2000	Angola	Cuando Cubango	Calai	1.02 (0.27 - 2.6)	2.35 (0.69 - 5.73)	1.33 (0.37 - 3.07)	2.3 (1.4 - 3.89)
Central SSA	2000	Angola	Cuando Cubango	Cuangar	0.98 (0.27 - 2.45)	2.33 (0.74 - 5.58)	1.35 (0.4 - 3.19)	2.38 (1.44 - 4)
Central SSA	2000	Angola	Cuando Cubango	Cuchi	0.62 (0.19 - 1.51)	1.48 (0.47 - 3.57)	0.86 (0.26 - 1.97)	2.39 (1.43 - 4.02)
Central SSA	2000	Angola	Cuando Cubango	Cuito Cuanavale	0.85 (0.26 - 2.11)	2.05 (0.66 - 4.92)	1.2 (0.34 - 2.76)	2.41 (1.44 - 4.01)
Central SSA	2000	Angola	Cuando Cubango	Dirico	1.07 (0.29 - 2.68)	2.5 (0.73 - 6.04)	1.43 (0.41 - 3.47)	2.34 (1.43 - 3.94)
Central SSA	2000	Angola	Cuando Cubango	Mavinga	1.14 (0.33 - 2.77)	2.72 (0.88 - 6.2)	1.58 (0.49 - 3.62)	2.39 (1.45 - 3.99)
Central SSA	2000	Angola	Cuando Cubango	Menongue	0.66 (0.2 - 1.58)	1.57 (0.52 - 3.66)	0.91 (0.27 - 2.06)	2.38 (1.44 - 4.03)
Central SSA	2000	Angola	Cuando Cubango	Nancova	1.15 (0.32 - 2.79)	2.75 (0.87 - 6.41)	1.6 (0.48 - 3.87)	2.39 (1.44 - 3.98)
Central SSA	2000	Angola	Cuando Cubango	Rivungo	1.14 (0.33 - 2.86)	2.71 (0.83 - 6.51)	1.57 (0.46 - 3.74)	2.38 (1.45 - 3.96)
Central SSA	2000	Angola	Cuanza Norte	Ambaca	0.59 (0.17 - 1.49)	1.26 (0.42 - 2.93)	0.67 (0.19 - 1.48)	2.14 (1.27 - 3.59)
Central SSA	2000	Angola	Cuanza Norte	Banga	0.56 (0.17 - 1.36)	1.19 (0.41 - 2.68)	0.63 (0.17 - 1.43)	2.12 (1.27 - 3.6)
Central SSA	2000	Angola	Cuanza Norte	Bolongongo	0.59 (0.18 - 1.42)	1.25 (0.43 - 2.84)	0.66 (0.18 - 1.45)	2.12 (1.27 - 3.59)
Central SSA	2000	Angola	Cuanza Norte	Bula Atumba	0.65 (0.2 - 1.6)	1.32 (0.46 - 2.95)	0.67 (0.16 - 1.48)	2.03 (1.22 - 3.44)
Central SSA	2000	Angola	Cuanza Norte	Cambambe	0.56 (0.18 - 1.35)	1.2 (0.41 - 2.76)	0.64 (0.17 - 1.39)	2.14 (1.28 - 3.6)
Central SSA	2000	Angola	Cuanza Norte	Cazengo	0.59 (0.19 - 1.4)	1.27 (0.43 - 2.84)	0.68 (0.18 - 1.49)	2.15 (1.28 - 3.6)
Central SSA	2000	Angola	Cuanza Norte	Dembos	0.68 (0.21 - 1.65)	1.36 (0.5 - 3.11)	0.68 (0.17 - 1.54)	2 (1.21 - 3.43)
Central SSA	2000	Angola	Cuanza Norte	Golungo Alto	0.58 (0.19 - 1.37)	1.23 (0.43 - 2.76)	0.65 (0.18 - 1.45)	2.12 (1.27 - 3.59)
Central SSA	2000	Angola	Cuanza Norte	Lucala	0.52 (0.16 - 1.26)	1.11 (0.37 - 2.51)	0.59 (0.16 - 1.31)	2.13 (1.27 - 3.6)
Central SSA	2000	Angola	Cuanza Norte	Ngonguembo	0.57 (0.18 - 1.37)	1.21 (0.42 - 2.72)	0.64 (0.17 - 1.44)	2.12 (1.27 - 3.58)
Central SSA	2000	Angola	Cuanza Norte	Pango Aluquém	0.68 (0.22 - 1.59)	1.39 (0.51 - 3.09)	0.71 (0.18 - 1.56)	2.04 (1.24 - 3.49)
Central SSA	2000	Angola	Cuanza Norte	Quiculungo	0.57 (0.17 - 1.4)	1.21 (0.41 - 2.76)	0.64 (0.18 - 1.45)	2.12 (1.27 - 3.6)
Central SSA	2000	Angola	Cuanza Norte	Samba Cajú	0.53 (0.16 - 1.29)	1.13 (0.39 - 2.56)	0.6 (0.16 - 1.37)	2.13 (1.27 - 3.6)
Central SSA	2000	Angola	Cuanza Sul	Amboim	0.61 (0.18 - 1.53)	1.26 (0.42 - 2.91)	0.65 (0.16 - 1.53)	2.07 (1.23 - 3.47)
Central SSA	2000	Angola	Cuanza Sul	Cassongue	0.59 (0.17 - 1.49)	1.21 (0.39 - 2.93)	0.62 (0.14 - 1.5)	2.05 (1.22 - 3.49)
Central SSA	2000	Angola	Cuanza Sul	Conda	0.58 (0.17 - 1.46)	1.19 (0.4 - 2.75)	0.61 (0.15 - 1.41)	2.05 (1.22 - 3.48)
Central SSA	2000	Angola	Cuanza Sul	Ebo	0.55 (0.16 - 1.37)	1.13 (0.37 - 2.65)	0.58 (0.14 - 1.37)	2.05 (1.22 - 3.48)
Central SSA	2000	Angola	Cuanza Sul	Libolo	0.54 (0.17 - 1.3)	1.11 (0.37 - 2.58)	0.57 (0.13 - 1.32)	2.06 (1.22 - 3.49)
Central SSA	2000	Angola	Cuanza Sul	Mussende	0.5 (0.15 - 1.22)	1.03 (0.35 - 2.3)	0.53 (0.12 - 1.18)	2.06 (1.22 - 3.5)
Central SSA	2000	Angola	Cuanza Sul	Porto Amboim	0.64 (0.19 - 1.51)	1.31 (0.45 - 2.95)	0.67 (0.16 - 1.56)	2.05 (1.23 - 3.47)
Central SSA	2000	Angola	Cuanza Sul	Quibala	0.52 (0.16 - 1.3)	1.07 (0.36 - 2.46)	0.55 (0.13 - 1.25)	2.06 (1.23 - 3.49)
Central SSA	2000	Angola	Cuanza Sul	Quilenda	0.56 (0.16 - 1.38)	1.15 (0.37 - 2.63)	0.59 (0.14 - 1.39)	2.05 (1.23 - 3.48)
Central SSA	2000	Angola	Cuanza Sul	Seles	0.59 (0.17 - 1.42)	1.2 (0.41 - 2.75)	0.61 (0.16 - 1.4)	2.03 (1.22 - 3.48)
Central SSA	2000	Angola	Cuanza Sul	Sumbe	0.66 (0.19 - 1.59)	1.34 (0.47 - 3.06)	0.68 (0.17 - 1.57)	2.03 (1.23 - 3.47)
Central SSA	2000	Angola	Cuanza Sul	Waku Kungo	0.55 (0.16 - 1.38)	1.13 (0.36 - 2.72)	0.58 (0.14 - 1.39)	2.05 (1.22 - 3.48)
Central SSA	2000	Angola	Cunene	Cahama	0.78 (0.24 - 1.95)	1.76 (0.6 - 4.05)	0.98 (0.31 - 2.16)	2.26 (1.37 - 3.9)
Central SSA	2000	Angola	Cunene	Cuanhama	1.27 (0.39 - 2.96)	2.87 (0.98 - 6.42)	1.6 (0.53 - 3.47)	2.26 (1.38 - 3.85)
Central SSA	2000	Angola	Cunene	Curoca	0.94 (0.27 - 2.34)	2.12 (0.69 - 4.87)	1.18 (0.35 - 2.66)	2.26 (1.37 - 3.88)
Central SSA	2000	Angola	Cunene	Cuvelai	1.01 (0.32 - 2.39)	2.29 (0.79 - 5.18)	1.28 (0.42 - 2.91)	2.27 (1.38 - 3.86)
Central SSA	2000	Angola	Cunene	Namakunde	1.37 (0.41 - 3.33)	3.1 (1.03 - 7.03)	1.73 (0.55 - 3.95)	2.26 (1.39 - 3.83)
Central SSA	2000	Angola	Cunene	Ombadja	1.09 (0.32 - 2.61)	2.47 (0.81 - 5.68)	1.38 (0.42 - 3.17)	2.27 (1.38 - 3.88)
Central SSA	2000	Angola	Huambo	Bailundo	0.52 (0.15 - 1.34)	1.14 (0.37 - 2.77)	0.62 (0.16 - 1.51)	2.19 (1.31 - 3.71)
Central SSA	2000	Angola	Huambo	Caála	0.57 (0.17 - 1.43)	1.26 (0.42 - 2.97)	0.69 (0.18 - 1.6)	2.21 (1.31 - 3.71)
Central SSA	2000	Angola	Huambo	Catchiungo	0.52 (0.15 - 1.26)	1.14 (0.37 - 2.66)	0.62 (0.16 - 1.43)	2.19 (1.31 - 3.71)
Central SSA	2000	Angola	Huambo	Ekunha	0.55 (0.16 - 1.39)	1.2 (0.38 - 2.9)	0.65 (0.17 - 1.51)	2.18 (1.31 - 3.72)
Central SSA	2000	Angola	Huambo	Huambo	0.59 (0.18 - 1.45)	1.3 (0.43 - 3.04)	0.71 (0.19 - 1.67)	2.2 (1.31 - 3.71)
Central SSA	2000	Angola	Huambo	Londuimbale	0.56 (0.16 - 1.44)	1.23 (0.39 - 2.97)	0.67 (0.17 - 1.56)	2.2 (1.31 - 3.71)
Central SSA	2000	Angola	Huambo	Longonjo	0.58 (0.17 - 1.44)	1.27 (0.42 - 3)	0.69 (0.19 - 1.67)	2.19 (1.31 - 3.71)
Central SSA	2000	Angola	Huambo	Mungo	0.5 (0.14 - 1.27)	1.09 (0.35 - 2.64)	0.59 (0.15 - 1.48)	2.18 (1.31 - 3.71)
Central SSA	2000	Angola	Huambo	Tchicala-Tcholoanga	0.53 (0.16 - 1.28)	1.16 (0.39 - 2.7)	0.63 (0.17 - 1.47)	2.19 (1.31 - 3.71)
Central SSA	2000	Angola	Huambo	Tchindjenje	0.59 (0.18 - 1.45)	1.28 (0.43 - 3.01)	0.69 (0.2 - 1.7)	2.17 (1.31 - 3.71)
Central SSA	2000	Angola	Huambo	Ukuma	0.57 (0.17 - 1.42)	1.24 (0.41 - 2.96)	0.67 (0.19 - 1.62)	2.18 (1.31 - 3.72)
Central SSA	2000	Angola	Huíla	Caconda	0.57 (0.18 - 1.43)	1.28 (0.43 - 3.04)	0.71 (0.2 - 1.65)	2.25 (1.33 - 3.78)
Central SSA	2000	Angola	Huíla	Caluquembe	0.6 (0.19 - 1.44)	1.33 (0.45 - 3.09)	0.73 (0.2 - 1.69)	2.22 (1.33 - 3.78)
Central SSA	2000	Angola	Huíla	Chibia	0.61 (0.19 - 1.48)	1.35 (0.47 - 3.01)	0.74 (0.23 - 1.63)	2.21 (1.33 - 3.78)
Central SSA	2000	Angola	Huíla	Chicomba	0.56 (0.18 - 1.41)	1.25 (0.41 - 2.93)	0.69 (0.19 - 1.59)	2.23 (1.33 - 3.78)
Central SSA	2000	Angola	Huíla	Chipindo	0.56 (0.17 - 1.37)	1.26 (0.41 - 2.94)	0.7 (0.19 - 1.6)	2.25 (1.33 - 3.77)
Central SSA	2000	Angola	Huíla	Gambos	0.66 (0.2 - 1.59)	1.45 (0.52 - 3.3)	0.79 (0.26 - 1.77)	2.2 (1.33 - 3.77)
Central SSA	2000	Angola	Huíla	Humpata	0.69 (0.21 - 1.62)	1.52 (0.53 - 3.33)	0.83 (0.25 - 1.74)	2.2 (1.33 - 3.78)
Central SSA	2000	Angola	Huíla	Jamba	0.65 (0.2 - 1.58)	1.45 (0.47 - 3.4)	0.8 (0.23 - 1.85)	2.23 (1.33 - 3.77)
Central SSA	2000	Angola	Huíla	Kuvango	0.63 (0.19 - 1.52)	1.41 (0.45 - 3.3)	0.78 (0.21 - 1.81)	2.24 (1.33 - 3.78)
Central SSA	2000	Angola	Huíla	Lubango	0.66 (0.2 - 1.55)	1.47 (0.51 - 3.21)	0.81 (0.25 - 1.72)	2.23 (1.33 - 3.78)
Central SSA	2000	Angola	Huíla	Matala	0.6 (0.19 - 1.52)	1.33 (0.45 - 3.13)	0.73 (0.21 - 1.67)	2.22 (1.33 - 3.78)
Central SSA	2000	Angola	Huíla	Quilengues	0.64 (0.2 - 1.51)	1.41 (0.5 - 3.18)	0.77 (0.23 - 1.71)	2.2 (1.33 - 3.77)
Central SSA	2000	Angola	Huíla	Tchipungo	0.61 (0.19 - 1.52)	1.35 (0.45 - 3.08)	0.74 (0.21 - 1.72)	2.21 (1.33 - 3.78)
Central SSA	2000	Angola	Luanda	Cacuaco	1.19 (0.42 - 2.64)	2.44 (1.01 - 4.92)	1.25 (0.38 - 2.59)	2.05 (1.24 - 3.49)
Central SSA	2000	Angola	Luanda	Cazenga	1.37 (0.48 - 2.99)	2.79 (1.18 - 5.6)	1.42 (0.45 - 2.92)	2.04 (1.24 - 3.51)
Central SSA	2000	Angola	Luanda	Ingombota	1.34 (0.47 - 2.92)	2.74 (1.15 - 5.49)	1.4 (0.44 - 2.86)	2.04 (1.24 - 3.51)
Central SSA	2000	Angola	Luanda	Kilamba Kiaxi	1.43 (0.5 - 3.09)	2.92 (1.23 - 5.83)	1.49 (0.48 - 3.03)	2.04 (1.25 - 3.5)
Central SSA	2000	Angola	Luanda	Maianga	1.38 (0.48 - 3)	2.82 (1.19 - 5.61)	1.44 (0.47 - 2.95)	2.04 (1.24 - 3.5)
Central SSA	2000	Angola	Luanda	Rangel	1.39 (0.49 - 3.03)	2.84 (1.2 - 5.69)	1.45 (0.45 - 2.97)	2.04 (1.24 - 3.5)
Central SSA	2000	Angola	Luanda	Samba	1.27 (0.44 - 2.73)	2.59 (1.08 - 5.19)	1.32 (0.43 - 2.74)	2.04 (1.24 - 3.5)
Central SSA	2000	Angola	Luanda	Sambizanga	1.35 (0.48 - 2.96)	2.77 (1.16 - 5.57)	1.42 (0.44 - 2.89)	2.05 (1.24 - 3.51)
Central SSA	2000	Angola	Luanda	Viana	1.17 (0.41 - 2.53)	2.39 (1 - 4.8)	1.22 (0.39 - 2.51)	2.04 (1.24 - 3.52)
Central SSA	2000	Angola	Lunda Norte	Cambulo	0.79 (0.24 - 1.95)	1.59 (0.51 - 3.69)	0.8 (0.17 - 1.9)	2.01 (1.21 - 3.44)
Central SSA	2000	Angola	Lunda Norte	Capenda	0.64 (0.19 - 1.58)	1.32 (0.45 - 3.04)	0.68 (0.16 - 1.58)	2.06 (1.22 - 3.53)
Central SSA	2000	Angola	Lunda Norte	Caungula	0.94 (0.28 - 2.26)	1.88 (0.64 - 4.27)	0.94 (0.2 - 2.21)	2 (1.19 - 3.42)
Central SSA	2000	Angola	Lunda Norte	Chitato	0.7 (0.21 - 1.76)	1.41 (0.47 - 3.27)	0.71 (0.16 - 1.72)	2.01 (1.2 - 3.46)
Central SSA	2000	Angola	Lunda Norte	Cuango	0.69 (0.21 - 1.69)	1.39 (0.48 - 3.15)	0.7 (0.17 - 1.59)	2.01 (1.19 - 3.44)
Central SSA	2000	Angola	Lunda Norte	Cuilo	1 (0.31 - 2.43)	2.01 (0.71 - 4.53)	1.01 (0.24 - 2.25)	2.01 (1.21 - 3.44)
Central SSA	2000	Angola	Lunda Norte	Lubalo	0.84 (0.26 - 1.97)	1.7 (0.61 - 3.77)	0.86 (0.2 - 1.9)	2.02 (1.2 - 3.45)
Central SSA	2000	Angola	Lunda Norte	Lucapa	0.76 (0.24 - 1.83)	1.54 (0.53 - 3.48)	0.78 (0.19 - 1.77)	2.03 (1.2 - 3.47)
Central SSA	2000	Angola	Lunda Norte	Xá Muteba	0.73 (0.23 - 1.81)	1.48 (0.52 - 3.35)	0.75 (0.2 - 1.7)	2.03 (1.21 - 3.47)
Central SSA	2000	Angola	Lunda Sul	Cacolo	0.67 (0.2 - 1.66)	1.46 (0.49 - 3.34)	0.79 (0.22 - 1.77)	2.18 (1.29 - 3.68)
Central SSA	2000	Angola	Lunda Sul	Dala	0.71 (0.21 - 1.72)	1.53 (0.54 - 3.5)	0.82 (0.22 - 1.95)	2.15 (1.29 - 3.68)
Central SSA	2000	Angola	Lunda Sul	Muconda	0.79 (0.25 - 1.9)	1.71 (0.59 - 3.93)	0.92 (0.27 - 2.27)	2.16 (1.3 - 3.67)
Central SSA	2000	Angola	Lunda Sul	Saurimo	0.58 (0.18 - 1.36)	1.25 (0.46 - 2.73)	0.67 (0.2 - 1.51)	2.16 (1.29 - 3.7)
Central SSA	2000	Angola	Malanje	Cacuzo	0.47 (0.15 - 1.12)	1.04 (0.36 - 2.31)	0.57 (0.16 - 1.22)	2.21 (1.33 - 3.76)
Central SSA	2000	Angola	Malanje	Calandula	0.5 (0.15 - 1.22)	1.11 (0.37 - 2.49)	0.61 (0.18 - 1.34)	2.22 (1.33 - 3.79)
Central SSA	2000	Angola	Malanje	Cambundi-Catembo	0.51 (0.15 - 1.26)	1.13 (0.36 - 2.62)	0.62 (0.18 - 1.42)	2.22 (1.33 - 3.78)
Central SSA	2000	Angola	Malanje	Cangandala	0.46 (0.14 - 1.14)	1.03 (0.35 - 2.36)	0.57 (0.16 - 1.27)	2.24 (1.33 - 3.8)
Central SSA	2000	Angola	Malanje	Caombo	0.58 (0.17 - 1.45)	1.29 (0.45 - 3.03)	0.71 (0.21 - 1.61)	2.22 (1.33 - 3.79)
Central SSA	2000	Angola	Malanje	Cuaba Nzogo	0.51 (0.16 - 1.25)	1.14 (0.4 - 2.55)	0.63 (0.18 - 1.39)	2.24 (1.33 - 3.8)
Central SSA	2000	Angola	Malanje	Cunda-dia-Baza	0.63 (0.19 - 1.55)	1.38 (0.48 - 3.13)	0.75 (0.22 - 1.66)	2.19 (1.32 - 3.75)
Central SSA	2000	Angola	Malanje	Luquembo	0.52 (0.15 - 1.27)	1.15 (0.37 - 2.72)	0.63 (0.17 - 1.51)	2.21 (1.33 - 3.76)
Central SSA	2000	Angola	Malanje	Malanje	0.5 (0.15 - 1.22)	1.11 (0.38 - 2.54)	0.61 (0.17 - 1.38)	2.22 (1.33 - 3.8)
Central SSA	2000	Angola	Malanje	Marimba	0.62 (0.18 - 1.54)	1.37 (0.45 - 3.22)	0.75 (0.24 - 1.82)	2.21 (1.33 - 3.76)
Central SSA	2000	Angola	Malanje	Massango	0.58 (0.17 - 1.47)	1.28 (0.42 - 3.02)	0.7 (0.2 - 1.66)	2.21 (1.32 - 3.73)
Central SSA	2000	Angola	Malanje	Mucari	0.48 (0.14 - 1.18)	1.06 (0.36 - 2.43)	0.58 (0.18 - 1.32)	2.21 (1.33 - 3.8)
Central SSA	2000	Angola	Malanje	Quela	0.57 (0.18 - 1.4)	1.26 (0.43 - 2.84)	0.69 (0.21 - 1.52)	2.21 (1.32 - 3.76)
Central SSA	2000	Angola	Malanje	Quirima	0.64 (0.19 - 1.59)	1.43 (0.46 - 3.38)	0.79 (0.23 - 1.85)	2.23 (1.33 - 3.74)
Central SSA	2000	Angola	Moxico	Alto Zambeze	1.07 (0.32 - 2.63)	2.32 (0.75 - 5.37)	1.25 (0.35 - 2.78)	2.17 (1.31 - 3.61)
Central SSA	2000	Angola	Moxico	Camanongue	0.61 (0.17 - 1.51)	1.31 (0.43 - 3.16)	0.7 (0.19 - 1.73)	2.15 (1.29 - 3.66)
Central SSA	2000	Angola	Moxico	Cameia	0.8 (0.24 - 1.95)	1.73 (0.57 - 4.05)	0.93 (0.24 - 2.22)	2.16 (1.3 - 3.64)
Central SSA	2000	Angola	Moxico	Léua	0.63 (0.18 - 1.62)	1.38 (0.44 - 3.31)	0.75 (0.19 - 1.77)	2.19 (1.3 - 3.65)
Central SSA	2000	Angola	Moxico	Luau	0.61 (0.17 - 1.55)	1.32 (0.4 - 3.21)	0.71 (0.17 - 1.77)	2.16 (1.29 - 3.66)
Central SSA	2000	Angola	Moxico	Lucano	0.93 (0.27 - 2.34)	2.01 (0.63 - 4.91)	1.08 (0.28 - 2.67)	2.16 (1.3 - 3.63)
Central SSA	2000	Angola	Moxico	Luchazes	0.99 (0.3 - 2.33)	2.16 (0.71 - 5.02)	1.17 (0.32 - 2.78)	2.18 (1.31 - 3.61)
Central SSA	2000	Angola	Moxico	Lumbala-Nguimbo	1.22 (0.36 - 2.97)	2.63 (0.82 - 6.08)	1.41 (0.36 - 3.4)	2.16 (1.31 - 3.61)
Central SSA	2000	Angola	Moxico	Moxico	0.68 (0.2 - 1.62)	1.47 (0.47 - 3.44)	0.79 (0.22 - 1.86)	2.16 (1.29 - 3.65)
Central SSA	2000	Angola	Namibe	Bibala	0.74 (0.23 - 1.74)	1.64 (0.57 - 3.53)	0.9 (0.27 - 1.91)	2.22 (1.34 - 3.89)
Central SSA	2000	Angola	Namibe	Camacuio	0.85 (0.26 - 2.03)	1.87 (0.69 - 4.09)	1.02 (0.32 - 2.21)	2.2 (1.35 - 3.85)
Central SSA	2000	Angola	Namibe	Namibe	0.76 (0.23 - 1.82)	1.69 (0.59 - 3.75)	0.93 (0.29 - 2.02)	2.22 (1.34 - 3.87)
Central SSA	2000	Angola	Namibe	Tombwa	0.88 (0.27 - 2.16)	1.95 (0.66 - 4.39)	1.07 (0.34 - 2.42)	2.22 (1.34 - 3.87)
Central SSA	2000	Angola	Namibe	Virei	0.86 (0.27 - 2.08)	1.91 (0.69 - 4.27)	1.05 (0.33 - 2.24)	2.22 (1.34 - 3.89)
Central SSA	2000	Angola	Uíge	Alto Cauale	0.52 (0.15 - 1.32)	1.09 (0.35 - 2.55)	0.57 (0.15 - 1.33)	2.1 (1.25 - 3.57)
Central SSA	2000	Angola	Uíge	Ambuila	0.65 (0.2 - 1.57)	1.36 (0.48 - 3.11)	0.71 (0.19 - 1.6)	2.09 (1.25 - 3.56)
Central SSA	2000	Angola	Uíge	Bembe	0.63 (0.19 - 1.57)	1.31 (0.45 - 3.08)	0.68 (0.18 - 1.61)	2.08 (1.25 - 3.56)
Central SSA	2000	Angola	Uíge	Buengas	0.51 (0.14 - 1.32)	1.06 (0.33 - 2.51)	0.55 (0.14 - 1.33)	2.08 (1.25 - 3.58)
Central SSA	2000	Angola	Uíge	Bungo	0.53 (0.15 - 1.36)	1.12 (0.36 - 2.69)	0.59 (0.16 - 1.42)	2.11 (1.25 - 3.57)
Central SSA	2000	Angola	Uíge	Damba	0.53 (0.15 - 1.31)	1.11 (0.37 - 2.55)	0.58 (0.16 - 1.35)	2.09 (1.25 - 3.57)
Central SSA	2000	Angola	Uíge	Maquela do Zombo	0.52 (0.15 - 1.27)	1.09 (0.36 - 2.46)	0.57 (0.16 - 1.26)	2.1 (1.25 - 3.58)
Central SSA	2000	Angola	Uíge	Milunga	0.51 (0.14 - 1.31)	1.08 (0.34 - 2.56)	0.57 (0.14 - 1.35)	2.12 (1.25 - 3.57)
Central SSA	2000	Angola	Uíge	Mucaba	0.55 (0.16 - 1.36)	1.15 (0.37 - 2.72)	0.6 (0.17 - 1.48)	2.09 (1.25 - 3.56)
Central SSA	2000	Angola	Uíge	Negage	0.63 (0.19 - 1.61)	1.34 (0.44 - 3.16)	0.71 (0.19 - 1.69)	2.13 (1.25 - 3.55)
Central SSA	2000	Angola	Uíge	Puri	0.51 (0.14 - 1.32)	1.07 (0.34 - 2.55)	0.56 (0.15 - 1.39)	2.1 (1.25 - 3.57)
Central SSA	2000	Angola	Uíge	Quimbele	0.51 (0.14 - 1.28)	1.06 (0.32 - 2.51)	0.55 (0.15 - 1.3)	2.08 (1.25 - 3.59)
Central SSA	2000	Angola	Uíge	Quitexe	0.62 (0.18 - 1.52)	1.29 (0.45 - 2.97)	0.67 (0.18 - 1.51)	2.08 (1.25 - 3.56)
Central SSA	2000	Angola	Uíge	Sanza Pombo	0.5 (0.14 - 1.32)	1.05 (0.32 - 2.49)	0.55 (0.13 - 1.32)	2.1 (1.25 - 3.58)
Central SSA	2000	Angola	Uíge	Songo	0.58 (0.17 - 1.45)	1.21 (0.4 - 2.88)	0.63 (0.16 - 1.56)	2.09 (1.25 - 3.55)
Central SSA	2000	Angola	Uíge	Uíge	0.69 (0.2 - 1.74)	1.45 (0.48 - 3.42)	0.76 (0.2 - 1.83)	2.1 (1.25 - 3.55)
Central SSA	2000	Angola	Zaire	Cuimba	0.62 (0.19 - 1.51)	1.24 (0.43 - 2.79)	0.62 (0.15 - 1.36)	2 (1.2 - 3.45)
Central SSA	2000	Angola	Zaire	M'Banza Congo	0.67 (0.2 - 1.64)	1.35 (0.48 - 3.08)	0.68 (0.16 - 1.54)	2.01 (1.2 - 3.44)
Central SSA	2000	Angola	Zaire	Noqui	1.25 (0.39 - 3.01)	2.54 (0.93 - 5.47)	1.29 (0.35 - 2.86)	2.03 (1.24 - 3.42)
Central SSA	2000	Angola	Zaire	N'Zeto	1.05 (0.33 - 2.52)	2.09 (0.77 - 4.6)	1.04 (0.28 - 2.32)	1.99 (1.2 - 3.41)
Central SSA	2000	Angola	Zaire	Soyo	1.06 (0.32 - 2.57)	2.12 (0.71 - 4.72)	1.06 (0.25 - 2.47)	2 (1.21 - 3.4)
Central SSA	2000	Angola	Zaire	Tomboco	1.07 (0.33 - 2.62)	2.14 (0.78 - 4.71)	1.07 (0.28 - 2.46)	2 (1.2 - 3.41)
Western SSA	2000	Benin	Alibori	Banikoara	0.53 (0.22 - 1.11)	0.88 (0.4 - 1.71)	0.35 (0.13 - 0.69)	1.66 (1.25 - 2.33)
Western SSA	2000	Benin	Alibori	Gogounou	0.51 (0.21 - 1.03)	0.84 (0.38 - 1.56)	0.33 (0.12 - 0.63)	1.65 (1.24 - 2.3)
Western SSA	2000	Benin	Alibori	Kandi	0.49 (0.21 - 1)	0.82 (0.37 - 1.53)	0.33 (0.12 - 0.62)	1.67 (1.24 - 2.3)
Western SSA	2000	Benin	Alibori	Karimama	0.68 (0.28 - 1.39)	1.1 (0.49 - 2.14)	0.42 (0.15 - 0.85)	1.62 (1.22 - 2.25)
Western SSA	2000	Benin	Alibori	Malanville	0.7 (0.29 - 1.4)	1.15 (0.51 - 2.17)	0.45 (0.16 - 0.87)	1.64 (1.23 - 2.27)
Western SSA	2000	Benin	Alibori	Segbana	0.6 (0.24 - 1.22)	1 (0.44 - 1.97)	0.4 (0.15 - 0.81)	1.67 (1.25 - 2.32)
Western SSA	2000	Benin	Atakora	Boukoumbé	0.78 (0.35 - 1.52)	1.27 (0.63 - 2.28)	0.49 (0.19 - 0.91)	1.63 (1.23 - 2.23)
Western SSA	2000	Benin	Atakora	Cobly	0.76 (0.32 - 1.51)	1.28 (0.59 - 2.44)	0.52 (0.2 - 1)	1.68 (1.27 - 2.33)
Western SSA	2000	Benin	Atakora	Kérou	0.66 (0.27 - 1.37)	1.13 (0.51 - 2.19)	0.47 (0.18 - 0.92)	1.71 (1.29 - 2.38)
Western SSA	2000	Benin	Atakora	Kouandé	0.68 (0.31 - 1.3)	1.15 (0.56 - 2.05)	0.47 (0.2 - 0.85)	1.69 (1.28 - 2.33)
Western SSA	2000	Benin	Atakora	Matéri	0.72 (0.29 - 1.45)	1.24 (0.55 - 2.42)	0.52 (0.21 - 1.03)	1.72 (1.31 - 2.4)
Western SSA	2000	Benin	Atakora	Natitingou	0.95 (0.44 - 1.8)	1.6 (0.8 - 2.81)	0.65 (0.27 - 1.18)	1.68 (1.27 - 2.3)
Western SSA	2000	Benin	Atakora	Péhunco	0.71 (0.31 - 1.39)	1.2 (0.58 - 2.25)	0.49 (0.2 - 0.95)	1.69 (1.28 - 2.34)
Western SSA	2000	Benin	Atakora	Tanguiéta	0.88 (0.37 - 1.72)	1.45 (0.67 - 2.64)	0.57 (0.21 - 1.08)	1.65 (1.25 - 2.28)
Western SSA	2000	Benin	Atakora	Toucountouna	0.8 (0.35 - 1.57)	1.3 (0.61 - 2.42)	0.5 (0.17 - 0.95)	1.62 (1.23 - 2.23)
Western SSA	2000	Benin	Atlantique	Abomey-Calavi	1.59 (0.82 - 2.75)	2.62 (1.54 - 4.2)	1.03 (0.45 - 1.65)	1.65 (1.25 - 2.26)
Western SSA	2000	Benin	Atlantique	Allada	1.08 (0.54 - 1.87)	1.74 (0.99 - 2.84)	0.66 (0.29 - 1.1)	1.61 (1.22 - 2.23)
Western SSA	2000	Benin	Atlantique	Kpomassè	1.51 (0.75 - 2.61)	2.38 (1.32 - 3.95)	0.87 (0.36 - 1.49)	1.58 (1.2 - 2.18)
Western SSA	2000	Benin	Atlantique	Ouidah	1.71 (0.85 - 3.01)	2.67 (1.49 - 4.43)	0.96 (0.37 - 1.62)	1.56 (1.19 - 2.17)
Western SSA	2000	Benin	Atlantique	Sô-Ava	1.63 (0.84 - 2.85)	2.59 (1.5 - 4.22)	0.96 (0.39 - 1.59)	1.59 (1.21 - 2.19)
Western SSA	2000	Benin	Atlantique	Toffo	0.76 (0.37 - 1.36)	1.26 (0.69 - 2.09)	0.5 (0.22 - 0.85)	1.66 (1.25 - 2.29)
Western SSA	2000	Benin	Atlantique	Tori-Bossito	1.14 (0.58 - 1.98)	1.81 (1.04 - 2.94)	0.67 (0.28 - 1.11)	1.59 (1.21 - 2.2)
Western SSA	2000	Benin	Atlantique	Zè	0.64 (0.33 - 1.13)	1.06 (0.61 - 1.74)	0.42 (0.19 - 0.7)	1.66 (1.24 - 2.28)
Western SSA	2000	Benin	Borgou	Bembéréké	0.7 (0.29 - 1.37)	1.18 (0.55 - 2.19)	0.48 (0.2 - 0.94)	1.69 (1.28 - 2.37)
Western SSA	2000	Benin	Borgou	Kalalé	0.79 (0.31 - 1.61)	1.35 (0.59 - 2.65)	0.56 (0.21 - 1.17)	1.71 (1.28 - 2.38)
Western SSA	2000	Benin	Borgou	N'Dali	1.25 (0.58 - 2.32)	2.09 (1.09 - 3.6)	0.84 (0.36 - 1.5)	1.67 (1.26 - 2.31)
Western SSA	2000	Benin	Borgou	Nikki	0.97 (0.42 - 1.87)	1.65 (0.78 - 3)	0.68 (0.28 - 1.26)	1.7 (1.28 - 2.37)
Western SSA	2000	Benin	Borgou	Parakou	1.91 (0.87 - 3.54)	3.26 (1.68 - 5.65)	1.35 (0.57 - 2.39)	1.71 (1.29 - 2.35)
Western SSA	2000	Benin	Borgou	Pèrèrè	1.49 (0.68 - 2.78)	2.52 (1.26 - 4.45)	1.03 (0.43 - 1.85)	1.69 (1.28 - 2.34)
Western SSA	2000	Benin	Borgou	Sinendé	0.65 (0.28 - 1.27)	1.1 (0.51 - 2.06)	0.45 (0.17 - 0.84)	1.69 (1.26 - 2.33)
Western SSA	2000	Benin	Borgou	Tchaourou	1.63 (0.77 - 2.96)	2.7 (1.45 - 4.55)	1.07 (0.46 - 1.89)	1.66 (1.25 - 2.28)
Western SSA	2000	Benin	Collines	Bantè	1.09 (0.51 - 2)	1.91 (1 - 3.29)	0.82 (0.37 - 1.43)	1.75 (1.33 - 2.43)
Western SSA	2000	Benin	Collines	Dassa-Zoumè	0.79 (0.37 - 1.49)	1.33 (0.69 - 2.34)	0.54 (0.24 - 0.95)	1.68 (1.28 - 2.34)
Western SSA	2000	Benin	Collines	Glazoué	0.89 (0.42 - 1.66)	1.57 (0.81 - 2.73)	0.68 (0.3 - 1.15)	1.76 (1.33 - 2.43)
Western SSA	2000	Benin	Collines	Ouèssè	1.16 (0.52 - 2.17)	2.08 (1.05 - 3.64)	0.92 (0.43 - 1.61)	1.79 (1.35 - 2.47)
Western SSA	2000	Benin	Collines	Savalou	0.99 (0.49 - 1.81)	1.71 (0.93 - 2.92)	0.72 (0.32 - 1.22)	1.73 (1.3 - 2.37)
Western SSA	2000	Benin	Collines	Savè	0.89 (0.4 - 1.67)	1.52 (0.76 - 2.71)	0.63 (0.28 - 1.13)	1.71 (1.3 - 2.36)
Western SSA	2000	Benin	Donga	Bassila	1.11 (0.54 - 2.01)	1.89 (1.05 - 3.19)	0.78 (0.37 - 1.31)	1.7 (1.29 - 2.36)
Western SSA	2000	Benin	Donga	Copargo	0.8 (0.38 - 1.48)	1.4 (0.73 - 2.45)	0.6 (0.28 - 1.09)	1.75 (1.32 - 2.4)
Western SSA	2000	Benin	Donga	Djougou	0.85 (0.4 - 1.55)	1.46 (0.78 - 2.5)	0.61 (0.29 - 1.1)	1.72 (1.3 - 2.38)
Western SSA	2000	Benin	Donga	Ouaké	0.99 (0.48 - 1.8)	1.76 (0.95 - 3.02)	0.77 (0.38 - 1.34)	1.78 (1.35 - 2.43)
Western SSA	2000	Benin	Kouffo	Aplahoué	1.05 (0.53 - 1.85)	1.93 (1.1 - 3.15)	0.88 (0.46 - 1.42)	1.84 (1.39 - 2.54)
Western SSA	2000	Benin	Kouffo	Djakotomey	1.18 (0.6 - 2.05)	2.15 (1.23 - 3.51)	0.97 (0.52 - 1.6)	1.82 (1.39 - 2.52)
Western SSA	2000	Benin	Kouffo	Dogbo	1.27 (0.63 - 2.24)	2.3 (1.3 - 3.81)	1.03 (0.54 - 1.76)	1.81 (1.39 - 2.5)
Western SSA	2000	Benin	Kouffo	Klouékanmè	1.01 (0.5 - 1.77)	1.88 (1.08 - 3.09)	0.87 (0.48 - 1.4)	1.86 (1.42 - 2.57)
Western SSA	2000	Benin	Kouffo	Lalo	0.94 (0.47 - 1.64)	1.73 (0.98 - 2.84)	0.79 (0.43 - 1.33)	1.84 (1.4 - 2.55)
Western SSA	2000	Benin	Kouffo	Toviklin	1.07 (0.53 - 1.88)	1.99 (1.13 - 3.31)	0.92 (0.5 - 1.56)	1.86 (1.42 - 2.58)
Western SSA	2000	Benin	Littoral	Cotonou	1.92 (1 - 3.34)	2.94 (1.71 - 4.77)	1.02 (0.35 - 1.74)	1.53 (1.16 - 2.11)
Western SSA	2000	Benin	Mono	Athiémé	1.61 (0.84 - 2.77)	2.84 (1.65 - 4.6)	1.23 (0.64 - 2)	1.76 (1.35 - 2.41)
Western SSA	2000	Benin	Mono	Bopa	1.29 (0.65 - 2.26)	2.21 (1.26 - 3.63)	0.92 (0.46 - 1.49)	1.71 (1.31 - 2.34)
Western SSA	2000	Benin	Mono	Comè	1.5 (0.75 - 2.66)	2.61 (1.46 - 4.37)	1.11 (0.54 - 1.83)	1.74 (1.33 - 2.37)
Western SSA	2000	Benin	Mono	Grand-Popo	1.66 (0.85 - 2.9)	2.81 (1.61 - 4.63)	1.15 (0.56 - 1.89)	1.69 (1.3 - 2.31)
Western SSA	2000	Benin	Mono	Houéyogbé	1.52 (0.77 - 2.67)	2.65 (1.5 - 4.37)	1.13 (0.58 - 1.78)	1.74 (1.33 - 2.38)
Western SSA	2000	Benin	Mono	Lokossa	1.52 (0.77 - 2.67)	2.68 (1.51 - 4.45)	1.16 (0.61 - 1.9)	1.76 (1.35 - 2.42)
Western SSA	2000	Benin	Ouémé	Adjarra	1.53 (0.8 - 2.7)	2.5 (1.43 - 4.07)	0.97 (0.42 - 1.62)	1.63 (1.25 - 2.24)
Western SSA	2000	Benin	Ouémé	Adjohoun	0.73 (0.38 - 1.29)	1.2 (0.68 - 1.98)	0.47 (0.21 - 0.77)	1.64 (1.25 - 2.27)
Western SSA	2000	Benin	Ouémé	Aguégués	1.42 (0.74 - 2.48)	2.37 (1.38 - 3.83)	0.95 (0.43 - 1.56)	1.67 (1.27 - 2.3)
Western SSA	2000	Benin	Ouémé	Akpro-Missérété	1.28 (0.67 - 2.24)	2.11 (1.23 - 3.41)	0.83 (0.37 - 1.35)	1.65 (1.25 - 2.26)
Western SSA	2000	Benin	Ouémé	Avrankou	1.27 (0.67 - 2.24)	2.08 (1.2 - 3.4)	0.81 (0.35 - 1.36)	1.64 (1.24 - 2.25)
Western SSA	2000	Benin	Ouémé	Bonou	0.55 (0.27 - 1.01)	0.92 (0.49 - 1.58)	0.37 (0.16 - 0.64)	1.67 (1.26 - 2.31)
Western SSA	2000	Benin	Ouémé	Dangbo	0.95 (0.5 - 1.66)	1.56 (0.91 - 2.55)	0.61 (0.26 - 0.99)	1.64 (1.24 - 2.26)
Western SSA	2000	Benin	Ouémé	Porto-Novo	1.52 (0.79 - 2.69)	2.5 (1.43 - 4.05)	0.98 (0.43 - 1.61)	1.64 (1.25 - 2.24)
Western SSA	2000	Benin	Ouémé	Sèmè-Kpodji	1.84 (0.96 - 3.21)	2.92 (1.69 - 4.67)	1.08 (0.42 - 1.83)	1.59 (1.2 - 2.18)
Western SSA	2000	Benin	Plateau	Adja-Ouèrè	0.68 (0.33 - 1.25)	1.13 (0.6 - 1.94)	0.45 (0.19 - 0.77)	1.66 (1.26 - 2.31)
Western SSA	2000	Benin	Plateau	Ifangni	1.07 (0.56 - 1.92)	1.79 (1.01 - 3.01)	0.72 (0.33 - 1.22)	1.67 (1.27 - 2.3)
Western SSA	2000	Benin	Plateau	Kétou	0.63 (0.3 - 1.16)	1.07 (0.56 - 1.82)	0.44 (0.19 - 0.75)	1.7 (1.27 - 2.33)
Western SSA	2000	Benin	Plateau	Pobè	0.73 (0.35 - 1.33)	1.22 (0.65 - 2.09)	0.49 (0.21 - 0.86)	1.67 (1.27 - 2.32)
Western SSA	2000	Benin	Plateau	Sakété	0.77 (0.39 - 1.38)	1.28 (0.72 - 2.13)	0.51 (0.23 - 0.87)	1.66 (1.27 - 2.31)
Western SSA	2000	Benin	Zou	Abomey	1.26 (0.63 - 2.25)	2.09 (1.16 - 3.49)	0.83 (0.38 - 1.42)	1.66 (1.27 - 2.3)
Western SSA	2000	Benin	Zou	Agbangnizoun	1.03 (0.52 - 1.82)	1.71 (0.97 - 2.81)	0.68 (0.32 - 1.17)	1.66 (1.26 - 2.29)
Western SSA	2000	Benin	Zou	Bohicon	1.15 (0.57 - 2.07)	1.93 (1.06 - 3.21)	0.78 (0.35 - 1.36)	1.68 (1.27 - 2.32)
Western SSA	2000	Benin	Zou	Covè	0.63 (0.31 - 1.17)	1.08 (0.57 - 1.83)	0.45 (0.19 - 0.76)	1.71 (1.29 - 2.34)
Western SSA	2000	Benin	Zou	Djidja	0.81 (0.41 - 1.47)	1.37 (0.77 - 2.31)	0.56 (0.26 - 0.95)	1.69 (1.28 - 2.34)
Western SSA	2000	Benin	Zou	Ouinhi	0.56 (0.27 - 1.03)	0.95 (0.5 - 1.61)	0.39 (0.16 - 0.67)	1.7 (1.28 - 2.35)
Western SSA	2000	Benin	Zou	Zagnanado	0.6 (0.29 - 1.1)	1.01 (0.53 - 1.72)	0.41 (0.18 - 0.71)	1.68 (1.28 - 2.34)
Western SSA	2000	Benin	Zou	Za-Kpota	0.8 (0.39 - 1.47)	1.34 (0.72 - 2.26)	0.54 (0.23 - 0.94)	1.68 (1.27 - 2.32)
Western SSA	2000	Benin	Zou	Zogbodomey	0.82 (0.41 - 1.46)	1.34 (0.75 - 2.21)	0.52 (0.23 - 0.94)	1.63 (1.25 - 2.28)
Southern SSA	2000	Botswana	Central	Bobonong	23.32 (16.61 - 31.39)	31.95 (24.66 - 39.8)	8.63 (4.42 - 12.58)	1.37 (1.17 - 1.62)
Southern SSA	2000	Botswana	Central	Lethlakane	19.52 (12.9 - 27.61)	26.99 (19.45 - 35.24)	7.47 (3.47 - 11.37)	1.38 (1.16 - 1.66)
Southern SSA	2000	Botswana	Central	Machaneng	19.6 (12.99 - 27.34)	27.35 (19.58 - 36.09)	7.75 (3.9 - 11.67)	1.4 (1.18 - 1.67)
Southern SSA	2000	Botswana	Central	Mahalapye	20.33 (13.61 - 28.08)	28.3 (20.7 - 36.6)	7.97 (4.13 - 11.67)	1.39 (1.18 - 1.66)
Southern SSA	2000	Botswana	Central	Palapye	20.59 (13.78 - 28.74)	29.18 (20.98 - 38.1)	8.59 (4.58 - 12.74)	1.42 (1.2 - 1.69)
Southern SSA	2000	Botswana	Central	Serowe	23.17 (16.27 - 30.99)	32.75 (24.97 - 40.99)	9.58 (5.45 - 13.56)	1.41 (1.21 - 1.67)
Southern SSA	2000	Botswana	Central	Tuli	17.03 (11.27 - 24.15)	24.28 (17.57 - 32.21)	7.25 (3.69 - 10.71)	1.43 (1.18 - 1.73)
Southern SSA	2000	Botswana	Central	Tutume	22.79 (16.39 - 30.38)	32.71 (25.29 - 40.46)	9.92 (6.1 - 13.62)	1.44 (1.23 - 1.69)
Southern SSA	2000	Botswana	Chobe	Chobe	27.43 (19.37 - 36.31)	37.1 (28.49 - 45.99)	9.67 (5.02 - 14.07)	1.35 (1.16 - 1.58)
Southern SSA	2000	Botswana	Francistown	Francistown	25.97 (18.53 - 33.97)	35.18 (27.41 - 43.04)	9.21 (4.74 - 13.44)	1.35 (1.16 - 1.6)
Southern SSA	2000	Botswana	Gaborone	Gaborone	20.85 (14.52 - 28.62)	28.5 (22.07 - 35.74)	7.65 (3.43 - 11.49)	1.37 (1.13 - 1.66)
Southern SSA	2000	Botswana	Ghanzi	Ghanzi	15.88 (10.4 - 22.65)	21.36 (15.48 - 28.62)	5.48 (1.96 - 8.91)	1.35 (1.1 - 1.66)
Southern SSA	2000	Botswana	Jwaneng	Jwaneng	23.68 (15.47 - 33.67)	30.77 (22.17 - 40.99)	7.09 (2.45 - 11.21)	1.3 (1.1 - 1.57)
Southern SSA	2000	Botswana	Kgalagadi	Gemsbok	13.25 (7.91 - 20.19)	18.15 (11.8 - 25.98)	4.9 (1.93 - 8.29)	1.37 (1.12 - 1.69)
Southern SSA	2000	Botswana	Kgalagadi	Hukunsti	16.8 (10.77 - 24.2)	23.52 (16.59 - 31.53)	6.72 (3.19 - 10.24)	1.4 (1.16 - 1.7)
Southern SSA	2000	Botswana	Kgalagadi	Tshabong	15.13 (9.54 - 22.31)	20.86 (14.57 - 28.39)	5.73 (2.4 - 9.03)	1.38 (1.13 - 1.68)
Southern SSA	2000	Botswana	Kgatleng	Kgatleng	18 (12.24 - 25.09)	25.33 (18.93 - 32.48)	7.33 (3.7 - 10.71)	1.41 (1.17 - 1.71)
Southern SSA	2000	Botswana	Kweneng	Kweneng North	17.82 (12.12 - 24.56)	25.13 (19.05 - 32.07)	7.31 (3.61 - 10.68)	1.41 (1.17 - 1.72)
Southern SSA	2000	Botswana	Kweneng	Kweneng South	17.86 (12.2 - 24.45)	25.15 (19.26 - 31.84)	7.29 (3.61 - 10.57)	1.41 (1.17 - 1.72)
Southern SSA	2000	Botswana	Lobatse	Lobatse	22.18 (15.16 - 30.26)	30.57 (23.27 - 38.7)	8.39 (4.21 - 12.31)	1.38 (1.16 - 1.66)
Southern SSA	2000	Botswana	North-East	Masungu	25.75 (18.5 - 33.69)	35 (27.52 - 42.7)	9.25 (4.88 - 13.47)	1.36 (1.16 - 1.6)
Southern SSA	2000	Botswana	North-West	Ngamiland East	20.12 (13.42 - 28.2)	28.54 (20.76 - 37.09)	8.42 (4.55 - 12.33)	1.42 (1.19 - 1.7)
Southern SSA	2000	Botswana	North-West	Ngamiland West	17.06 (11.38 - 23.95)	25.25 (18.5 - 32.85)	8.19 (4.63 - 11.81)	1.48 (1.24 - 1.78)
Southern SSA	2000	Botswana	Selibe Phikwe	Selibe Phikwe	27.54 (19.92 - 36.63)	36.76 (28.52 - 45.31)	9.22 (4.6 - 13.6)	1.33 (1.15 - 1.56)
Southern SSA	2000	Botswana	South-East	South East	20.93 (14.49 - 28.62)	28.77 (22.28 - 36.14)	7.84 (3.7 - 11.65)	1.37 (1.14 - 1.67)
Southern SSA	2000	Botswana	Southern	Barolong	21.33 (14.46 - 29.15)	29.78 (21.94 - 38.52)	8.45 (4.55 - 12.5)	1.4 (1.19 - 1.66)
Southern SSA	2000	Botswana	Southern	Ngwaketse Central	20.4 (14.16 - 27.69)	28.87 (22.08 - 36.63)	8.47 (4.53 - 12.11)	1.42 (1.19 - 1.69)
Southern SSA	2000	Botswana	Southern	Ngwaketse North	19.36 (13.34 - 26.62)	27.19 (20.66 - 34.71)	7.83 (4.01 - 11.33)	1.4 (1.18 - 1.7)
Southern SSA	2000	Botswana	Southern	Ngwaketse South	20.65 (14.15 - 28.13)	29.7 (22.15 - 38.27)	9.05 (5.23 - 12.98)	1.44 (1.22 - 1.71)
Southern SSA	2000	Botswana	Sowa	Sowa	19.09 (12.31 - 27.51)	27.8 (19.32 - 37.55)	8.71 (4.94 - 12.62)	1.46 (1.23 - 1.75)
Western SSA	2000	Burkina Faso	Boucle du Mouhoun	Balé	2.09 (0.98 - 3.84)	2.99 (1.56 - 5.32)	0.9 (0.24 - 1.81)	1.43 (1.1 - 1.91)
Western SSA	2000	Burkina Faso	Boucle du Mouhoun	Banwa	1.33 (0.61 - 2.55)	1.9 (0.94 - 3.45)	0.57 (0.16 - 1.19)	1.43 (1.1 - 1.91)
Western SSA	2000	Burkina Faso	Boucle du Mouhoun	Kossi	1.59 (0.73 - 3.05)	2.28 (1.13 - 4.26)	0.69 (0.18 - 1.5)	1.43 (1.1 - 1.92)
Western SSA	2000	Burkina Faso	Boucle du Mouhoun	Mouhoun	2 (0.96 - 3.65)	2.86 (1.5 - 5.08)	0.86 (0.22 - 1.75)	1.43 (1.1 - 1.91)
Western SSA	2000	Burkina Faso	Boucle du Mouhoun	Nayala	1.82 (0.85 - 3.35)	2.62 (1.32 - 4.64)	0.8 (0.19 - 1.61)	1.44 (1.1 - 1.91)
Western SSA	2000	Burkina Faso	Boucle du Mouhoun	Sourou	1.59 (0.74 - 2.96)	2.28 (1.14 - 4.06)	0.69 (0.16 - 1.37)	1.43 (1.1 - 1.91)
Western SSA	2000	Burkina Faso	Cascades	Comoé	2.98 (1.5 - 5.32)	4.16 (2.25 - 7.05)	1.18 (0.25 - 2.34)	1.4 (1.07 - 1.86)
Western SSA	2000	Burkina Faso	Cascades	Léraba	1.41 (0.65 - 2.7)	1.98 (0.99 - 3.62)	0.57 (0.11 - 1.23)	1.4 (1.07 - 1.87)
Western SSA	2000	Burkina Faso	Centre	Kadiogo	4.18 (2.15 - 7.14)	5.42 (3.09 - 8.8)	1.24 (-0.02 - 2.58)	1.3 (1 - 1.74)
Western SSA	2000	Burkina Faso	Centre-Est	Boulgou	1.3 (0.66 - 2.25)	1.81 (1.02 - 2.98)	0.51 (0.1 - 0.98)	1.39 (1.07 - 1.87)
Western SSA	2000	Burkina Faso	Centre-Est	Koulpélogo	1.05 (0.51 - 1.98)	1.47 (0.77 - 2.58)	0.42 (0.08 - 0.84)	1.4 (1.07 - 1.87)
Western SSA	2000	Burkina Faso	Centre-Est	Kouritenga	1.75 (0.82 - 3.24)	2.45 (1.25 - 4.35)	0.7 (0.15 - 1.41)	1.4 (1.07 - 1.87)
Western SSA	2000	Burkina Faso	Centre-Nord	Bam	1.48 (0.68 - 2.73)	2.04 (1.01 - 3.67)	0.56 (0.09 - 1.22)	1.38 (1.06 - 1.84)
Western SSA	2000	Burkina Faso	Centre-Nord	Namentenga	1.01 (0.47 - 1.9)	1.4 (0.7 - 2.54)	0.39 (0.07 - 0.84)	1.39 (1.06 - 1.85)
Western SSA	2000	Burkina Faso	Centre-Nord	Sanmatenga	1.37 (0.66 - 2.45)	1.89 (0.99 - 3.24)	0.52 (0.09 - 1.08)	1.38 (1.06 - 1.84)
Western SSA	2000	Burkina Faso	Centre-Ouest	Boulkiemdé	2.19 (1.08 - 3.87)	3.17 (1.74 - 5.35)	0.98 (0.29 - 1.88)	1.45 (1.12 - 1.92)
Western SSA	2000	Burkina Faso	Centre-Ouest	Sanguié	2.19 (1.08 - 3.93)	3.17 (1.72 - 5.48)	0.98 (0.27 - 1.88)	1.45 (1.12 - 1.93)
Western SSA	2000	Burkina Faso	Centre-Ouest	Sissili	1.76 (0.86 - 3.18)	2.54 (1.33 - 4.43)	0.78 (0.21 - 1.52)	1.44 (1.11 - 1.93)
Western SSA	2000	Burkina Faso	Centre-Ouest	Ziro	1.55 (0.75 - 2.81)	2.24 (1.17 - 3.86)	0.69 (0.18 - 1.32)	1.45 (1.12 - 1.94)
Western SSA	2000	Burkina Faso	Centre-Sud	Bazèga	1.6 (0.81 - 2.85)	2.25 (1.23 - 3.81)	0.65 (0.15 - 1.27)	1.41 (1.08 - 1.88)
Western SSA	2000	Burkina Faso	Centre-Sud	Nahouri	1.42 (0.71 - 2.48)	2 (1.08 - 3.36)	0.58 (0.14 - 1.15)	1.41 (1.08 - 1.88)
Western SSA	2000	Burkina Faso	Centre-Sud	Zoundwéogo	1.23 (0.61 - 2.18)	1.74 (0.94 - 2.97)	0.51 (0.12 - 0.99)	1.41 (1.09 - 1.89)
Western SSA	2000	Burkina Faso	Est	Gnagna	1.04 (0.47 - 2)	1.42 (0.68 - 2.61)	0.38 (0.05 - 0.84)	1.37 (1.04 - 1.83)
Western SSA	2000	Burkina Faso	Est	Gourma	1.38 (0.63 - 2.63)	1.87 (0.93 - 3.35)	0.49 (0.06 - 1.03)	1.36 (1.04 - 1.83)
Western SSA	2000	Burkina Faso	Est	Komandjoari	1.01 (0.41 - 2.05)	1.38 (0.6 - 2.65)	0.37 (0.05 - 0.87)	1.37 (1.04 - 1.83)
Western SSA	2000	Burkina Faso	Est	Kompienga	1.01 (0.44 - 1.96)	1.37 (0.66 - 2.52)	0.36 (0.04 - 0.8)	1.36 (1.04 - 1.83)
Western SSA	2000	Burkina Faso	Est	Tapoa	1 (0.4 - 2.04)	1.36 (0.58 - 2.67)	0.36 (0.04 - 0.89)	1.36 (1.04 - 1.84)
Western SSA	2000	Burkina Faso	Haut-Bassins	Houet	3.33 (1.75 - 5.74)	4.51 (2.6 - 7.21)	1.18 (0.18 - 2.27)	1.35 (1.04 - 1.81)
Western SSA	2000	Burkina Faso	Haut-Bassins	Kénédougou	1.53 (0.75 - 2.81)	2.09 (1.1 - 3.64)	0.56 (0.07 - 1.16)	1.37 (1.04 - 1.83)
Western SSA	2000	Burkina Faso	Haut-Bassins	Tuy	2.12 (1.02 - 3.83)	2.89 (1.52 - 4.99)	0.77 (0.11 - 1.59)	1.36 (1.05 - 1.83)
Western SSA	2000	Burkina Faso	Nord	Loroum	1.17 (0.54 - 2.27)	1.63 (0.8 - 3.05)	0.46 (0.08 - 1.01)	1.39 (1.06 - 1.85)
Western SSA	2000	Burkina Faso	Nord	Passoré	1.82 (0.88 - 3.28)	2.54 (1.33 - 4.47)	0.72 (0.13 - 1.5)	1.4 (1.07 - 1.86)
Western SSA	2000	Burkina Faso	Nord	Yatenga	1.54 (0.75 - 2.85)	2.15 (1.11 - 3.87)	0.61 (0.12 - 1.33)	1.4 (1.07 - 1.86)
Western SSA	2000	Burkina Faso	Nord	Zondoma	2.03 (0.96 - 3.78)	2.84 (1.44 - 5.11)	0.81 (0.16 - 1.76)	1.4 (1.07 - 1.86)
Western SSA	2000	Burkina Faso	Plateau-Central	Ganzourgou	1.32 (0.63 - 2.38)	1.86 (0.98 - 3.19)	0.54 (0.13 - 1.09)	1.41 (1.09 - 1.88)
Western SSA	2000	Burkina Faso	Plateau-Central	Kourwéogo	2.16 (1.07 - 3.82)	3.03 (1.63 - 5.21)	0.87 (0.18 - 1.73)	1.4 (1.08 - 1.87)
Western SSA	2000	Burkina Faso	Plateau-Central	Oubritenga	2.24 (1.13 - 3.94)	3.14 (1.73 - 5.29)	0.9 (0.19 - 1.76)	1.4 (1.08 - 1.87)
Western SSA	2000	Burkina Faso	Sahel	Oudalan	1.08 (0.46 - 2.18)	1.42 (0.63 - 2.77)	0.34 (0.01 - 0.81)	1.31 (1 - 1.76)
Western SSA	2000	Burkina Faso	Sahel	Séno	0.95 (0.42 - 1.93)	1.25 (0.58 - 2.4)	0.3 (0.01 - 0.73)	1.32 (1 - 1.76)
Western SSA	2000	Burkina Faso	Sahel	Soum	1 (0.45 - 1.94)	1.31 (0.62 - 2.48)	0.31 (0.01 - 0.75)	1.31 (1.01 - 1.77)
Western SSA	2000	Burkina Faso	Sahel	Yagha	1.03 (0.42 - 2.07)	1.36 (0.6 - 2.65)	0.33 (0.01 - 0.84)	1.32 (1.01 - 1.77)
Western SSA	2000	Burkina Faso	Sud-Ouest	Bougouriba	2.74 (1.32 - 4.9)	3.91 (2.04 - 6.73)	1.17 (0.33 - 2.23)	1.43 (1.11 - 1.9)
Western SSA	2000	Burkina Faso	Sud-Ouest	Ioba	2.18 (1.06 - 3.96)	3.12 (1.68 - 5.37)	0.94 (0.28 - 1.78)	1.43 (1.1 - 1.9)
Western SSA	2000	Burkina Faso	Sud-Ouest	Noumbiel	1.8 (0.88 - 3.29)	2.56 (1.35 - 4.43)	0.76 (0.21 - 1.48)	1.42 (1.1 - 1.89)
Western SSA	2000	Burkina Faso	Sud-Ouest	Poni	2.39 (1.21 - 4.24)	3.42 (1.89 - 5.68)	1.03 (0.3 - 1.89)	1.43 (1.1 - 1.9)
Eastern SSA	2000	Burundi	Bubanza	Bubanza	2.74 (1.44 - 4.76)	4.67 (2.62 - 7.61)	1.93 (0.94 - 3.2)	1.7 (1.33 - 2.25)
Eastern SSA	2000	Burundi	Bubanza	Gihanga	3.24 (1.63 - 5.85)	5.54 (2.95 - 9.27)	2.3 (1.1 - 3.87)	1.71 (1.35 - 2.25)
Eastern SSA	2000	Burundi	Bubanza	Mpanda	3.27 (1.78 - 5.66)	5.53 (3.22 - 8.84)	2.26 (1.08 - 3.62)	1.69 (1.33 - 2.23)
Eastern SSA	2000	Burundi	Bubanza	Musigati	2.56 (1.44 - 4.26)	4.42 (2.67 - 6.87)	1.86 (0.98 - 2.96)	1.73 (1.35 - 2.29)
Eastern SSA	2000	Burundi	Bubanza	Rugazi	2.88 (1.64 - 4.77)	5.03 (3.07 - 7.81)	2.15 (1.1 - 3.32)	1.75 (1.37 - 2.29)
Eastern SSA	2000	Burundi	Bujumbura Mairie	Buterere	9.18 (5.22 - 14.9)	14.56 (8.76 - 21.95)	5.38 (2.53 - 8.35)	1.59 (1.28 - 2.03)
Eastern SSA	2000	Burundi	Bujumbura Mairie	Buyenze	10.05 (5.78 - 16.17)	16.13 (9.78 - 24.07)	6.08 (2.9 - 9.28)	1.6 (1.3 - 2.05)
Eastern SSA	2000	Burundi	Bujumbura Mairie	Bwiza	10.04 (5.77 - 16.2)	16.15 (9.79 - 24.09)	6.11 (2.94 - 9.34)	1.61 (1.3 - 2.06)
Eastern SSA	2000	Burundi	Bujumbura Mairie	Cibitoke	10.75 (6.3 - 17.02)	17.41 (10.83 - 25.64)	6.66 (3.31 - 10.1)	1.62 (1.32 - 2.06)
Eastern SSA	2000	Burundi	Bujumbura Mairie	Gihosha	12 (7.24 - 18.59)	19.6 (12.44 - 28.31)	7.6 (3.96 - 11.33)	1.63 (1.34 - 2.06)
Eastern SSA	2000	Burundi	Bujumbura Mairie	Kamenge	12.1 (7.31 - 18.71)	19.78 (12.58 - 28.53)	7.68 (3.99 - 11.45)	1.63 (1.34 - 2.06)
Eastern SSA	2000	Burundi	Bujumbura Mairie	Kanyosha2	9.7 (5.48 - 15.91)	15.07 (8.88 - 22.91)	5.37 (2.4 - 8.61)	1.55 (1.26 - 1.98)
Eastern SSA	2000	Burundi	Bujumbura Mairie	Kinama	10.74 (6.41 - 16.79)	17.38 (10.92 - 25.48)	6.64 (3.33 - 10)	1.62 (1.32 - 2.05)
Eastern SSA	2000	Burundi	Bujumbura Mairie	Kinindo	10.1 (5.77 - 16.29)	16.31 (9.85 - 24.3)	6.21 (3.03 - 9.63)	1.61 (1.31 - 2.06)
Eastern SSA	2000	Burundi	Bujumbura Mairie	Musaga	10.59 (6.15 - 17.01)	17.09 (10.48 - 25.22)	6.5 (3.27 - 9.98)	1.61 (1.31 - 2.05)
Eastern SSA	2000	Burundi	Bujumbura Mairie	Ngagara	10.19 (5.88 - 16.31)	16.37 (10 - 24.34)	6.18 (2.96 - 9.39)	1.61 (1.3 - 2.05)
Eastern SSA	2000	Burundi	Bujumbura Mairie	Nyakabiga	11.86 (7.12 - 18.53)	19.27 (12.21 - 27.96)	7.41 (3.77 - 11.07)	1.62 (1.33 - 2.05)
Eastern SSA	2000	Burundi	Bujumbura Mairie	Roherero	10.42 (6.03 - 16.74)	16.97 (10.39 - 25.03)	6.55 (3.31 - 9.97)	1.63 (1.32 - 2.07)
Eastern SSA	2000	Burundi	Bujumbura Rural	Bugarama	2.4 (1.15 - 4.5)	4.22 (2.18 - 7.3)	1.82 (0.84 - 3.08)	1.76 (1.38 - 2.31)
Eastern SSA	2000	Burundi	Bujumbura Rural	Isale	6.97 (4.11 - 11.12)	10.96 (6.76 - 16.4)	3.99 (1.88 - 6.31)	1.57 (1.27 - 2.01)
Eastern SSA	2000	Burundi	Bujumbura Rural	Kabezi	5.25 (2.82 - 9.02)	7.9 (4.42 - 12.7)	2.65 (1.01 - 4.61)	1.5 (1.2 - 1.94)
Eastern SSA	2000	Burundi	Bujumbura Rural	Kanyosha1	9.54 (5.61 - 15.22)	15.01 (9.27 - 22.3)	5.47 (2.66 - 8.47)	1.57 (1.28 - 2.01)
Eastern SSA	2000	Burundi	Bujumbura Rural	Mubimbi	3.06 (1.67 - 5.15)	5.43 (3.19 - 8.6)	2.37 (1.18 - 3.84)	1.77 (1.4 - 2.33)
Eastern SSA	2000	Burundi	Bujumbura Rural	Mugongomanga	3.05 (1.65 - 5.16)	5.27 (3.01 - 8.42)	2.22 (1.06 - 3.58)	1.73 (1.35 - 2.26)
Eastern SSA	2000	Burundi	Bujumbura Rural	Muhuta	2.29 (1.08 - 4.34)	4.22 (2.12 - 7.4)	1.93 (0.9 - 3.31)	1.84 (1.45 - 2.41)
Eastern SSA	2000	Burundi	Bujumbura Rural	Mukike	2.73 (1.47 - 4.71)	4.89 (2.79 - 7.83)	2.16 (1.1 - 3.46)	1.79 (1.4 - 2.35)
Eastern SSA	2000	Burundi	Bujumbura Rural	Mutambu	3.74 (1.99 - 6.47)	6.26 (3.53 - 10.04)	2.52 (1.2 - 4.15)	1.67 (1.33 - 2.19)
Eastern SSA	2000	Burundi	Bujumbura Rural	Mutimbuzi	5.27 (2.9 - 8.83)	8.64 (5.02 - 13.57)	3.37 (1.63 - 5.35)	1.64 (1.31 - 2.13)
Eastern SSA	2000	Burundi	Bujumbura Rural	Nyabiraba	3.35 (1.83 - 5.69)	6.2 (3.57 - 9.74)	2.85 (1.51 - 4.41)	1.85 (1.47 - 2.4)
Eastern SSA	2000	Burundi	Bururi	Burambi	2.86 (1.43 - 5.07)	4.96 (2.69 - 8.27)	2.1 (1 - 3.52)	1.73 (1.36 - 2.28)
Eastern SSA	2000	Burundi	Bururi	Bururi	3.55 (1.74 - 6.24)	6.2 (3.27 - 10.41)	2.65 (1.27 - 4.54)	1.75 (1.37 - 2.29)
Eastern SSA	2000	Burundi	Bururi	Buyengero	3.02 (1.49 - 5.35)	5.34 (2.87 - 8.98)	2.32 (1.12 - 3.93)	1.77 (1.39 - 2.32)
Eastern SSA	2000	Burundi	Bururi	Matana	3.7 (1.85 - 6.5)	6.59 (3.46 - 11.17)	2.89 (1.33 - 4.95)	1.78 (1.41 - 2.32)
Eastern SSA	2000	Burundi	Bururi	Mugamba	3.16 (1.67 - 5.53)	5.81 (3.24 - 9.53)	2.65 (1.39 - 4.32)	1.84 (1.45 - 2.41)
Eastern SSA	2000	Burundi	Bururi	Rumonge	3.62 (1.82 - 6.36)	6.12 (3.25 - 10.15)	2.5 (1.17 - 4.2)	1.69 (1.33 - 2.21)
Eastern SSA	2000	Burundi	Bururi	Rutovu	3.47 (1.65 - 6.2)	6.23 (3.21 - 10.67)	2.76 (1.29 - 4.76)	1.8 (1.42 - 2.34)
Eastern SSA	2000	Burundi	Bururi	Songa	3.42 (1.74 - 5.94)	5.99 (3.28 - 9.96)	2.57 (1.25 - 4.35)	1.75 (1.38 - 2.29)
Eastern SSA	2000	Burundi	Bururi	Vyanda	3.18 (1.51 - 5.72)	5.65 (2.86 - 9.73)	2.47 (1.16 - 4.22)	1.78 (1.4 - 2.33)
Eastern SSA	2000	Burundi	Cankuzo	Cankuzo	3.17 (1.35 - 6.25)	5.37 (2.48 - 10.07)	2.2 (0.91 - 4.23)	1.69 (1.33 - 2.21)
Eastern SSA	2000	Burundi	Cankuzo	Cendajuru	2.65 (1.09 - 5.28)	4.61 (2.04 - 8.9)	1.96 (0.78 - 3.89)	1.74 (1.36 - 2.29)
Eastern SSA	2000	Burundi	Cankuzo	Gisagara	2.85 (1.16 - 5.93)	4.93 (2.09 - 9.91)	2.08 (0.79 - 4.29)	1.73 (1.35 - 2.27)
Eastern SSA	2000	Burundi	Cankuzo	Kigamba	2.61 (1.07 - 5.31)	4.53 (1.99 - 8.84)	1.92 (0.78 - 3.84)	1.74 (1.36 - 2.28)
Eastern SSA	2000	Burundi	Cankuzo	Mishiha	2.78 (1.12 - 5.77)	4.8 (2.05 - 9.47)	2.02 (0.78 - 4.1)	1.73 (1.35 - 2.27)
Eastern SSA	2000	Burundi	Cibitoke	Buganda	2.53 (1.28 - 4.51)	4.27 (2.28 - 7.22)	1.74 (0.81 - 3.03)	1.69 (1.33 - 2.24)
Eastern SSA	2000	Burundi	Cibitoke	Bukinanyana	2.15 (1.12 - 3.76)	3.81 (2.13 - 6.26)	1.66 (0.82 - 2.77)	1.77 (1.38 - 2.34)
Eastern SSA	2000	Burundi	Cibitoke	Mabayi	2.04 (0.99 - 3.7)	3.58 (1.87 - 6.16)	1.54 (0.7 - 2.78)	1.75 (1.37 - 2.33)
Eastern SSA	2000	Burundi	Cibitoke	Mugina	2.18 (0.99 - 4.06)	3.79 (1.83 - 6.79)	1.61 (0.69 - 2.98)	1.74 (1.36 - 2.3)
Eastern SSA	2000	Burundi	Cibitoke	Murwi	2.2 (1.1 - 3.94)	3.87 (2.06 - 6.58)	1.67 (0.79 - 2.9)	1.76 (1.37 - 2.33)
Eastern SSA	2000	Burundi	Cibitoke	Rugombo	2.74 (1.29 - 4.93)	4.6 (2.27 - 8.05)	1.86 (0.78 - 3.39)	1.68 (1.31 - 2.21)
Eastern SSA	2000	Burundi	Gitega	Bugendana	3.82 (1.96 - 6.69)	6.66 (3.6 - 11.18)	2.84 (1.35 - 4.76)	1.74 (1.37 - 2.28)
Eastern SSA	2000	Burundi	Gitega	Bukirasazi	4.15 (2.04 - 7.34)	7.15 (3.74 - 12)	3 (1.4 - 5.18)	1.72 (1.36 - 2.24)
Eastern SSA	2000	Burundi	Gitega	Buraza	4.07 (1.96 - 7.17)	7.11 (3.66 - 11.98)	3.04 (1.41 - 5.3)	1.75 (1.38 - 2.27)
Eastern SSA	2000	Burundi	Gitega	Giheta	4.91 (2.64 - 8.21)	8.33 (4.76 - 13.42)	3.42 (1.65 - 5.62)	1.7 (1.34 - 2.21)
Eastern SSA	2000	Burundi	Gitega	Gishubi	4.06 (2.04 - 7.07)	7.05 (3.75 - 11.6)	2.99 (1.38 - 5.08)	1.74 (1.37 - 2.26)
Eastern SSA	2000	Burundi	Gitega	Gitega	7.51 (4.21 - 11.99)	12.5 (7.53 - 18.87)	4.99 (2.56 - 7.8)	1.66 (1.34 - 2.13)
Eastern SSA	2000	Burundi	Gitega	Itaba	3.43 (1.61 - 6.37)	5.92 (2.98 - 10.24)	2.49 (1.11 - 4.4)	1.73 (1.36 - 2.26)
Eastern SSA	2000	Burundi	Gitega	Makebuko	3.83 (1.91 - 6.75)	6.47 (3.45 - 10.81)	2.64 (1.19 - 4.55)	1.69 (1.33 - 2.21)
Eastern SSA	2000	Burundi	Gitega	Mutaho	3.96 (2.12 - 6.8)	6.89 (3.94 - 11.25)	2.93 (1.43 - 4.75)	1.74 (1.37 - 2.28)
Eastern SSA	2000	Burundi	Gitega	Nyanrusange	4.21 (2.2 - 7.17)	7.33 (4.01 - 11.84)	3.12 (1.5 - 5.23)	1.74 (1.37 - 2.26)
Eastern SSA	2000	Burundi	Gitega	Ryansoro	4.14 (2 - 7.29)	7.24 (3.72 - 12.31)	3.1 (1.4 - 5.34)	1.75 (1.38 - 2.27)
Eastern SSA	2000	Burundi	Karuzi	Bugenyuzi	3.83 (1.86 - 6.9)	6.79 (3.54 - 11.67)	2.96 (1.36 - 5.15)	1.77 (1.4 - 2.31)
Eastern SSA	2000	Burundi	Karuzi	Buhiga	3.68 (1.62 - 6.91)	6.47 (3.05 - 11.77)	2.79 (1.18 - 5.1)	1.76 (1.38 - 2.29)
Eastern SSA	2000	Burundi	Karuzi	Gihogazi	3.72 (1.93 - 6.51)	6.54 (3.64 - 10.82)	2.82 (1.39 - 4.65)	1.76 (1.38 - 2.3)
Eastern SSA	2000	Burundi	Karuzi	Gitaramuka	3.13 (1.47 - 5.68)	5.57 (2.8 - 9.8)	2.44 (1.09 - 4.47)	1.78 (1.39 - 2.32)
Eastern SSA	2000	Burundi	Karuzi	Mutumba	3.81 (1.72 - 7.15)	6.73 (3.28 - 11.92)	2.92 (1.3 - 5.32)	1.77 (1.39 - 2.3)
Eastern SSA	2000	Burundi	Karuzi	Nyabikere	4.05 (1.96 - 7.3)	7.12 (3.69 - 12.1)	3.07 (1.42 - 5.22)	1.76 (1.39 - 2.29)
Eastern SSA	2000	Burundi	Karuzi	Shombo	4.01 (2.06 - 6.96)	7.04 (3.82 - 11.59)	3.03 (1.43 - 4.93)	1.76 (1.38 - 2.29)
Eastern SSA	2000	Burundi	Kayanza	Butaganzwa1	3.69 (2.11 - 5.98)	6.36 (3.98 - 9.65)	2.67 (1.37 - 4.06)	1.72 (1.36 - 2.27)
Eastern SSA	2000	Burundi	Kayanza	Gahombo	3.85 (2.15 - 6.41)	6.59 (3.99 - 10.28)	2.74 (1.38 - 4.27)	1.71 (1.35 - 2.25)
Eastern SSA	2000	Burundi	Kayanza	Gatara	3.82 (2.15 - 6.35)	6.43 (3.91 - 10)	2.61 (1.3 - 4.1)	1.68 (1.33 - 2.21)
Eastern SSA	2000	Burundi	Kayanza	Kabarore	3.22 (1.77 - 5.49)	5.56 (3.29 - 8.94)	2.34 (1.18 - 3.76)	1.73 (1.36 - 2.28)
Eastern SSA	2000	Burundi	Kayanza	Kayanza	4.49 (2.52 - 7.5)	7.48 (4.52 - 11.83)	2.99 (1.47 - 4.69)	1.67 (1.32 - 2.19)
Eastern SSA	2000	Burundi	Kayanza	Matongo	3.48 (2.02 - 5.64)	6.03 (3.77 - 9.2)	2.55 (1.31 - 3.86)	1.73 (1.36 - 2.28)
Eastern SSA	2000	Burundi	Kayanza	Muhanga	4.27 (2.39 - 7.16)	7.24 (4.35 - 11.35)	2.97 (1.45 - 4.68)	1.7 (1.34 - 2.22)
Eastern SSA	2000	Burundi	Kayanza	Muruta	3.69 (2.1 - 6.16)	6.29 (3.85 - 9.8)	2.6 (1.35 - 4.08)	1.7 (1.34 - 2.24)
Eastern SSA	2000	Burundi	Kayanza	Rango	3.96 (2.24 - 6.47)	6.86 (4.18 - 10.61)	2.9 (1.5 - 4.55)	1.73 (1.36 - 2.27)
Eastern SSA	2000	Burundi	Kirundo	Bugabira	3.08 (1.43 - 5.67)	5.47 (2.68 - 9.69)	2.39 (1.06 - 4.3)	1.78 (1.39 - 2.33)
Eastern SSA	2000	Burundi	Kirundo	Busoni	2.74 (1.3 - 4.99)	4.72 (2.36 - 8.38)	1.98 (0.87 - 3.78)	1.72 (1.35 - 2.27)
Eastern SSA	2000	Burundi	Kirundo	Bwambarangwe	2.96 (1.35 - 5.58)	5.13 (2.45 - 9.26)	2.17 (0.92 - 4.24)	1.73 (1.35 - 2.28)
Eastern SSA	2000	Burundi	Kirundo	Gitobe	3.04 (1.43 - 5.5)	5.19 (2.54 - 9.09)	2.15 (0.92 - 4.04)	1.71 (1.34 - 2.25)
Eastern SSA	2000	Burundi	Kirundo	Kirundo	3.23 (1.55 - 5.77)	5.47 (2.76 - 9.46)	2.24 (0.95 - 4.07)	1.69 (1.32 - 2.22)
Eastern SSA	2000	Burundi	Kirundo	Ntega	3.43 (1.66 - 6.04)	5.9 (3.03 - 9.99)	2.47 (1.07 - 4.38)	1.72 (1.35 - 2.25)
Eastern SSA	2000	Burundi	Kirundo	Vumbi	3 (1.48 - 5.2)	5.13 (2.66 - 8.59)	2.13 (0.93 - 3.79)	1.71 (1.34 - 2.24)
Eastern SSA	2000	Burundi	Makamba	Kayogoro	3.04 (1.25 - 6.06)	5.24 (2.31 - 9.95)	2.2 (0.86 - 4.27)	1.72 (1.35 - 2.26)
Eastern SSA	2000	Burundi	Makamba	Kibago	2.67 (1.16 - 5.13)	4.72 (2.17 - 8.54)	2.05 (0.84 - 3.75)	1.77 (1.38 - 2.32)
Eastern SSA	2000	Burundi	Makamba	Mabanda	2.93 (1.26 - 5.61)	5.1 (2.37 - 9.24)	2.17 (0.94 - 3.99)	1.74 (1.37 - 2.29)
Eastern SSA	2000	Burundi	Makamba	Makamba	3.42 (1.52 - 6.45)	5.85 (2.78 - 10.48)	2.43 (1.03 - 4.4)	1.71 (1.35 - 2.24)
Eastern SSA	2000	Burundi	Makamba	Nyanza-Lac	3.38 (1.42 - 6.66)	5.7 (2.58 - 10.7)	2.32 (0.93 - 4.27)	1.69 (1.32 - 2.21)
Eastern SSA	2000	Burundi	Makamba	Vugizo	3.27 (1.42 - 6.18)	5.87 (2.75 - 10.65)	2.6 (1.16 - 4.65)	1.8 (1.42 - 2.35)
Eastern SSA	2000	Burundi	Muramvya	Bukeye	3.22 (1.84 - 5.25)	5.62 (3.46 - 8.63)	2.4 (1.24 - 3.72)	1.75 (1.37 - 2.3)
Eastern SSA	2000	Burundi	Muramvya	Kiganda	3.82 (2.11 - 6.3)	6.69 (3.98 - 10.52)	2.87 (1.46 - 4.57)	1.75 (1.38 - 2.3)
Eastern SSA	2000	Burundi	Muramvya	Mbuye	4.02 (2.25 - 6.62)	6.89 (4.13 - 10.78)	2.87 (1.44 - 4.56)	1.71 (1.35 - 2.24)
Eastern SSA	2000	Burundi	Muramvya	Muramvya	3.32 (1.81 - 5.52)	5.82 (3.42 - 9.17)	2.5 (1.25 - 4.02)	1.75 (1.38 - 2.31)
Eastern SSA	2000	Burundi	Muramvya	Rutegama	4.11 (2.25 - 6.79)	7.3 (4.3 - 11.54)	3.19 (1.69 - 5.12)	1.78 (1.4 - 2.32)
Eastern SSA	2000	Burundi	Muyinga	Buhinyuza	2.53 (1.11 - 4.79)	4.39 (2.06 - 8.19)	1.86 (0.75 - 3.64)	1.74 (1.36 - 2.28)
Eastern SSA	2000	Burundi	Muyinga	Butihinda	2.71 (1.18 - 5.14)	4.72 (2.13 - 8.7)	2.01 (0.8 - 3.92)	1.74 (1.36 - 2.28)
Eastern SSA	2000	Burundi	Muyinga	Gashoho	2.88 (1.36 - 5.15)	4.93 (2.45 - 8.56)	2.05 (0.87 - 3.81)	1.71 (1.34 - 2.25)
Eastern SSA	2000	Burundi	Muyinga	Gasorwe	2.74 (1.24 - 5.04)	4.8 (2.3 - 8.61)	2.06 (0.89 - 3.94)	1.75 (1.37 - 2.3)
Eastern SSA	2000	Burundi	Muyinga	Giteranyi	2.76 (1.22 - 5.27)	4.85 (2.31 - 9)	2.09 (0.92 - 4.1)	1.76 (1.38 - 2.31)
Eastern SSA	2000	Burundi	Muyinga	Muyinga	2.75 (1.15 - 5.3)	4.73 (2.1 - 8.88)	1.98 (0.76 - 3.96)	1.72 (1.34 - 2.25)
Eastern SSA	2000	Burundi	Muyinga	Mwakiro	3.16 (1.39 - 5.99)	5.49 (2.59 - 10.02)	2.33 (0.98 - 4.34)	1.74 (1.36 - 2.27)
Eastern SSA	2000	Burundi	Mwaro	Bisoro	3.78 (1.94 - 6.57)	6.75 (3.61 - 11.31)	2.97 (1.42 - 4.93)	1.79 (1.41 - 2.33)
Eastern SSA	2000	Burundi	Mwaro	Gisozi	3.53 (1.92 - 5.95)	6.29 (3.64 - 10.06)	2.76 (1.39 - 4.45)	1.78 (1.4 - 2.33)
Eastern SSA	2000	Burundi	Mwaro	Kayokwe	4.34 (2.36 - 7.24)	7.42 (4.29 - 11.71)	3.08 (1.51 - 5)	1.71 (1.35 - 2.22)
Eastern SSA	2000	Burundi	Mwaro	Ndava	4.24 (2.39 - 6.96)	7.43 (4.45 - 11.48)	3.19 (1.67 - 5.08)	1.75 (1.39 - 2.29)
Eastern SSA	2000	Burundi	Mwaro	Nyabihanga	4.93 (2.73 - 8.06)	8.43 (4.95 - 13.07)	3.5 (1.75 - 5.59)	1.71 (1.35 - 2.22)
Eastern SSA	2000	Burundi	Mwaro	Rusaka	3.68 (2.01 - 6.07)	6.61 (3.9 - 10.35)	2.93 (1.53 - 4.66)	1.8 (1.41 - 2.36)
Eastern SSA	2000	Burundi	Ngozi	Busiga	3.87 (2.07 - 6.67)	6.55 (3.71 - 10.79)	2.68 (1.28 - 4.44)	1.69 (1.33 - 2.23)
Eastern SSA	2000	Burundi	Ngozi	Gashikanwa	3.97 (2.14 - 6.79)	6.8 (3.97 - 10.98)	2.83 (1.39 - 4.65)	1.71 (1.35 - 2.24)
Eastern SSA	2000	Burundi	Ngozi	Kiremba	2.91 (1.51 - 5.01)	5.12 (2.87 - 8.35)	2.21 (1.07 - 3.81)	1.76 (1.37 - 2.31)
Eastern SSA	2000	Burundi	Ngozi	Marangara	2.97 (1.56 - 5)	5.07 (2.87 - 8.14)	2.1 (1 - 3.54)	1.71 (1.34 - 2.25)
Eastern SSA	2000	Burundi	Ngozi	Mwumba	4.45 (2.44 - 7.52)	7.48 (4.33 - 12.04)	3.03 (1.5 - 4.96)	1.68 (1.34 - 2.18)
Eastern SSA	2000	Burundi	Ngozi	Ngozi	6.31 (3.62 - 10.28)	10.34 (6.38 - 15.93)	4.03 (1.98 - 6.29)	1.64 (1.32 - 2.11)
Eastern SSA	2000	Burundi	Ngozi	Nyamurenza	4.42 (2.39 - 7.46)	7.63 (4.43 - 12.23)	3.21 (1.64 - 5.27)	1.73 (1.37 - 2.26)
Eastern SSA	2000	Burundi	Ngozi	Ruhororo	4.02 (2.16 - 6.84)	7.06 (4.12 - 11.38)	3.04 (1.53 - 4.89)	1.76 (1.39 - 2.29)
Eastern SSA	2000	Burundi	Ngozi	Tangara	3.28 (1.67 - 5.75)	5.74 (3.17 - 9.5)	2.46 (1.15 - 4.23)	1.75 (1.37 - 2.29)
Eastern SSA	2000	Burundi	Rutana	Bukemba	4.24 (1.63 - 8.63)	7.23 (2.96 - 14.14)	2.99 (1.12 - 5.85)	1.71 (1.35 - 2.21)
Eastern SSA	2000	Burundi	Rutana	Giharo	3.15 (1.31 - 6.09)	5.53 (2.44 - 10.49)	2.38 (1 - 4.68)	1.76 (1.38 - 2.3)
Eastern SSA	2000	Burundi	Rutana	Gitanga	3.3 (1.4 - 6.42)	5.77 (2.63 - 10.61)	2.47 (1.05 - 4.59)	1.75 (1.37 - 2.29)
Eastern SSA	2000	Burundi	Rutana	Mpinga-Kayove	3.29 (1.42 - 6.32)	5.81 (2.67 - 10.74)	2.52 (1.1 - 4.81)	1.77 (1.39 - 2.31)
Eastern SSA	2000	Burundi	Rutana	Musongati	3.52 (1.61 - 6.54)	6.2 (3.03 - 11.07)	2.68 (1.22 - 4.76)	1.76 (1.39 - 2.29)
Eastern SSA	2000	Burundi	Rutana	Rutana	3.61 (1.54 - 6.94)	6.21 (2.82 - 11.42)	2.6 (1.11 - 4.85)	1.72 (1.35 - 2.24)
Eastern SSA	2000	Burundi	Ruyigi	Butaganzwa2	3.29 (1.45 - 6.27)	5.78 (2.8 - 10.46)	2.49 (1.1 - 4.48)	1.76 (1.38 - 2.3)
Eastern SSA	2000	Burundi	Ruyigi	Butezi	3.91 (1.86 - 7.08)	6.94 (3.56 - 11.91)	3.03 (1.45 - 5.23)	1.77 (1.4 - 2.32)
Eastern SSA	2000	Burundi	Ruyigi	Bweru	3.38 (1.38 - 6.65)	5.84 (2.53 - 10.94)	2.46 (0.99 - 4.73)	1.73 (1.36 - 2.26)
Eastern SSA	2000	Burundi	Ruyigi	Gisuru	2.67 (1.13 - 5.17)	4.68 (2.06 - 8.69)	2.01 (0.85 - 3.88)	1.75 (1.38 - 2.31)
Eastern SSA	2000	Burundi	Ruyigi	Kinyinya	2.74 (1.16 - 5.35)	4.76 (2.13 - 8.91)	2.02 (0.85 - 3.89)	1.74 (1.36 - 2.28)
Eastern SSA	2000	Burundi	Ruyigi	Nyabitsinda	3.15 (1.39 - 5.95)	5.47 (2.6 - 9.89)	2.32 (1.01 - 4.38)	1.74 (1.36 - 2.28)
Eastern SSA	2000	Burundi	Ruyigi	Ruyigi	3.44 (1.52 - 6.55)	5.91 (2.79 - 10.54)	2.47 (1.05 - 4.64)	1.72 (1.35 - 2.25)
Western SSA	2000	Cameroon	Adamaoua	Djerem	4.35 (2.28 - 7.45)	7.74 (4.43 - 12.29)	3.39 (1.82 - 5.7)	1.78 (1.41 - 2.34)
Western SSA	2000	Cameroon	Adamaoua	Faro et Déo	3.77 (1.85 - 6.71)	6.46 (3.46 - 10.71)	2.69 (1.29 - 4.59)	1.71 (1.35 - 2.27)
Western SSA	2000	Cameroon	Adamaoua	Mayo Banyo	3.36 (1.68 - 6.02)	5.94 (3.21 - 10.01)	2.58 (1.28 - 4.33)	1.77 (1.38 - 2.34)
Western SSA	2000	Cameroon	Adamaoua	Mbéré	4.08 (2.08 - 6.95)	7.28 (4.12 - 11.69)	3.2 (1.7 - 5.16)	1.78 (1.41 - 2.36)
Western SSA	2000	Cameroon	Adamaoua	Vina	3.81 (2.07 - 6.26)	6.84 (4.14 - 10.4)	3.03 (1.69 - 4.65)	1.8 (1.4 - 2.38)
Western SSA	2000	Cameroon	Centre	Haute Sanaga	4.12 (2.2 - 7.18)	6.97 (4.01 - 11.19)	2.85 (1.44 - 4.71)	1.69 (1.34 - 2.23)
Western SSA	2000	Cameroon	Centre	Lekié	3.31 (1.81 - 5.48)	5.73 (3.47 - 9.01)	2.42 (1.31 - 3.91)	1.73 (1.36 - 2.3)
Western SSA	2000	Cameroon	Centre	Mbam et Inoubou	3.14 (1.69 - 5.32)	5.46 (3.24 - 8.73)	2.32 (1.17 - 3.79)	1.74 (1.36 - 2.31)
Western SSA	2000	Cameroon	Centre	Mbam et Kim	4.19 (2.34 - 6.95)	6.85 (4.13 - 10.73)	2.66 (1.31 - 4.32)	1.63 (1.29 - 2.15)
Western SSA	2000	Cameroon	Centre	Mefou et Afamba	4.21 (2.4 - 6.66)	7.45 (4.64 - 11.2)	3.24 (1.77 - 5.05)	1.77 (1.38 - 2.34)
Western SSA	2000	Cameroon	Centre	Mefou et Akono	4.1 (2.34 - 6.53)	7.15 (4.42 - 10.85)	3.05 (1.63 - 4.74)	1.74 (1.38 - 2.3)
Western SSA	2000	Cameroon	Centre	Mfoundi	4.28 (2.44 - 6.73)	7.38 (4.68 - 11.01)	3.1 (1.6 - 4.96)	1.72 (1.35 - 2.29)
Western SSA	2000	Cameroon	Centre	Nyong et Kéllé	4.27 (2.36 - 6.86)	6.99 (4.29 - 10.72)	2.72 (1.36 - 4.41)	1.64 (1.3 - 2.16)
Western SSA	2000	Cameroon	Centre	Nyong et Mfoumou	4.15 (2.26 - 7)	7.05 (4.2 - 11.26)	2.9 (1.49 - 4.81)	1.7 (1.34 - 2.23)
Western SSA	2000	Cameroon	Centre	Nyong et So'o	4.01 (2.28 - 6.44)	7.08 (4.33 - 10.74)	3.07 (1.66 - 4.72)	1.77 (1.4 - 2.32)
Western SSA	2000	Cameroon	Est	Boumba et Ngoko	5.17 (2.56 - 9.06)	8.37 (4.58 - 13.92)	3.2 (1.44 - 5.63)	1.62 (1.27 - 2.14)
Western SSA	2000	Cameroon	Est	Haut Nyong	4.4 (2.36 - 7.26)	7.24 (4.29 - 11.23)	2.84 (1.41 - 4.57)	1.65 (1.31 - 2.17)
Western SSA	2000	Cameroon	Est	Kadey	3.24 (1.64 - 5.54)	5.49 (3.06 - 8.92)	2.25 (1.03 - 3.71)	1.69 (1.32 - 2.25)
Western SSA	2000	Cameroon	Est	Lom et Djerem	4.29 (2.31 - 7.09)	7.39 (4.47 - 11.34)	3.1 (1.63 - 4.93)	1.72 (1.35 - 2.28)
Western SSA	2000	Cameroon	Extrême-Nord	Diamaré	3.09 (1.66 - 5.14)	5.55 (3.36 - 8.53)	2.46 (1.38 - 3.87)	1.8 (1.41 - 2.39)
Western SSA	2000	Cameroon	Extrême-Nord	Logone et Chari	2.48 (1.32 - 4.26)	4.43 (2.59 - 7.09)	1.95 (1 - 3.2)	1.79 (1.4 - 2.39)
Western SSA	2000	Cameroon	Extrême-Nord	Mayo Danay	2.64 (1.41 - 4.5)	4.94 (2.98 - 7.81)	2.3 (1.3 - 3.58)	1.87 (1.46 - 2.49)
Western SSA	2000	Cameroon	Extrême-Nord	Mayo Kani	2.08 (1.08 - 3.58)	3.9 (2.29 - 6.28)	1.82 (1.01 - 2.92)	1.88 (1.45 - 2.51)
Western SSA	2000	Cameroon	Extrême-Nord	Mayo Sava	2.48 (1.24 - 4.37)	4.52 (2.52 - 7.43)	2.04 (1.05 - 3.28)	1.82 (1.42 - 2.45)
Western SSA	2000	Cameroon	Extrême-Nord	Mayo Tsanaga	2.49 (1.3 - 4.23)	4.57 (2.71 - 7.24)	2.08 (1.12 - 3.28)	1.84 (1.43 - 2.46)
Western SSA	2000	Cameroon	Littoral	Moungo	3.76 (2.2 - 5.97)	6.43 (4.17 - 9.43)	2.67 (1.52 - 3.97)	1.71 (1.35 - 2.25)
Western SSA	2000	Cameroon	Littoral	Nkam	3.5 (2 - 5.69)	5.81 (3.63 - 8.76)	2.31 (1.2 - 3.68)	1.66 (1.31 - 2.19)
Western SSA	2000	Cameroon	Littoral	Sanaga Maritime	4 (2.28 - 6.45)	6.59 (4.2 - 9.76)	2.59 (1.35 - 4)	1.65 (1.3 - 2.18)
Western SSA	2000	Cameroon	Littoral	Wouri	4.23 (2.48 - 6.79)	7.05 (4.54 - 10.41)	2.82 (1.5 - 4.42)	1.67 (1.31 - 2.21)
Western SSA	2000	Cameroon	Nord	Bénoué	3.38 (1.92 - 5.45)	5.95 (3.82 - 8.73)	2.57 (1.46 - 3.87)	1.76 (1.38 - 2.35)
Western SSA	2000	Cameroon	Nord	Faro	3.44 (1.74 - 5.98)	5.82 (3.29 - 9.42)	2.38 (1.2 - 4.04)	1.69 (1.33 - 2.25)
Western SSA	2000	Cameroon	Nord	Mayo Louti	2.82 (1.48 - 4.86)	5.1 (2.98 - 8.15)	2.28 (1.22 - 3.65)	1.81 (1.41 - 2.43)
Western SSA	2000	Cameroon	Nord	Mayo Rey	2.64 (1.37 - 4.46)	4.57 (2.65 - 7.19)	1.93 (1 - 3.1)	1.73 (1.36 - 2.33)
Western SSA	2000	Cameroon	Nord-Ouest	Boyo	3.93 (2.09 - 6.67)	7.64 (4.57 - 12.02)	3.71 (2.19 - 5.68)	1.94 (1.52 - 2.56)
Western SSA	2000	Cameroon	Nord-Ouest	Bui	3.67 (2 - 6.21)	6.74 (4.04 - 10.56)	3.07 (1.77 - 4.84)	1.84 (1.43 - 2.44)
Western SSA	2000	Cameroon	Nord-Ouest	Donga Mantung	3.43 (1.79 - 5.98)	6.22 (3.48 - 10.17)	2.79 (1.5 - 4.68)	1.81 (1.41 - 2.39)
Western SSA	2000	Cameroon	Nord-Ouest	Menchum	4.1 (2.12 - 7.01)	7.75 (4.53 - 12.38)	3.65 (2.07 - 5.73)	1.89 (1.49 - 2.49)
Western SSA	2000	Cameroon	Nord-Ouest	Mezam	3.92 (2.25 - 6.31)	7.28 (4.65 - 10.82)	3.36 (1.98 - 4.89)	1.86 (1.46 - 2.45)
Western SSA	2000	Cameroon	Nord-Ouest	Momo	3.87 (2.15 - 6.41)	7.07 (4.43 - 10.77)	3.2 (1.85 - 4.83)	1.83 (1.44 - 2.41)
Western SSA	2000	Cameroon	Nord-Ouest	Ngo Ketunjia	3.98 (2.21 - 6.56)	7.49 (4.66 - 11.41)	3.51 (2.08 - 5.25)	1.88 (1.48 - 2.49)
Western SSA	2000	Cameroon	Ouest	Bamboutos	3.21 (1.78 - 5.3)	5.86 (3.66 - 8.94)	2.65 (1.51 - 4)	1.83 (1.44 - 2.42)
Western SSA	2000	Cameroon	Ouest	Haut Nkam	2.71 (1.44 - 4.58)	4.92 (2.91 - 7.85)	2.21 (1.26 - 3.46)	1.82 (1.43 - 2.41)
Western SSA	2000	Cameroon	Ouest	Hauts Plateaux	2.48 (1.34 - 4.22)	4.79 (2.87 - 7.57)	2.31 (1.39 - 3.53)	1.93 (1.52 - 2.56)
Western SSA	2000	Cameroon	Ouest	Koung Khi	2.69 (1.47 - 4.51)	5.02 (3.03 - 7.87)	2.33 (1.38 - 3.6)	1.87 (1.47 - 2.47)
Western SSA	2000	Cameroon	Ouest	Menoua	2.57 (1.41 - 4.28)	5 (3.07 - 7.71)	2.43 (1.48 - 3.61)	1.95 (1.54 - 2.57)
Western SSA	2000	Cameroon	Ouest	Mifi	3.11 (1.73 - 5.12)	5.53 (3.46 - 8.52)	2.42 (1.37 - 3.77)	1.78 (1.4 - 2.37)
Western SSA	2000	Cameroon	Ouest	Ndé	2.75 (1.43 - 4.75)	4.91 (2.81 - 7.98)	2.16 (1.16 - 3.59)	1.79 (1.41 - 2.37)
Western SSA	2000	Cameroon	Ouest	Noun	3.18 (1.76 - 5.22)	5.71 (3.55 - 8.76)	2.53 (1.46 - 3.95)	1.8 (1.42 - 2.38)
Western SSA	2000	Cameroon	Sud	Dja et Lobo	4.14 (2.25 - 6.92)	7.05 (4.19 - 11.01)	2.91 (1.51 - 4.64)	1.7 (1.34 - 2.23)
Western SSA	2000	Cameroon	Sud	Mvila	4.58 (2.58 - 7.34)	7.63 (4.69 - 11.55)	3.05 (1.58 - 4.76)	1.67 (1.31 - 2.19)
Western SSA	2000	Cameroon	Sud	Océan	4.61 (2.55 - 7.59)	7.34 (4.44 - 11.39)	2.73 (1.3 - 4.4)	1.59 (1.25 - 2.11)
Western SSA	2000	Cameroon	Sud	Vallée du Ntem	4.43 (2.28 - 7.49)	7.25 (4.1 - 11.63)	2.82 (1.28 - 4.65)	1.64 (1.28 - 2.16)
Western SSA	2000	Cameroon	Sud-Ouest	Fako	5.06 (2.99 - 7.9)	8.67 (5.67 - 12.47)	3.61 (2.02 - 5.37)	1.71 (1.34 - 2.26)
Western SSA	2000	Cameroon	Sud-Ouest	Koupé Manengouba	3.85 (2.15 - 6.21)	6.49 (4.05 - 9.62)	2.64 (1.42 - 4.21)	1.69 (1.32 - 2.24)
Western SSA	2000	Cameroon	Sud-Ouest	Lebialem	3.04 (1.69 - 5.04)	5.86 (3.66 - 8.92)	2.82 (1.68 - 4.2)	1.93 (1.51 - 2.55)
Western SSA	2000	Cameroon	Sud-Ouest	Manyu	4.41 (2.36 - 7.43)	7.46 (4.48 - 11.48)	3.05 (1.64 - 4.85)	1.69 (1.33 - 2.25)
Western SSA	2000	Cameroon	Sud-Ouest	Meme	4.36 (2.5 - 6.91)	7.58 (4.89 - 11)	3.22 (1.81 - 4.9)	1.74 (1.36 - 2.3)
Western SSA	2000	Cameroon	Sud-Ouest	Ndian	4.69 (2.61 - 7.58)	7.76 (4.91 - 11.48)	3.07 (1.56 - 4.78)	1.65 (1.3 - 2.19)
Central SSA	2000	Central African Republic	Bamingui-Bangoran	Bamingui	8.68 (2.98 - 19.33)	16.71 (6.6 - 33.2)	8.03 (2.38 - 15.85)	1.93 (1.23 - 3.23)
Central SSA	2000	Central African Republic	Bamingui-Bangoran	Ndele	7.93 (2.56 - 18)	15.26 (5.71 - 31.89)	7.33 (1.86 - 15.44)	1.92 (1.22 - 3.22)
Central SSA	2000	Central African Republic	Bangui	Bangui	5.29 (1.76 - 12.1)	10.97 (4.29 - 22.4)	5.68 (1.77 - 11.49)	2.07 (1.28 - 3.54)
Central SSA	2000	Central African Republic	Basse-Kotto	Alindao	4.09 (1.27 - 10)	8.39 (3.04 - 18.65)	4.3 (1.23 - 8.65)	2.05 (1.26 - 3.52)
Central SSA	2000	Central African Republic	Basse-Kotto	Kembe	3.66 (1.1 - 9.07)	7.52 (2.61 - 16.84)	3.86 (1.07 - 8.08)	2.05 (1.25 - 3.55)
Central SSA	2000	Central African Republic	Basse-Kotto	Mingala	4.59 (1.43 - 11.2)	9.36 (3.45 - 21.03)	4.77 (1.4 - 9.93)	2.04 (1.26 - 3.49)
Central SSA	2000	Central African Republic	Basse-Kotto	Mobaye	3.64 (1.11 - 8.96)	7.5 (2.65 - 16.92)	3.86 (1.04 - 7.94)	2.06 (1.26 - 3.54)
Central SSA	2000	Central African Republic	Basse-Kotto	Zangba	3.6 (1.09 - 8.67)	7.41 (2.62 - 16.54)	3.81 (1.01 - 8.19)	2.06 (1.26 - 3.53)
Central SSA	2000	Central African Republic	Haute-Kotto	Bria	7.59 (2.34 - 18.01)	14.75 (5.23 - 31.17)	7.16 (2.01 - 15.01)	1.94 (1.24 - 3.29)
Central SSA	2000	Central African Republic	Haute-Kotto	Ouadda	8.82 (2.66 - 21.04)	17.14 (5.74 - 37.01)	8.32 (2.08 - 17.73)	1.94 (1.24 - 3.25)
Central SSA	2000	Central African Republic	Haute-Kotto	Yalinga	8.78 (2.75 - 20.14)	17.09 (6.24 - 35.84)	8.31 (2.28 - 16.69)	1.95 (1.25 - 3.27)
Central SSA	2000	Central African Republic	Haut-Mbomou	Bambouti	7.41 (2.17 - 18.02)	14.81 (4.87 - 33.67)	7.4 (1.78 - 17.15)	2 (1.25 - 3.33)
Central SSA	2000	Central African Republic	Haut-Mbomou	Djema	7.72 (2.4 - 17.71)	15.51 (5.56 - 32.59)	7.79 (2.08 - 16.06)	2.01 (1.27 - 3.38)
Central SSA	2000	Central African Republic	Haut-Mbomou	Obo	6.45 (1.98 - 15.22)	13.07 (4.42 - 28.2)	6.62 (1.8 - 13.96)	2.03 (1.26 - 3.43)
Central SSA	2000	Central African Republic	Haut-Mbomou	Zemio	6.28 (1.92 - 14.87)	12.68 (4.48 - 26.98)	6.4 (1.83 - 12.96)	2.02 (1.26 - 3.45)
Central SSA	2000	Central African Republic	Kemo	Dekoa	5.09 (1.62 - 11.95)	9.82 (3.67 - 20.97)	4.73 (1.25 - 10.05)	1.93 (1.2 - 3.28)
Central SSA	2000	Central African Republic	Kemo	Mala	5.56 (1.74 - 13.04)	10.71 (3.83 - 22.99)	5.15 (1.34 - 10.93)	1.93 (1.19 - 3.27)
Central SSA	2000	Central African Republic	Kemo	Ndjoukou	4.82 (1.56 - 11.03)	9.33 (3.38 - 19.64)	4.51 (1.12 - 9.5)	1.94 (1.19 - 3.29)
Central SSA	2000	Central African Republic	Kemo	Sibut	5.06 (1.6 - 11.6)	9.78 (3.53 - 21.04)	4.72 (1.2 - 10.09)	1.93 (1.19 - 3.3)
Central SSA	2000	Central African Republic	Lobaye	Boda	3.76 (1.19 - 8.8)	7.83 (2.96 - 16.95)	4.07 (1.2 - 8.65)	2.08 (1.28 - 3.62)
Central SSA	2000	Central African Republic	Lobaye	Boganangone	4.08 (1.28 - 9.74)	8.48 (3.21 - 18.16)	4.4 (1.35 - 9.12)	2.08 (1.28 - 3.61)
Central SSA	2000	Central African Republic	Lobaye	Boganda	4.04 (1.28 - 9.44)	8.4 (3.22 - 18.07)	4.36 (1.24 - 9.23)	2.08 (1.28 - 3.6)
Central SSA	2000	Central African Republic	Lobaye	Mbaiki	3.79 (1.2 - 8.71)	7.9 (2.95 - 16.72)	4.11 (1.23 - 8.64)	2.08 (1.28 - 3.6)
Central SSA	2000	Central African Republic	Lobaye	Mongoumba	3.44 (1.03 - 8.23)	7.14 (2.47 - 15.63)	3.7 (1.01 - 7.89)	2.08 (1.28 - 3.6)
Central SSA	2000	Central African Republic	Mambere-Kadei	Amada-Gaza	5.06 (1.65 - 11.36)	10.17 (4.04 - 20.49)	5.11 (1.65 - 10.09)	2.01 (1.25 - 3.49)
Central SSA	2000	Central African Republic	Mambere-Kadei	Berberati	4.83 (1.67 - 10.55)	9.71 (4.14 - 18.82)	4.88 (1.59 - 8.84)	2.01 (1.24 - 3.51)
Central SSA	2000	Central African Republic	Mambere-Kadei	Carnot	5.1 (1.75 - 11.23)	10.26 (4.28 - 20.47)	5.16 (1.64 - 10.05)	2.01 (1.25 - 3.48)
Central SSA	2000	Central African Republic	Mambere-Kadei	Dede-Mokouba	4.34 (1.38 - 9.92)	8.74 (3.39 - 17.71)	4.4 (1.29 - 8.8)	2.01 (1.24 - 3.51)
Central SSA	2000	Central African Republic	Mambere-Kadei	Gadzi	4.75 (1.57 - 10.84)	9.6 (3.88 - 19.83)	4.85 (1.43 - 10)	2.02 (1.25 - 3.52)
Central SSA	2000	Central African Republic	Mambere-Kadei	Gamboula	4.58 (1.5 - 10.24)	9.21 (3.73 - 18.16)	4.63 (1.47 - 8.97)	2.01 (1.24 - 3.5)
Central SSA	2000	Central African Republic	Mambere-Kadei	Sosso-Nakombo	4.4 (1.44 - 9.93)	8.82 (3.6 - 17.54)	4.42 (1.33 - 8.33)	2 (1.24 - 3.52)
Central SSA	2000	Central African Republic	Mbomou	Bakouma	5.63 (1.75 - 13.46)	11.32 (4.06 - 24.66)	5.69 (1.68 - 11.25)	2.01 (1.26 - 3.43)
Central SSA	2000	Central African Republic	Mbomou	Bangassou	4.31 (1.21 - 11.06)	8.74 (2.86 - 20.13)	4.43 (1.22 - 9.73)	2.03 (1.26 - 3.48)
Central SSA	2000	Central African Republic	Mbomou	Gambo	4.08 (1.24 - 10.12)	8.28 (2.89 - 18.91)	4.2 (1.15 - 8.82)	2.03 (1.25 - 3.51)
Central SSA	2000	Central African Republic	Mbomou	Ouango	3.7 (1.08 - 9.39)	7.53 (2.52 - 17.52)	3.83 (1.05 - 8.54)	2.04 (1.25 - 3.5)
Central SSA	2000	Central African Republic	Mbomou	Rafai	6.53 (2.02 - 15.31)	13.15 (4.64 - 27.94)	6.62 (1.89 - 13.38)	2.01 (1.26 - 3.42)
Central SSA	2000	Central African Republic	Nana-Gribizi	Kaga-Bandoro	5.38 (1.72 - 12.31)	10.64 (3.94 - 22.26)	5.26 (1.6 - 10.57)	1.98 (1.23 - 3.36)
Central SSA	2000	Central African Republic	Nana-Gribizi	Mbres	5.8 (1.87 - 13.3)	11.48 (4.27 - 24.5)	5.68 (1.79 - 11.26)	1.98 (1.23 - 3.35)
Central SSA	2000	Central African Republic	Nana-Mambere	Abba	5.28 (1.69 - 11.92)	10.36 (3.92 - 21.54)	5.08 (1.43 - 10.17)	1.96 (1.23 - 3.35)
Central SSA	2000	Central African Republic	Nana-Mambere	Baboua	5.58 (1.69 - 13.11)	10.95 (3.97 - 23.3)	5.37 (1.49 - 11.05)	1.96 (1.23 - 3.37)
Central SSA	2000	Central African Republic	Nana-Mambere	Baoro	5.44 (1.76 - 12.37)	10.69 (4.16 - 22.11)	5.25 (1.56 - 10.59)	1.97 (1.24 - 3.39)
Central SSA	2000	Central African Republic	Nana-Mambere	Bouar	5.74 (1.82 - 13.33)	11.26 (4.29 - 23.58)	5.52 (1.63 - 11.21)	1.96 (1.23 - 3.35)
Central SSA	2000	Central African Republic	Ombella M'Poko	Bimbo	5.14 (1.71 - 11.79)	10.11 (3.95 - 20.85)	4.97 (1.36 - 10.25)	1.97 (1.22 - 3.39)
Central SSA	2000	Central African Republic	Ombella M'Poko	Boali	4.27 (1.39 - 9.81)	8.43 (3.17 - 17.6)	4.16 (1.03 - 8.55)	1.97 (1.21 - 3.43)
Central SSA	2000	Central African Republic	Ombella M'Poko	Bogangolo	4.91 (1.63 - 11.3)	9.71 (3.56 - 20.76)	4.8 (1.32 - 10.08)	1.98 (1.22 - 3.4)
Central SSA	2000	Central African Republic	Ombella M'Poko	Bossembele	4.54 (1.45 - 10.61)	8.97 (3.38 - 19.25)	4.43 (1.04 - 9.06)	1.98 (1.22 - 3.41)
Central SSA	2000	Central African Republic	Ombella M'Poko	Damara	4.31 (1.43 - 9.94)	8.51 (3.22 - 17.95)	4.2 (1.08 - 8.75)	1.97 (1.21 - 3.42)
Central SSA	2000	Central African Republic	Ombella M'Poko	Yaloke	4.58 (1.48 - 10.45)	9.03 (3.45 - 19.19)	4.45 (1.17 - 9.16)	1.97 (1.22 - 3.42)
Central SSA	2000	Central African Republic	Ouaka	Bakala	6.5 (2.16 - 14.62)	12.93 (4.85 - 27.46)	6.43 (1.92 - 13.55)	1.99 (1.25 - 3.34)
Central SSA	2000	Central African Republic	Ouaka	Bambari	5.36 (1.74 - 12.64)	10.72 (3.9 - 23.16)	5.36 (1.45 - 11.51)	2 (1.24 - 3.39)
Central SSA	2000	Central African Republic	Ouaka	Grimari	5 (1.59 - 11.67)	10.01 (3.59 - 21.52)	5.01 (1.36 - 10.92)	2 (1.24 - 3.41)
Central SSA	2000	Central African Republic	Ouaka	Ippy	6.47 (2.02 - 15.17)	12.84 (4.72 - 27.76)	6.37 (1.79 - 13.69)	1.98 (1.24 - 3.35)
Central SSA	2000	Central African Republic	Ouaka	Kouango	4.23 (1.33 - 10.04)	8.5 (3.1 - 18.6)	4.27 (1.12 - 9.37)	2.01 (1.23 - 3.44)
Central SSA	2000	Central African Republic	Ouham	Batangafo	4.58 (1.44 - 10.64)	9.14 (3.29 - 19.67)	4.56 (1.22 - 9.75)	2 (1.23 - 3.4)
Central SSA	2000	Central African Republic	Ouham	Bossangoa	4.67 (1.49 - 11.16)	9.29 (3.29 - 20.41)	4.62 (1.25 - 9.7)	1.99 (1.24 - 3.36)
Central SSA	2000	Central African Republic	Ouham	Bouca	4.57 (1.5 - 10.59)	9.1 (3.44 - 19.34)	4.53 (1.28 - 9.45)	1.99 (1.23 - 3.39)
Central SSA	2000	Central African Republic	Ouham	Kabo	5.03 (1.56 - 11.56)	10.01 (3.59 - 21.35)	4.98 (1.45 - 10.16)	1.99 (1.24 - 3.35)
Central SSA	2000	Central African Republic	Ouham	Markounda	4.72 (1.38 - 11.4)	9.42 (3.05 - 21.36)	4.7 (1.33 - 10.61)	2 (1.24 - 3.34)
Central SSA	2000	Central African Republic	Ouham	Nana-Bakassa	4.23 (1.26 - 10.16)	8.45 (2.85 - 18.97)	4.22 (1.11 - 9.13)	2 (1.24 - 3.4)
Central SSA	2000	Central African Republic	Ouham	Nangha Boguila	4.44 (1.33 - 10.72)	8.85 (2.96 - 19.62)	4.41 (1.14 - 9.63)	1.99 (1.24 - 3.34)
Central SSA	2000	Central African Republic	Ouham Pende	Bocaranga	5.47 (1.63 - 13.07)	10.8 (3.76 - 23.3)	5.33 (1.56 - 11.23)	1.97 (1.25 - 3.41)
Central SSA	2000	Central African Republic	Ouham Pende	Bossemtele	5.49 (1.73 - 13.02)	10.83 (4.12 - 23.06)	5.34 (1.59 - 10.92)	1.97 (1.25 - 3.4)
Central SSA	2000	Central African Republic	Ouham Pende	Bozoum	5.59 (1.77 - 13.16)	11.06 (4.14 - 23.24)	5.47 (1.66 - 11.06)	1.98 (1.25 - 3.38)
Central SSA	2000	Central African Republic	Ouham Pende	Koui	5.48 (1.56 - 13.48)	10.8 (3.71 - 23.74)	5.32 (1.54 - 11.19)	1.97 (1.25 - 3.4)
Central SSA	2000	Central African Republic	Ouham Pende	Ngaoundaye	5.57 (1.55 - 13.63)	10.99 (3.71 - 24.18)	5.42 (1.58 - 11.72)	1.97 (1.25 - 3.4)
Central SSA	2000	Central African Republic	Ouham Pende	Paoua	5.28 (1.61 - 12.77)	10.47 (3.63 - 23.01)	5.19 (1.51 - 11.31)	1.98 (1.25 - 3.41)
Central SSA	2000	Central African Republic	Sangha-Mbaere	Bambio	4.9 (1.53 - 11.58)	9.58 (3.73 - 20.26)	4.68 (1.22 - 9.86)	1.96 (1.22 - 3.47)
Central SSA	2000	Central African Republic	Sangha-Mbaere	Bayanga	4.63 (1.39 - 11.13)	9 (3.42 - 19.18)	4.37 (1.06 - 8.8)	1.94 (1.21 - 3.43)
Central SSA	2000	Central African Republic	Sangha-Mbaere	Nola	4.62 (1.46 - 10.87)	8.97 (3.6 - 18.2)	4.35 (1.14 - 8.37)	1.94 (1.21 - 3.44)
Central SSA	2000	Central African Republic	Vakaga	Birao	5.99 (1.61 - 14.68)	12.92 (4.08 - 28.81)	6.93 (1.84 - 15.12)	2.16 (1.32 - 3.84)
Central SSA	2000	Central African Republic	Vakaga	Ouanda-Djalle	7.19 (2 - 17.54)	15.48 (4.89 - 34.41)	8.29 (2.19 - 17.65)	2.15 (1.34 - 3.76)
Western SSA	2000	Chad	Barh el Ghazel	Barh El Gazel	1.11 (0.47 - 2.22)	1.67 (0.74 - 3.18)	0.56 (0.16 - 1.19)	1.5 (1.16 - 2.02)
Western SSA	2000	Chad	Batha	Batha Est	1.2 (0.48 - 2.48)	1.7 (0.74 - 3.42)	0.5 (0.11 - 1.11)	1.42 (1.09 - 1.92)
Western SSA	2000	Chad	Batha	Batha Oues	1.21 (0.49 - 2.49)	1.72 (0.76 - 3.38)	0.51 (0.12 - 1.15)	1.42 (1.09 - 1.93)
Western SSA	2000	Chad	Batha	Fitri	1.42 (0.59 - 2.83)	2 (0.9 - 3.88)	0.58 (0.14 - 1.27)	1.41 (1.09 - 1.9)
Western SSA	2000	Chad	Borkou	Borkou	1.85 (0.84 - 3.49)	2.76 (1.36 - 4.98)	0.91 (0.28 - 1.81)	1.49 (1.15 - 2)
Western SSA	2000	Chad	Chari-Baguirmi	Baguirmi	1.45 (0.66 - 2.71)	2.17 (1.11 - 3.86)	0.72 (0.21 - 1.36)	1.5 (1.15 - 2.02)
Western SSA	2000	Chad	Chari-Baguirmi	Loug Chari	1.48 (0.62 - 3.06)	2.21 (1 - 4.29)	0.73 (0.21 - 1.51)	1.49 (1.15 - 2.03)
Western SSA	2000	Chad	Chari-Baguirmi	N'Djamena	1.76 (0.89 - 3.1)	2.55 (1.44 - 4.22)	0.79 (0.22 - 1.42)	1.45 (1.11 - 1.97)
Western SSA	2000	Chad	Ennedi Est	Ennedi Est	1.81 (0.76 - 3.6)	2.7 (1.23 - 5.06)	0.89 (0.27 - 1.79)	1.49 (1.15 - 2.01)
Western SSA	2000	Chad	Ennedi Ouest	Ennedi Ouest	1.84 (0.76 - 3.7)	2.74 (1.24 - 5.26)	0.9 (0.29 - 1.88)	1.49 (1.15 - 2.01)
Western SSA	2000	Chad	Guéra	Barh Signaka	1.01 (0.41 - 2.11)	1.43 (0.63 - 2.89)	0.42 (0.09 - 0.97)	1.42 (1.09 - 1.92)
Western SSA	2000	Chad	Guéra	Bitkine	1.13 (0.44 - 2.37)	1.6 (0.68 - 3.22)	0.47 (0.1 - 1.05)	1.42 (1.09 - 1.92)
Western SSA	2000	Chad	Guéra	Guéra	1.42 (0.59 - 2.93)	2 (0.9 - 3.9)	0.58 (0.13 - 1.27)	1.41 (1.09 - 1.9)
Western SSA	2000	Chad	Guéra	Mangalmé	1.09 (0.42 - 2.4)	1.55 (0.63 - 3.25)	0.46 (0.11 - 1.05)	1.42 (1.09 - 1.91)
Western SSA	2000	Chad	Hadjer-Lamis	Dababa	1.12 (0.46 - 2.31)	1.68 (0.74 - 3.28)	0.56 (0.16 - 1.2)	1.5 (1.15 - 2.04)
Western SSA	2000	Chad	Hadjer-Lamis	Dagana	1.09 (0.48 - 2.14)	1.64 (0.8 - 2.98)	0.55 (0.17 - 1.08)	1.5 (1.15 - 2.05)
Western SSA	2000	Chad	Hadjer-Lamis	Haraze Al Biar	1.34 (0.66 - 2.38)	1.94 (1.08 - 3.26)	0.6 (0.17 - 1.13)	1.45 (1.12 - 1.98)
Western SSA	2000	Chad	Kanem	Kanem	1 (0.43 - 1.94)	1.5 (0.69 - 2.78)	0.5 (0.15 - 1.02)	1.5 (1.16 - 2.02)
Western SSA	2000	Chad	Kanem	Nokou	1.28 (0.54 - 2.56)	1.92 (0.87 - 3.69)	0.64 (0.18 - 1.35)	1.5 (1.15 - 2.02)
Western SSA	2000	Chad	Lac	Mamdi	1.38 (0.62 - 2.67)	2.07 (1.01 - 3.86)	0.69 (0.21 - 1.33)	1.5 (1.15 - 2)
Western SSA	2000	Chad	Lac	Wayi	0.99 (0.44 - 1.95)	1.49 (0.71 - 2.81)	0.5 (0.15 - 1.02)	1.51 (1.16 - 2.02)
Western SSA	2000	Chad	Logone Occidental	Dodjé	1.59 (0.71 - 3.11)	2.48 (1.22 - 4.49)	0.89 (0.32 - 1.65)	1.56 (1.2 - 2.12)
Western SSA	2000	Chad	Logone Occidental	Lac Wey	2.08 (1 - 3.79)	3.23 (1.72 - 5.58)	1.15 (0.44 - 2.08)	1.55 (1.2 - 2.11)
Western SSA	2000	Chad	Logone Occidental	Ngourkosso	2.2 (0.98 - 4.18)	3.42 (1.68 - 6.3)	1.22 (0.45 - 2.31)	1.55 (1.2 - 2.1)
Western SSA	2000	Chad	Logone Oriental	Lanya	2.24 (1 - 4.24)	3.49 (1.7 - 6.28)	1.25 (0.46 - 2.33)	1.56 (1.2 - 2.09)
Western SSA	2000	Chad	Logone Oriental	Monts de Lam	2.07 (0.93 - 4.05)	3.21 (1.53 - 5.9)	1.14 (0.41 - 2.14)	1.55 (1.2 - 2.1)
Western SSA	2000	Chad	Logone Oriental	Nya Pendé	2.39 (1.13 - 4.49)	3.7 (1.86 - 6.58)	1.31 (0.49 - 2.44)	1.55 (1.2 - 2.08)
Western SSA	2000	Chad	Logone Oriental	Pendé	2.12 (0.96 - 4.06)	3.29 (1.61 - 6.08)	1.17 (0.42 - 2.22)	1.55 (1.2 - 2.09)
Western SSA	2000	Chad	Mandoul	Barh Sara	2.18 (0.93 - 4.32)	3.1 (1.45 - 5.83)	0.92 (0.22 - 1.98)	1.42 (1.1 - 1.91)
Western SSA	2000	Chad	Mandoul	Mandoul Occidental	2.19 (0.91 - 4.41)	3.12 (1.41 - 6.05)	0.93 (0.23 - 2)	1.42 (1.1 - 1.91)
Western SSA	2000	Chad	Mandoul	Mandoul Oriental	2.03 (0.91 - 3.89)	2.9 (1.39 - 5.36)	0.87 (0.21 - 1.74)	1.43 (1.1 - 1.91)
Western SSA	2000	Chad	Mayo-Kebbi Est	Kabbia	1.53 (0.69 - 2.88)	2.34 (1.15 - 4.14)	0.81 (0.29 - 1.48)	1.53 (1.18 - 2.06)
Western SSA	2000	Chad	Mayo-Kebbi Est	Mayo-Boneye	1.58 (0.79 - 2.72)	2.39 (1.33 - 3.95)	0.81 (0.28 - 1.39)	1.51 (1.17 - 2.04)
Western SSA	2000	Chad	Mayo-Kebbi Est	Mont Illi	1.37 (0.65 - 2.55)	2.1 (1.08 - 3.64)	0.73 (0.25 - 1.3)	1.53 (1.18 - 2.05)
Western SSA	2000	Chad	Mayo-Kebbi Ouest	Lac Léré	1.12 (0.51 - 2.16)	1.7 (0.84 - 3.04)	0.58 (0.19 - 1.08)	1.52 (1.17 - 2.04)
Western SSA	2000	Chad	Mayo-Kebbi Ouest	Mayo-Dallah	1.22 (0.55 - 2.32)	1.87 (0.93 - 3.34)	0.65 (0.22 - 1.2)	1.53 (1.17 - 2.07)
Western SSA	2000	Chad	Moyen-Chari	Barh Köh	2.17 (1.01 - 4.02)	3.08 (1.6 - 5.42)	0.91 (0.24 - 1.76)	1.42 (1.1 - 1.89)
Western SSA	2000	Chad	Moyen-Chari	Grande Sido	2.1 (0.88 - 4.17)	2.99 (1.37 - 5.63)	0.89 (0.22 - 1.88)	1.42 (1.1 - 1.9)
Western SSA	2000	Chad	Moyen-Chari	Lac Iro	1.95 (0.82 - 3.86)	2.79 (1.28 - 5.26)	0.84 (0.2 - 1.67)	1.43 (1.1 - 1.91)
Western SSA	2000	Chad	Ouaddaï	Assoungha	0.88 (0.35 - 1.89)	1.39 (0.59 - 2.88)	0.51 (0.16 - 1.09)	1.58 (1.22 - 2.13)
Western SSA	2000	Chad	Ouaddaï	Djourf Al Ahmar	0.85 (0.3 - 1.85)	1.34 (0.52 - 2.87)	0.49 (0.15 - 1.1)	1.58 (1.22 - 2.13)
Western SSA	2000	Chad	Ouaddaï	Ouara	0.96 (0.39 - 1.97)	1.51 (0.68 - 2.93)	0.55 (0.19 - 1.12)	1.57 (1.22 - 2.13)
Western SSA	2000	Chad	Salamat	Aboudeïa	1.02 (0.38 - 2.24)	1.44 (0.57 - 3.01)	0.42 (0.09 - 1.01)	1.41 (1.09 - 1.91)
Western SSA	2000	Chad	Salamat	Barh Azoum	1.11 (0.43 - 2.39)	1.57 (0.66 - 3.22)	0.46 (0.09 - 1.03)	1.41 (1.09 - 1.91)
Western SSA	2000	Chad	Salamat	Haraze Mangueigne	1.36 (0.56 - 2.66)	1.92 (0.84 - 3.71)	0.56 (0.11 - 1.23)	1.41 (1.09 - 1.92)
Western SSA	2000	Chad	Sila	Djourf Al Ahmar	0.91 (0.33 - 1.99)	1.44 (0.58 - 3.03)	0.53 (0.17 - 1.13)	1.58 (1.21 - 2.12)
Western SSA	2000	Chad	Sila	Sila	1.02 (0.39 - 2.2)	1.61 (0.67 - 3.33)	0.59 (0.18 - 1.24)	1.58 (1.21 - 2.12)
Western SSA	2000	Chad	Tandjilé	Béré	1.99 (0.84 - 3.91)	3.1 (1.45 - 5.83)	1.11 (0.4 - 2.23)	1.56 (1.2 - 2.11)
Western SSA	2000	Chad	Tandjilé	Tandjilé Est	1.94 (0.85 - 3.68)	3.02 (1.44 - 5.59)	1.08 (0.41 - 2.1)	1.56 (1.2 - 2.1)
Western SSA	2000	Chad	Tandjilé	Tandjilé Ouest	1.72 (0.77 - 3.23)	2.68 (1.31 - 4.76)	0.96 (0.36 - 1.76)	1.56 (1.2 - 2.12)
Western SSA	2000	Chad	Tibesti	Tibesti	2.2 (0.94 - 4.27)	3.26 (1.51 - 6.1)	1.06 (0.32 - 2.2)	1.48 (1.15 - 1.98)
Western SSA	2000	Chad	Ville de N'Djamena	N'Djamena	2.44 (1.24 - 4.35)	3.51 (1.95 - 5.82)	1.07 (0.29 - 1.92)	1.44 (1.11 - 1.95)
Western SSA	2000	Chad	Wadi Fira	Biltine	1.16 (0.46 - 2.36)	1.84 (0.8 - 3.65)	0.68 (0.24 - 1.37)	1.59 (1.22 - 2.12)
Western SSA	2000	Chad	Wadi Fira	Dar Tama	1.03 (0.41 - 2.2)	1.63 (0.68 - 3.4)	0.6 (0.19 - 1.28)	1.58 (1.22 - 2.13)
Western SSA	2000	Chad	Wadi Fira	Kobé	1.17 (0.48 - 2.44)	1.85 (0.83 - 3.68)	0.68 (0.22 - 1.41)	1.58 (1.22 - 2.12)
Western SSA	2000	Côte d'Ivoire	Abidjan	Abidjan	6.18 (3.32 - 10.52)	11.55 (6.74 - 18.53)	5.37 (2.86 - 8.73)	1.87 (1.46 - 2.52)
Western SSA	2000	Côte d'Ivoire	Bas-Sassandra	Gbôkle	3.91 (1.88 - 7.19)	7.25 (3.66 - 12.38)	3.34 (1.64 - 5.84)	1.85 (1.43 - 2.5)
Western SSA	2000	Côte d'Ivoire	Bas-Sassandra	Nawa	4.44 (2.21 - 7.72)	8.27 (4.5 - 13.83)	3.83 (2.03 - 6.59)	1.86 (1.45 - 2.51)
Western SSA	2000	Côte d'Ivoire	Bas-Sassandra	San-Pédro	4.88 (2.48 - 8.4)	9.09 (5.11 - 14.76)	4.21 (2.24 - 6.8)	1.86 (1.45 - 2.51)
Western SSA	2000	Côte d'Ivoire	Comoé	Indénié-Djuablin	6.23 (3.53 - 10.38)	10.77 (6.61 - 16.86)	4.54 (2.41 - 7.26)	1.73 (1.34 - 2.3)
Western SSA	2000	Côte d'Ivoire	Comoé	Sud Comoé	5.76 (3.04 - 9.94)	10.64 (6.12 - 17.39)	4.88 (2.59 - 8.19)	1.85 (1.44 - 2.46)
Western SSA	2000	Côte d'Ivoire	Denguélé	Folon	3.22 (1.51 - 5.86)	5.62 (2.81 - 10.04)	2.4 (1.04 - 4.38)	1.75 (1.35 - 2.36)
Western SSA	2000	Côte d'Ivoire	Denguélé	Kabadougou	4.5 (2.22 - 7.8)	7.83 (4.14 - 13.14)	3.33 (1.47 - 5.72)	1.74 (1.35 - 2.33)
Western SSA	2000	Côte d'Ivoire	Gôh-Djiboua	Gôh	4.59 (2.26 - 8.06)	8.98 (4.85 - 15.03)	4.39 (2.38 - 7.17)	1.96 (1.53 - 2.62)
Western SSA	2000	Côte d'Ivoire	Gôh-Djiboua	Lôh-Djiboua	4.43 (2.19 - 8)	8.17 (4.29 - 14.12)	3.74 (1.87 - 6.32)	1.84 (1.44 - 2.49)
Western SSA	2000	Côte d'Ivoire	Lacs	Bélier	5.41 (2.94 - 9.07)	10.48 (6.23 - 16.36)	5.07 (3.01 - 7.83)	1.94 (1.52 - 2.57)
Western SSA	2000	Côte d'Ivoire	Lacs	Iffou	6.23 (3.21 - 10.73)	12.07 (6.7 - 19.96)	5.84 (3.16 - 9.62)	1.94 (1.53 - 2.56)
Western SSA	2000	Côte d'Ivoire	Lacs	Moronou	5.32 (2.76 - 9.14)	10.32 (5.78 - 16.73)	5 (2.78 - 7.96)	1.94 (1.52 - 2.58)
Western SSA	2000	Côte d'Ivoire	Lacs	N'zi	5.49 (2.86 - 9.35)	10.66 (6.01 - 17.43)	5.17 (2.9 - 8.36)	1.94 (1.52 - 2.58)
Western SSA	2000	Côte d'Ivoire	Lagunes	Agnéby-Tiassa	5.51 (2.89 - 9.48)	10.15 (5.78 - 16.56)	4.64 (2.56 - 7.69)	1.84 (1.44 - 2.48)
Western SSA	2000	Côte d'Ivoire	Lagunes	Grands Ponts	5.12 (2.64 - 8.89)	9.44 (5.2 - 15.5)	4.32 (2.32 - 7.03)	1.84 (1.44 - 2.48)
Western SSA	2000	Côte d'Ivoire	Lagunes	La Mé	5.64 (3.07 - 9.55)	10.39 (6.14 - 16.67)	4.75 (2.64 - 7.81)	1.84 (1.44 - 2.46)
Western SSA	2000	Côte d'Ivoire	Montagnes	Cavally	4.65 (2.3 - 8.14)	7.75 (4.16 - 13.07)	3.1 (1.34 - 5.43)	1.67 (1.3 - 2.23)
Western SSA	2000	Côte d'Ivoire	Montagnes	Guémon	4.42 (2.29 - 7.64)	7.35 (4.09 - 12.2)	2.93 (1.42 - 4.97)	1.66 (1.3 - 2.22)
Western SSA	2000	Côte d'Ivoire	Montagnes	Tonkpi	4.08 (2.12 - 6.98)	6.79 (3.79 - 11.03)	2.71 (1.26 - 4.55)	1.66 (1.3 - 2.22)
Western SSA	2000	Côte d'Ivoire	Sassandra-Marahoué	Haut-Sassandra	4.65 (2.45 - 7.84)	9.11 (5.32 - 14.56)	4.46 (2.62 - 7.03)	1.96 (1.53 - 2.61)
Western SSA	2000	Côte d'Ivoire	Sassandra-Marahoué	Marahoué	4.72 (2.47 - 8)	9.25 (5.42 - 14.57)	4.53 (2.7 - 6.89)	1.96 (1.53 - 2.62)
Western SSA	2000	Côte d'Ivoire	Savanes	Bagoué	3.67 (1.72 - 6.85)	7.28 (3.68 - 13.12)	3.61 (1.82 - 6.51)	1.98 (1.54 - 2.65)
Western SSA	2000	Côte d'Ivoire	Savanes	Poro	5.28 (2.8 - 8.89)	10.44 (6 - 16.56)	5.16 (2.87 - 8.08)	1.98 (1.55 - 2.62)
Western SSA	2000	Côte d'Ivoire	Savanes	Tchologo	4.17 (2.11 - 7.28)	8.28 (4.53 - 13.65)	4.11 (2.25 - 6.63)	1.99 (1.54 - 2.64)
Western SSA	2000	Côte d'Ivoire	Vallée du Bandama	Gbeke	6.11 (3.24 - 10.17)	11.36 (6.67 - 17.82)	5.25 (2.87 - 8.12)	1.86 (1.46 - 2.46)
Western SSA	2000	Côte d'Ivoire	Vallée du Bandama	Hambol	6.56 (3.46 - 11.06)	12.22 (6.89 - 19.57)	5.66 (3.06 - 9.03)	1.86 (1.46 - 2.44)
Western SSA	2000	Côte d'Ivoire	Woroba	Bafing	3.44 (1.57 - 6.34)	5.98 (2.93 - 10.62)	2.54 (1.11 - 4.63)	1.74 (1.35 - 2.34)
Western SSA	2000	Côte d'Ivoire	Woroba	Béré	5.26 (2.63 - 8.97)	9.1 (4.92 - 14.85)	3.84 (1.82 - 6.42)	1.73 (1.34 - 2.31)
Western SSA	2000	Côte d'Ivoire	Woroba	Worodougou	4.73 (2.2 - 8.58)	8.19 (4.12 - 14.26)	3.46 (1.55 - 6.11)	1.73 (1.34 - 2.32)
Western SSA	2000	Côte d'Ivoire	Yamoussoukro	Yamoussoukro	5.59 (2.94 - 9.48)	10.84 (6.27 - 17.16)	5.25 (3.07 - 8.03)	1.94 (1.53 - 2.57)
Western SSA	2000	Côte d'Ivoire	Zanzan	Bounkani	4.59 (2.3 - 8.08)	8.37 (4.63 - 13.96)	3.78 (1.96 - 6.42)	1.82 (1.43 - 2.42)
Western SSA	2000	Côte d'Ivoire	Zanzan	Gontougo	5.63 (3.15 - 9.27)	10.27 (6.05 - 16.05)	4.64 (2.59 - 7.38)	1.82 (1.44 - 2.4)
Central SSA	2000	Democratic Republic of the Congo	Bas-Uélé	Aketi	1.58 (0.46 - 4.03)	3.59 (1.21 - 8.24)	2.01 (0.62 - 4.4)	2.27 (1.39 - 3.8)
Central SSA	2000	Democratic Republic of the Congo	Bas-Uélé	Aketi (ville)	1.59 (0.44 - 4.17)	3.61 (1.12 - 8.83)	2.02 (0.61 - 4.71)	2.27 (1.38 - 3.79)
Central SSA	2000	Democratic Republic of the Congo	Bas-Uélé	Ango	2.56 (0.8 - 6.11)	5.81 (2.04 - 12.83)	3.25 (0.98 - 6.86)	2.27 (1.39 - 3.75)
Central SSA	2000	Democratic Republic of the Congo	Bas-Uélé	Bambesa	1.89 (0.56 - 4.82)	4.3 (1.4 - 9.98)	2.41 (0.74 - 5.31)	2.28 (1.37 - 3.81)
Central SSA	2000	Democratic Republic of the Congo	Bas-Uélé	Bondo	1.8 (0.54 - 4.42)	4.08 (1.39 - 9.16)	2.28 (0.71 - 4.61)	2.27 (1.39 - 3.83)
Central SSA	2000	Democratic Republic of the Congo	Bas-Uélé	Bondo (ville)	1.72 (0.44 - 4.67)	3.9 (1.11 - 9.68)	2.18 (0.6 - 5.01)	2.27 (1.39 - 3.77)
Central SSA	2000	Democratic Republic of the Congo	Bas-Uélé	Buta	1.61 (0.47 - 4.02)	3.65 (1.21 - 8.45)	2.04 (0.59 - 4.6)	2.27 (1.38 - 3.81)
Central SSA	2000	Democratic Republic of the Congo	Bas-Uélé	Buta (ville)	1.61 (0.43 - 4.22)	3.66 (1.15 - 8.8)	2.05 (0.57 - 4.8)	2.27 (1.38 - 3.81)
Central SSA	2000	Democratic Republic of the Congo	Bas-Uélé	Dingila	2.04 (0.61 - 5.1)	4.64 (1.49 - 10.78)	2.6 (0.79 - 5.68)	2.27 (1.37 - 3.79)
Central SSA	2000	Democratic Republic of the Congo	Bas-Uélé	Poko	2.04 (0.63 - 5.03)	4.63 (1.54 - 10.81)	2.59 (0.82 - 5.77)	2.27 (1.38 - 3.79)
Central SSA	2000	Democratic Republic of the Congo	Équateur	Basankusu	1.42 (0.42 - 3.49)	3.19 (1.07 - 7.39)	1.77 (0.55 - 3.97)	2.25 (1.35 - 3.77)
Central SSA	2000	Democratic Republic of the Congo	Équateur	Basankusu (ville)	1.57 (0.46 - 3.93)	3.53 (1.15 - 8.25)	1.96 (0.62 - 4.49)	2.25 (1.35 - 3.77)
Central SSA	2000	Democratic Republic of the Congo	Équateur	Bikoro	1.57 (0.49 - 3.77)	3.53 (1.21 - 7.96)	1.96 (0.58 - 4.31)	2.25 (1.36 - 3.76)
Central SSA	2000	Democratic Republic of the Congo	Équateur	Bolomba	1.6 (0.49 - 3.84)	3.58 (1.24 - 8.01)	1.98 (0.62 - 4.38)	2.24 (1.36 - 3.76)
Central SSA	2000	Democratic Republic of the Congo	Équateur	Bomongo	1.71 (0.54 - 4.01)	3.83 (1.37 - 8.31)	2.12 (0.68 - 4.5)	2.24 (1.36 - 3.76)
Central SSA	2000	Democratic Republic of the Congo	Équateur	Ingende	1.74 (0.54 - 4.11)	3.91 (1.32 - 8.7)	2.17 (0.65 - 4.65)	2.25 (1.37 - 3.74)
Central SSA	2000	Democratic Republic of the Congo	Équateur	Lukolela	1.34 (0.4 - 3.27)	3 (1 - 6.68)	1.66 (0.5 - 3.67)	2.24 (1.36 - 3.77)
Central SSA	2000	Democratic Republic of the Congo	Équateur	Makanza	1.47 (0.45 - 3.58)	3.31 (1.11 - 7.7)	1.84 (0.55 - 4.22)	2.25 (1.35 - 3.77)
Central SSA	2000	Democratic Republic of the Congo	Équateur	Mbandaka	1.8 (0.54 - 4.38)	4.04 (1.37 - 9.04)	2.24 (0.69 - 4.87)	2.24 (1.36 - 3.77)
Central SSA	2000	Democratic Republic of the Congo	Haut-Katanga	Kambove	1.21 (0.36 - 2.93)	2.78 (0.9 - 6.46)	1.57 (0.52 - 3.8)	2.3 (1.39 - 3.83)
Central SSA	2000	Democratic Republic of the Congo	Haut-Katanga	Kasenga	1.29 (0.39 - 3.15)	2.95 (1 - 6.84)	1.66 (0.52 - 3.81)	2.29 (1.38 - 3.81)
Central SSA	2000	Democratic Republic of the Congo	Haut-Katanga	Kipushi	1.33 (0.4 - 3.24)	3.05 (1.03 - 6.94)	1.72 (0.53 - 3.89)	2.29 (1.39 - 3.8)
Central SSA	2000	Democratic Republic of the Congo	Haut-Katanga	Kipushi (ville)	2.05 (0.61 - 5.1)	4.66 (1.5 - 10.74)	2.61 (0.78 - 6.03)	2.27 (1.4 - 3.79)
Central SSA	2000	Democratic Republic of the Congo	Haut-Katanga	Likasi	1.72 (0.49 - 4.25)	3.93 (1.22 - 9.25)	2.21 (0.7 - 5.42)	2.28 (1.39 - 3.79)
Central SSA	2000	Democratic Republic of the Congo	Haut-Katanga	Lubumbashi	1.98 (0.59 - 4.77)	4.5 (1.51 - 10.18)	2.52 (0.77 - 5.72)	2.27 (1.39 - 3.79)
Central SSA	2000	Democratic Republic of the Congo	Haut-Katanga	Mitwaba	1.4 (0.42 - 3.49)	3.2 (1.05 - 7.28)	1.8 (0.56 - 4)	2.29 (1.39 - 3.81)
Central SSA	2000	Democratic Republic of the Congo	Haut-Katanga	Pweto	1.31 (0.38 - 3.3)	3 (1 - 6.98)	1.69 (0.5 - 3.91)	2.29 (1.38 - 3.83)
Central SSA	2000	Democratic Republic of the Congo	Haut-Katanga	Sakania	1.41 (0.45 - 3.41)	3.23 (1.13 - 7.32)	1.82 (0.59 - 3.94)	2.29 (1.39 - 3.8)
Central SSA	2000	Democratic Republic of the Congo	Haut-Lomami	Bukama	1.17 (0.33 - 2.89)	2.67 (0.82 - 6.25)	1.5 (0.44 - 3.45)	2.28 (1.38 - 3.83)
Central SSA	2000	Democratic Republic of the Congo	Haut-Lomami	Kabongo	0.83 (0.22 - 2.17)	1.9 (0.55 - 4.64)	1.07 (0.3 - 2.61)	2.29 (1.38 - 3.89)
Central SSA	2000	Democratic Republic of the Congo	Haut-Lomami	Kamina	0.98 (0.28 - 2.4)	2.25 (0.69 - 5.19)	1.27 (0.37 - 2.91)	2.3 (1.38 - 3.87)
Central SSA	2000	Democratic Republic of the Congo	Haut-Lomami	Kamina (ville)	1.43 (0.35 - 3.7)	3.26 (0.88 - 7.99)	1.83 (0.49 - 4.36)	2.28 (1.39 - 3.85)
Central SSA	2000	Democratic Republic of the Congo	Haut-Lomami	Kaniama	0.83 (0.24 - 2.11)	1.92 (0.59 - 4.48)	1.09 (0.31 - 2.6)	2.31 (1.38 - 3.87)
Central SSA	2000	Democratic Republic of the Congo	Haut-Lomami	Malemba-Nkulu	1.25 (0.34 - 3.1)	2.86 (0.84 - 6.61)	1.61 (0.46 - 3.69)	2.29 (1.39 - 3.82)
Central SSA	2000	Democratic Republic of the Congo	Haut-Uélé	Aba	1.6 (0.43 - 4.18)	3.66 (1.11 - 9.26)	2.06 (0.59 - 5.2)	2.29 (1.38 - 3.81)
Central SSA	2000	Democratic Republic of the Congo	Haut-Uélé	Dungu	2.15 (0.65 - 5.3)	4.89 (1.63 - 11.65)	2.74 (0.84 - 6.5)	2.27 (1.39 - 3.79)
Central SSA	2000	Democratic Republic of the Congo	Haut-Uélé	Dungu (ville)	2.11 (0.6 - 5.34)	4.8 (1.52 - 11.66)	2.69 (0.81 - 6.45)	2.27 (1.39 - 3.8)
Central SSA	2000	Democratic Republic of the Congo	Haut-Uélé	Faradje	1.56 (0.44 - 3.97)	3.57 (1.15 - 8.74)	2.01 (0.61 - 4.78)	2.29 (1.38 - 3.81)
Central SSA	2000	Democratic Republic of the Congo	Haut-Uélé	Isiro	2.32 (0.67 - 5.79)	5.27 (1.72 - 12.21)	2.95 (0.95 - 6.42)	2.27 (1.4 - 3.78)
Central SSA	2000	Democratic Republic of the Congo	Haut-Uélé	Niangara	2.11 (0.61 - 5.34)	4.79 (1.54 - 11.5)	2.68 (0.82 - 6.01)	2.27 (1.39 - 3.79)
Central SSA	2000	Democratic Republic of the Congo	Haut-Uélé	Rungu	1.92 (0.58 - 4.71)	4.37 (1.47 - 10.18)	2.45 (0.79 - 5.37)	2.28 (1.38 - 3.81)
Central SSA	2000	Democratic Republic of the Congo	Haut-Uélé	Wamba	1.75 (0.52 - 4.3)	4 (1.35 - 9.36)	2.25 (0.69 - 5.12)	2.29 (1.38 - 3.82)
Central SSA	2000	Democratic Republic of the Congo	Haut-Uélé	Wamba (ville)	1.84 (0.54 - 4.58)	4.19 (1.38 - 9.98)	2.35 (0.68 - 5.45)	2.28 (1.38 - 3.82)
Central SSA	2000	Democratic Republic of the Congo	Haut-Uélé	Watsa	1.68 (0.5 - 4.19)	3.85 (1.27 - 8.95)	2.17 (0.66 - 5)	2.29 (1.39 - 3.81)
Central SSA	2000	Democratic Republic of the Congo	Haut-Uélé	Watsa (ville)	1.76 (0.47 - 4.46)	4.01 (1.21 - 9.66)	2.25 (0.67 - 5.56)	2.28 (1.39 - 3.8)
Central SSA	2000	Democratic Republic of the Congo	Ituri	Ariwara	1.54 (0.42 - 3.9)	3.52 (1.09 - 8.69)	1.98 (0.57 - 4.68)	2.29 (1.38 - 3.79)
Central SSA	2000	Democratic Republic of the Congo	Ituri	Aru	1.57 (0.43 - 3.88)	3.59 (1.14 - 8.75)	2.02 (0.59 - 4.63)	2.29 (1.39 - 3.79)
Central SSA	2000	Democratic Republic of the Congo	Ituri	Aru (ville)	2.46 (0.63 - 6.18)	5.59 (1.68 - 13.45)	3.13 (0.84 - 7.31)	2.27 (1.4 - 3.74)
Central SSA	2000	Democratic Republic of the Congo	Ituri	Bunia	1.54 (0.44 - 3.86)	3.53 (1.15 - 8.21)	1.99 (0.59 - 4.49)	2.29 (1.38 - 3.85)
Central SSA	2000	Democratic Republic of the Congo	Ituri	Djugu	1.21 (0.34 - 3.08)	2.77 (0.91 - 6.58)	1.56 (0.47 - 3.68)	2.29 (1.37 - 3.86)
Central SSA	2000	Democratic Republic of the Congo	Ituri	Ingbokolo	1.57 (0.44 - 3.99)	3.6 (1.14 - 8.77)	2.03 (0.59 - 4.81)	2.29 (1.39 - 3.79)
Central SSA	2000	Democratic Republic of the Congo	Ituri	Irumu	1.13 (0.33 - 2.83)	2.6 (0.86 - 6.11)	1.47 (0.45 - 3.35)	2.3 (1.37 - 3.86)
Central SSA	2000	Democratic Republic of the Congo	Ituri	Mahagi	1.27 (0.34 - 3.24)	2.9 (0.91 - 6.99)	1.63 (0.47 - 3.79)	2.28 (1.37 - 3.87)
Central SSA	2000	Democratic Republic of the Congo	Ituri	Mahagi (ville)	1.3 (0.34 - 3.36)	2.97 (0.91 - 7.21)	1.67 (0.46 - 3.88)	2.28 (1.37 - 3.85)
Central SSA	2000	Democratic Republic of the Congo	Ituri	Mambasa	1.42 (0.45 - 3.47)	3.23 (1.14 - 7.39)	1.81 (0.56 - 4.06)	2.27 (1.37 - 3.83)
Central SSA	2000	Democratic Republic of the Congo	Ituri	Mongwalu	1.41 (0.4 - 3.59)	3.24 (1.07 - 7.72)	1.83 (0.55 - 4.2)	2.3 (1.38 - 3.86)
Central SSA	2000	Democratic Republic of the Congo	Kasaï	Dekese	1.56 (0.45 - 3.95)	3.72 (1.17 - 8.59)	2.16 (0.69 - 4.7)	2.38 (1.46 - 3.98)
Central SSA	2000	Democratic Republic of the Congo	Kasaï	Ilebo	0.87 (0.25 - 2.1)	2.08 (0.71 - 4.77)	1.21 (0.39 - 2.73)	2.39 (1.44 - 4.04)
Central SSA	2000	Democratic Republic of the Congo	Kasaï	Ilebo (ville)	1 (0.26 - 2.67)	2.4 (0.7 - 6.06)	1.4 (0.38 - 3.49)	2.4 (1.44 - 4.02)
Central SSA	2000	Democratic Republic of the Congo	Kasaï	Kamonia	0.85 (0.26 - 2.03)	2.05 (0.69 - 4.62)	1.2 (0.38 - 2.62)	2.41 (1.45 - 4.04)
Central SSA	2000	Democratic Republic of the Congo	Kasaï	Luebo	0.88 (0.26 - 2.12)	2.12 (0.71 - 4.76)	1.24 (0.4 - 2.73)	2.41 (1.44 - 4.03)
Central SSA	2000	Democratic Republic of the Congo	Kasaï	Luebo (ville)	1 (0.29 - 2.45)	2.39 (0.78 - 5.46)	1.39 (0.43 - 3.16)	2.39 (1.44 - 4.03)
Central SSA	2000	Democratic Republic of the Congo	Kasaï	Mweka	1.18 (0.35 - 2.87)	2.82 (0.96 - 6.26)	1.64 (0.52 - 3.42)	2.39 (1.45 - 4.03)
Central SSA	2000	Democratic Republic of the Congo	Kasaï	Tshikapa	1.29 (0.38 - 3.16)	3.11 (1.01 - 7.07)	1.82 (0.54 - 3.98)	2.41 (1.45 - 4.01)
Central SSA	2000	Democratic Republic of the Congo	Kasaï-Central	Demba	1.01 (0.3 - 2.49)	2.43 (0.84 - 5.6)	1.42 (0.47 - 3.25)	2.41 (1.44 - 4.03)
Central SSA	2000	Democratic Republic of the Congo	Kasaï-Central	Dibaya	0.88 (0.27 - 2.19)	2.12 (0.72 - 4.9)	1.24 (0.41 - 2.8)	2.41 (1.44 - 4.04)
Central SSA	2000	Democratic Republic of the Congo	Kasaï-Central	Dimbelenge	0.99 (0.31 - 2.46)	2.37 (0.82 - 5.47)	1.38 (0.46 - 3.1)	2.39 (1.44 - 4.02)
Central SSA	2000	Democratic Republic of the Congo	Kasaï-Central	Kananga	1.26 (0.37 - 3.16)	3.01 (1.02 - 7.09)	1.75 (0.6 - 3.9)	2.39 (1.45 - 4.02)
Central SSA	2000	Democratic Republic of the Congo	Kasaï-Central	Kazumba	0.89 (0.27 - 2.23)	2.15 (0.72 - 4.91)	1.26 (0.39 - 2.73)	2.42 (1.44 - 4.03)
Central SSA	2000	Democratic Republic of the Congo	Kasaï-Central	Luiza	0.81 (0.24 - 2.06)	1.97 (0.64 - 4.62)	1.16 (0.34 - 2.64)	2.43 (1.44 - 4.03)
Central SSA	2000	Democratic Republic of the Congo	Kasaï-Central	Tshimbulu	0.99 (0.3 - 2.46)	2.38 (0.8 - 5.64)	1.39 (0.45 - 3.21)	2.4 (1.44 - 4.03)
Central SSA	2000	Democratic Republic of the Congo	Kasaï-Oriental	Kabeya-Kamwanga	0.93 (0.29 - 2.31)	2.13 (0.72 - 4.95)	1.2 (0.37 - 2.73)	2.29 (1.37 - 3.84)
Central SSA	2000	Democratic Republic of the Congo	Kasaï-Oriental	Katanda	1.11 (0.34 - 2.74)	2.59 (0.88 - 5.92)	1.48 (0.47 - 3.32)	2.33 (1.41 - 3.9)
Central SSA	2000	Democratic Republic of the Congo	Kasaï-Oriental	Lukalaba	0.97 (0.29 - 2.34)	2.22 (0.74 - 5.2)	1.25 (0.38 - 2.9)	2.29 (1.36 - 3.83)
Central SSA	2000	Democratic Republic of the Congo	Kasaï-Oriental	Lupatapata	1.37 (0.42 - 3.35)	3.1 (1.06 - 7.06)	1.73 (0.54 - 3.81)	2.26 (1.37 - 3.79)
Central SSA	2000	Democratic Republic of the Congo	Kasaï-Oriental	Mbuji-Mayi	1.78 (0.54 - 4.35)	4.04 (1.38 - 9.13)	2.26 (0.69 - 4.99)	2.27 (1.38 - 3.78)
Central SSA	2000	Democratic Republic of the Congo	Kasaï-Oriental	Miabi	0.9 (0.28 - 2.23)	2.05 (0.7 - 4.8)	1.15 (0.34 - 2.63)	2.28 (1.36 - 3.83)
Central SSA	2000	Democratic Republic of the Congo	Kasaï-Oriental	Miabi (ville)	0.91 (0.28 - 2.25)	2.06 (0.71 - 4.83)	1.15 (0.35 - 2.62)	2.26 (1.36 - 3.83)
Central SSA	2000	Democratic Republic of the Congo	Kasaï-Oriental	Tshilenge	1.02 (0.31 - 2.5)	2.33 (0.79 - 5.38)	1.31 (0.41 - 3.02)	2.28 (1.36 - 3.82)
Central SSA	2000	Democratic Republic of the Congo	Kasaï-Oriental	Tshilenge (ville)	0.98 (0.29 - 2.46)	2.23 (0.75 - 5.2)	1.25 (0.37 - 2.87)	2.28 (1.36 - 3.83)
Central SSA	2000	Democratic Republic of the Congo	Kinshasa	Kinshasa	1.2 (0.43 - 2.67)	2.75 (1.19 - 5.41)	1.55 (0.62 - 2.87)	2.29 (1.38 - 3.85)
Central SSA	2000	Democratic Republic of the Congo	Kongo-Central	Bangu	1.34 (0.41 - 3.19)	3.06 (1.1 - 6.67)	1.72 (0.57 - 3.48)	2.28 (1.37 - 3.81)
Central SSA	2000	Democratic Republic of the Congo	Kongo-Central	Boma	2.12 (0.63 - 5.28)	4.85 (1.61 - 10.85)	2.73 (0.83 - 5.95)	2.29 (1.39 - 3.81)
Central SSA	2000	Democratic Republic of the Congo	Kongo-Central	Inkisi	1.19 (0.39 - 2.75)	2.72 (1.04 - 5.7)	1.53 (0.55 - 2.98)	2.29 (1.38 - 3.82)
Central SSA	2000	Democratic Republic of the Congo	Kongo-Central	Kasangulu	0.78 (0.27 - 1.73)	1.77 (0.74 - 3.58)	0.99 (0.41 - 1.88)	2.27 (1.37 - 3.85)
Central SSA	2000	Democratic Republic of the Congo	Kongo-Central	Kasangulu (ville)	1.25 (0.44 - 2.75)	2.84 (1.21 - 5.7)	1.59 (0.65 - 2.98)	2.27 (1.38 - 3.83)
Central SSA	2000	Democratic Republic of the Congo	Kongo-Central	Kimvula	0.72 (0.22 - 1.74)	1.66 (0.56 - 3.72)	0.94 (0.32 - 2.03)	2.31 (1.37 - 3.86)
Central SSA	2000	Democratic Republic of the Congo	Kongo-Central	Lukula	1.33 (0.41 - 3.19)	3.04 (1.08 - 6.69)	1.71 (0.55 - 3.61)	2.29 (1.38 - 3.85)
Central SSA	2000	Democratic Republic of the Congo	Kongo-Central	Lukula (ville)	1.4 (0.43 - 3.36)	3.19 (1.12 - 7.06)	1.79 (0.56 - 3.76)	2.28 (1.38 - 3.84)
Central SSA	2000	Democratic Republic of the Congo	Kongo-Central	Luozi	1.01 (0.32 - 2.39)	2.31 (0.86 - 4.95)	1.3 (0.45 - 2.63)	2.29 (1.37 - 3.84)
Central SSA	2000	Democratic Republic of the Congo	Kongo-Central	Madimba	0.75 (0.24 - 1.76)	1.71 (0.62 - 3.76)	0.96 (0.35 - 1.97)	2.28 (1.37 - 3.85)
Central SSA	2000	Democratic Republic of the Congo	Kongo-Central	Matadi	2.21 (0.68 - 5.3)	5.03 (1.78 - 11.03)	2.82 (0.9 - 6.14)	2.28 (1.39 - 3.8)
Central SSA	2000	Democratic Republic of the Congo	Kongo-Central	Mbanza-Ngungu	0.93 (0.29 - 2.19)	2.13 (0.79 - 4.61)	1.2 (0.43 - 2.38)	2.29 (1.37 - 3.84)
Central SSA	2000	Democratic Republic of the Congo	Kongo-Central	Mbanza-Ngungu (ville)	1.43 (0.45 - 3.31)	3.26 (1.22 - 6.89)	1.83 (0.67 - 3.53)	2.28 (1.38 - 3.81)
Central SSA	2000	Democratic Republic of the Congo	Kongo-Central	Moanda	1.42 (0.44 - 3.44)	3.26 (1.15 - 7.19)	1.84 (0.58 - 3.9)	2.3 (1.38 - 3.85)
Central SSA	2000	Democratic Republic of the Congo	Kongo-Central	Moanda (ville)	1.81 (0.52 - 4.46)	4.14 (1.36 - 9.41)	2.33 (0.69 - 5.34)	2.29 (1.38 - 3.83)
Central SSA	2000	Democratic Republic of the Congo	Kongo-Central	Seke-Banza	1.49 (0.47 - 3.56)	3.41 (1.23 - 7.3)	1.92 (0.59 - 3.91)	2.29 (1.38 - 3.83)
Central SSA	2000	Democratic Republic of the Congo	Kongo-Central	Songololo	1.12 (0.36 - 2.59)	2.55 (0.96 - 5.38)	1.43 (0.47 - 2.96)	2.28 (1.37 - 3.83)
Central SSA	2000	Democratic Republic of the Congo	Kongo-Central	Tshela	1.38 (0.43 - 3.29)	3.15 (1.15 - 6.88)	1.77 (0.58 - 3.59)	2.28 (1.38 - 3.84)
Central SSA	2000	Democratic Republic of the Congo	Kongo-Central	Tshela (ville)	1.58 (0.48 - 3.77)	3.6 (1.28 - 7.88)	2.02 (0.66 - 4.18)	2.28 (1.38 - 3.83)
Central SSA	2000	Democratic Republic of the Congo	Kwango	Feshi	0.74 (0.22 - 1.82)	1.72 (0.57 - 3.95)	0.98 (0.31 - 2.26)	2.32 (1.39 - 3.95)
Central SSA	2000	Democratic Republic of the Congo	Kwango	Kahemba	0.99 (0.29 - 2.43)	2.3 (0.76 - 5.29)	1.31 (0.43 - 3.01)	2.32 (1.4 - 3.92)
Central SSA	2000	Democratic Republic of the Congo	Kwango	Kahemba (ville)	1.15 (0.31 - 2.96)	2.67 (0.82 - 6.41)	1.52 (0.46 - 3.58)	2.32 (1.4 - 3.91)
Central SSA	2000	Democratic Republic of the Congo	Kwango	Kasongo-Lunda	0.77 (0.23 - 1.89)	1.79 (0.6 - 4.1)	1.02 (0.32 - 2.33)	2.32 (1.4 - 3.94)
Central SSA	2000	Democratic Republic of the Congo	Kwango	Kasongo-Lunda (ville)	0.79 (0.2 - 2.08)	1.85 (0.52 - 4.68)	1.06 (0.29 - 2.7)	2.34 (1.4 - 3.95)
Central SSA	2000	Democratic Republic of the Congo	Kwango	Kenge	0.73 (0.23 - 1.79)	1.68 (0.6 - 3.71)	0.95 (0.35 - 2.06)	2.3 (1.4 - 3.94)
Central SSA	2000	Democratic Republic of the Congo	Kwango	Kenge (ville)	0.73 (0.22 - 1.84)	1.68 (0.58 - 3.8)	0.95 (0.32 - 2.11)	2.3 (1.4 - 3.94)
Central SSA	2000	Democratic Republic of the Congo	Kwango	Popokabaka	0.7 (0.21 - 1.69)	1.62 (0.54 - 3.75)	0.92 (0.31 - 2.01)	2.31 (1.4 - 3.94)
Central SSA	2000	Democratic Republic of the Congo	Kwilu	Bagata	0.83 (0.26 - 2.04)	1.91 (0.68 - 4.24)	1.08 (0.37 - 2.29)	2.3 (1.4 - 3.94)
Central SSA	2000	Democratic Republic of the Congo	Kwilu	Bandundu	1 (0.29 - 2.49)	2.31 (0.76 - 5.3)	1.31 (0.4 - 3.02)	2.31 (1.4 - 3.93)
Central SSA	2000	Democratic Republic of the Congo	Kwilu	Bulungu	0.92 (0.27 - 2.27)	2.12 (0.73 - 4.81)	1.2 (0.36 - 2.55)	2.3 (1.4 - 3.94)
Central SSA	2000	Democratic Republic of the Congo	Kwilu	Bulungu (ville)	0.85 (0.24 - 2.14)	1.96 (0.65 - 4.53)	1.11 (0.35 - 2.43)	2.31 (1.4 - 3.94)
Central SSA	2000	Democratic Republic of the Congo	Kwilu	Dibaya-Lubwe	0.9 (0.25 - 2.26)	2.08 (0.67 - 4.98)	1.18 (0.34 - 2.9)	2.31 (1.4 - 3.92)
Central SSA	2000	Democratic Republic of the Congo	Kwilu	Gungu	0.75 (0.22 - 1.86)	1.74 (0.59 - 3.97)	0.99 (0.31 - 2.22)	2.32 (1.4 - 3.95)
Central SSA	2000	Democratic Republic of the Congo	Kwilu	Gungu (ville)	0.72 (0.2 - 1.87)	1.67 (0.53 - 3.95)	0.95 (0.28 - 2.18)	2.32 (1.39 - 3.94)
Central SSA	2000	Democratic Republic of the Congo	Kwilu	Idiofa	0.83 (0.25 - 2.08)	1.93 (0.66 - 4.38)	1.1 (0.32 - 2.39)	2.33 (1.4 - 3.95)
Central SSA	2000	Democratic Republic of the Congo	Kwilu	Idiofa (ville)	0.85 (0.24 - 2.22)	1.98 (0.63 - 4.75)	1.13 (0.33 - 2.6)	2.33 (1.41 - 3.95)
Central SSA	2000	Democratic Republic of the Congo	Kwilu	Kikwit	1.36 (0.37 - 3.47)	3.13 (1.01 - 7.3)	1.77 (0.53 - 3.91)	2.3 (1.4 - 3.92)
Central SSA	2000	Democratic Republic of the Congo	Kwilu	Mangai	1.24 (0.34 - 3.24)	2.87 (0.9 - 6.91)	1.63 (0.46 - 3.93)	2.31 (1.41 - 3.9)
Central SSA	2000	Democratic Republic of the Congo	Kwilu	Masi-Manimba	0.74 (0.23 - 1.84)	1.72 (0.6 - 3.78)	0.98 (0.33 - 2.1)	2.32 (1.4 - 3.94)
Central SSA	2000	Democratic Republic of the Congo	Kwilu	Masi-Manimba (ville)	0.8 (0.24 - 2.02)	1.85 (0.63 - 4.14)	1.05 (0.35 - 2.24)	2.31 (1.4 - 3.94)
Central SSA	2000	Democratic Republic of the Congo	Lomami	Kabinda	0.89 (0.26 - 2.21)	2.03 (0.66 - 4.87)	1.14 (0.33 - 2.72)	2.28 (1.36 - 3.85)
Central SSA	2000	Democratic Republic of the Congo	Lomami	Kabinda (ville)	1 (0.28 - 2.55)	2.28 (0.7 - 5.66)	1.28 (0.35 - 3.08)	2.28 (1.36 - 3.84)
Central SSA	2000	Democratic Republic of the Congo	Lomami	Kamiji	0.87 (0.27 - 2.12)	1.99 (0.68 - 4.69)	1.12 (0.34 - 2.57)	2.29 (1.36 - 3.84)
Central SSA	2000	Democratic Republic of the Congo	Lomami	Lubao	0.98 (0.28 - 2.5)	2.24 (0.7 - 5.38)	1.26 (0.35 - 2.94)	2.29 (1.36 - 3.83)
Central SSA	2000	Democratic Republic of the Congo	Lomami	Lubao (ville)	1.12 (0.29 - 3.01)	2.56 (0.71 - 6.56)	1.44 (0.34 - 3.67)	2.29 (1.36 - 3.83)
Central SSA	2000	Democratic Republic of the Congo	Lomami	Luilu	0.82 (0.24 - 2.03)	1.88 (0.62 - 4.4)	1.06 (0.31 - 2.48)	2.29 (1.35 - 3.84)
Central SSA	2000	Democratic Republic of the Congo	Lomami	Mwene-Ditu	1.18 (0.36 - 2.84)	2.68 (0.91 - 6.23)	1.5 (0.44 - 3.48)	2.27 (1.36 - 3.82)
Central SSA	2000	Democratic Republic of the Congo	Lomami	Ngandajika	0.88 (0.26 - 2.14)	2.01 (0.66 - 4.7)	1.13 (0.33 - 2.63)	2.28 (1.36 - 3.83)
Central SSA	2000	Democratic Republic of the Congo	Lomami	Ngandajika (ville)	0.93 (0.27 - 2.27)	2.12 (0.69 - 5.01)	1.19 (0.36 - 2.76)	2.28 (1.36 - 3.84)
Central SSA	2000	Democratic Republic of the Congo	Lualaba	Dilolo	0.98 (0.29 - 2.44)	2.25 (0.72 - 5.45)	1.27 (0.37 - 3.06)	2.3 (1.38 - 3.89)
Central SSA	2000	Democratic Republic of the Congo	Lualaba	Kapanga	1.11 (0.33 - 2.79)	2.54 (0.83 - 6.02)	1.43 (0.41 - 3.41)	2.29 (1.38 - 3.86)
Central SSA	2000	Democratic Republic of the Congo	Lualaba	Kasaji	1.02 (0.27 - 2.67)	2.34 (0.68 - 5.91)	1.32 (0.35 - 3.32)	2.29 (1.38 - 3.89)
Central SSA	2000	Democratic Republic of the Congo	Lualaba	Kolwezi	1.32 (0.34 - 3.43)	3.03 (0.89 - 7.47)	1.71 (0.49 - 4.28)	2.3 (1.39 - 3.84)
Central SSA	2000	Democratic Republic of the Congo	Lualaba	Lubudi	1.16 (0.34 - 2.88)	2.67 (0.86 - 6.07)	1.51 (0.5 - 3.34)	2.3 (1.39 - 3.85)
Central SSA	2000	Democratic Republic of the Congo	Lualaba	Mutshatsha	1.16 (0.32 - 2.94)	2.66 (0.82 - 6.41)	1.5 (0.44 - 3.74)	2.29 (1.39 - 3.85)
Central SSA	2000	Democratic Republic of the Congo	Lualaba	Sandoa	1.02 (0.31 - 2.52)	2.35 (0.77 - 5.42)	1.33 (0.39 - 3.03)	2.3 (1.38 - 3.86)
Central SSA	2000	Democratic Republic of the Congo	Maï-Ndombe	Bolobo	0.94 (0.27 - 2.3)	2.17 (0.72 - 4.83)	1.23 (0.39 - 2.58)	2.31 (1.4 - 3.91)
Central SSA	2000	Democratic Republic of the Congo	Maï-Ndombe	Bolobo (ville)	1.21 (0.33 - 3.02)	2.79 (0.88 - 6.4)	1.58 (0.48 - 3.32)	2.31 (1.41 - 3.9)
Central SSA	2000	Democratic Republic of the Congo	Maï-Ndombe	Inongo	1.38 (0.43 - 3.31)	3.19 (1.13 - 7.14)	1.81 (0.57 - 3.87)	2.31 (1.4 - 3.88)
Central SSA	2000	Democratic Republic of the Congo	Maï-Ndombe	Inongo (ville)	1.55 (0.46 - 3.89)	3.58 (1.15 - 8.42)	2.03 (0.57 - 4.5)	2.31 (1.4 - 3.86)
Central SSA	2000	Democratic Republic of the Congo	Maï-Ndombe	Kiri	1.57 (0.49 - 3.79)	3.63 (1.28 - 8.15)	2.06 (0.67 - 4.43)	2.31 (1.4 - 3.86)
Central SSA	2000	Democratic Republic of the Congo	Maï-Ndombe	Kutu	1.03 (0.32 - 2.59)	2.39 (0.84 - 5.44)	1.36 (0.43 - 2.97)	2.32 (1.4 - 3.91)
Central SSA	2000	Democratic Republic of the Congo	Maï-Ndombe	Kwamouth	0.91 (0.29 - 2.22)	2.11 (0.77 - 4.57)	1.2 (0.41 - 2.63)	2.32 (1.4 - 3.92)
Central SSA	2000	Democratic Republic of the Congo	Maï-Ndombe	Mushie	1.21 (0.35 - 2.98)	2.8 (0.93 - 6.28)	1.59 (0.49 - 3.41)	2.31 (1.41 - 3.91)
Central SSA	2000	Democratic Republic of the Congo	Maï-Ndombe	Nioki	1.25 (0.35 - 3.21)	2.9 (0.9 - 6.84)	1.65 (0.48 - 3.75)	2.32 (1.41 - 3.93)
Central SSA	2000	Democratic Republic of the Congo	Maï-Ndombe	Oshwe	1.2 (0.37 - 2.95)	2.78 (0.96 - 6.27)	1.58 (0.51 - 3.44)	2.32 (1.41 - 3.89)
Central SSA	2000	Democratic Republic of the Congo	Maï-Ndombe	Yumbi	1.22 (0.33 - 3.03)	2.83 (0.91 - 6.58)	1.61 (0.5 - 3.4)	2.32 (1.41 - 3.89)
Central SSA	2000	Democratic Republic of the Congo	Maniema	Kabambare	1.13 (0.33 - 2.87)	2.59 (0.84 - 6.03)	1.46 (0.43 - 3.35)	2.29 (1.38 - 3.84)
Central SSA	2000	Democratic Republic of the Congo	Maniema	Kailo	1.58 (0.46 - 3.9)	3.6 (1.23 - 8.34)	2.02 (0.66 - 4.66)	2.28 (1.39 - 3.84)
Central SSA	2000	Democratic Republic of the Congo	Maniema	Kalima	1.4 (0.38 - 3.52)	3.2 (1.02 - 7.52)	1.8 (0.54 - 4.12)	2.29 (1.38 - 3.84)
Central SSA	2000	Democratic Republic of the Congo	Maniema	Kasongo	1 (0.3 - 2.5)	2.3 (0.76 - 5.42)	1.3 (0.37 - 3.04)	2.3 (1.38 - 3.85)
Central SSA	2000	Democratic Republic of the Congo	Maniema	Kasongo (ville)	1.05 (0.29 - 2.72)	2.43 (0.75 - 5.87)	1.38 (0.39 - 3.39)	2.31 (1.38 - 3.85)
Central SSA	2000	Democratic Republic of the Congo	Maniema	Kibombo	1.15 (0.35 - 2.8)	2.64 (0.89 - 6.12)	1.49 (0.43 - 3.52)	2.3 (1.38 - 3.85)
Central SSA	2000	Democratic Republic of the Congo	Maniema	Kindu	1.91 (0.54 - 4.74)	4.36 (1.42 - 10.3)	2.45 (0.8 - 5.76)	2.28 (1.39 - 3.85)
Central SSA	2000	Democratic Republic of the Congo	Maniema	Lubutu	1.43 (0.41 - 3.57)	3.28 (1.08 - 7.82)	1.85 (0.58 - 4.21)	2.29 (1.39 - 3.83)
Central SSA	2000	Democratic Republic of the Congo	Maniema	Lubutu (ville)	1.33 (0.38 - 3.35)	3.06 (0.98 - 7.51)	1.73 (0.51 - 4.01)	2.3 (1.39 - 3.83)
Central SSA	2000	Democratic Republic of the Congo	Maniema	Namoya	1.37 (0.39 - 3.69)	3.15 (0.97 - 7.64)	1.78 (0.51 - 4.25)	2.3 (1.39 - 3.84)
Central SSA	2000	Democratic Republic of the Congo	Maniema	Pangi	1.34 (0.4 - 3.3)	3.07 (1.04 - 7.08)	1.73 (0.52 - 3.91)	2.29 (1.38 - 3.84)
Central SSA	2000	Democratic Republic of the Congo	Maniema	Punia	1.5 (0.43 - 3.73)	3.43 (1.13 - 7.93)	1.93 (0.56 - 4.26)	2.29 (1.39 - 3.82)
Central SSA	2000	Democratic Republic of the Congo	Maniema	Punia (ville)	1.67 (0.46 - 4.2)	3.81 (1.2 - 9.03)	2.14 (0.63 - 4.81)	2.28 (1.4 - 3.83)
Central SSA	2000	Democratic Republic of the Congo	Mongala	Bongandanga	1.26 (0.39 - 3.19)	2.83 (0.98 - 6.51)	1.57 (0.48 - 3.49)	2.25 (1.35 - 3.79)
Central SSA	2000	Democratic Republic of the Congo	Mongala	Bumba	1.22 (0.35 - 3.14)	2.72 (0.91 - 6.36)	1.5 (0.44 - 3.36)	2.23 (1.35 - 3.8)
Central SSA	2000	Democratic Republic of the Congo	Mongala	Bumba (ville)	1.79 (0.49 - 4.6)	3.99 (1.28 - 9.48)	2.2 (0.64 - 4.84)	2.23 (1.36 - 3.77)
Central SSA	2000	Democratic Republic of the Congo	Mongala	Lisala	1.25 (0.39 - 3.13)	2.8 (0.98 - 6.39)	1.55 (0.47 - 3.4)	2.24 (1.35 - 3.78)
Central SSA	2000	Democratic Republic of the Congo	Mongala	Lisala (ville)	1.44 (0.41 - 3.78)	3.22 (1.02 - 7.79)	1.78 (0.49 - 4.35)	2.24 (1.36 - 3.79)
Central SSA	2000	Democratic Republic of the Congo	Nord-Kivu	Beni	1.46 (0.41 - 3.67)	3.3 (1.04 - 7.88)	1.84 (0.57 - 4.22)	2.26 (1.37 - 3.81)
Central SSA	2000	Democratic Republic of the Congo	Nord-Kivu	Butembo	1.29 (0.37 - 3.34)	2.94 (0.94 - 7.05)	1.65 (0.51 - 3.87)	2.28 (1.37 - 3.82)
Central SSA	2000	Democratic Republic of the Congo	Nord-Kivu	Goma	1.86 (0.53 - 4.5)	4.21 (1.39 - 9.81)	2.35 (0.76 - 5.29)	2.26 (1.38 - 3.78)
Central SSA	2000	Democratic Republic of the Congo	Nord-Kivu	Lubero	1.14 (0.33 - 2.96)	2.58 (0.84 - 6.21)	1.44 (0.44 - 3.34)	2.26 (1.37 - 3.84)
Central SSA	2000	Democratic Republic of the Congo	Nord-Kivu	Masisi	1.3 (0.37 - 3.15)	2.96 (0.99 - 6.91)	1.66 (0.51 - 3.71)	2.28 (1.37 - 3.82)
Central SSA	2000	Democratic Republic of the Congo	Nord-Kivu	Nyiragongo	1.48 (0.42 - 3.6)	3.34 (1.1 - 7.88)	1.86 (0.59 - 4.16)	2.26 (1.37 - 3.8)
Central SSA	2000	Democratic Republic of the Congo	Nord-Kivu	Oicha	1.06 (0.3 - 2.65)	2.4 (0.78 - 5.69)	1.34 (0.43 - 3.08)	2.26 (1.36 - 3.85)
Central SSA	2000	Democratic Republic of the Congo	Nord-Kivu	Oïcha (ville)	1.16 (0.33 - 2.95)	2.64 (0.85 - 6.3)	1.48 (0.46 - 3.43)	2.28 (1.36 - 3.84)
Central SSA	2000	Democratic Republic of the Congo	Nord-Kivu	Rutshuru	1.2 (0.35 - 2.96)	2.73 (0.89 - 6.37)	1.53 (0.47 - 3.47)	2.28 (1.37 - 3.82)
Central SSA	2000	Democratic Republic of the Congo	Nord-Kivu	Rutshuru (ville)	1.37 (0.39 - 3.36)	3.12 (1 - 7.43)	1.75 (0.53 - 4.04)	2.28 (1.37 - 3.82)
Central SSA	2000	Democratic Republic of the Congo	Nord-Kivu	Walikale	1.37 (0.4 - 3.31)	3.11 (1.04 - 7.05)	1.74 (0.53 - 3.82)	2.27 (1.37 - 3.8)
Central SSA	2000	Democratic Republic of the Congo	Nord-Ubangi	Bosobolo	1.44 (0.46 - 3.43)	3.25 (1.14 - 7.38)	1.81 (0.59 - 3.78)	2.26 (1.36 - 3.79)
Central SSA	2000	Democratic Republic of the Congo	Nord-Ubangi	Businga	1.38 (0.44 - 3.35)	3.09 (1.09 - 7.02)	1.71 (0.54 - 3.89)	2.24 (1.36 - 3.77)
Central SSA	2000	Democratic Republic of the Congo	Nord-Ubangi	Gbadolite	1.56 (0.48 - 3.84)	3.5 (1.22 - 8.06)	1.94 (0.56 - 4.39)	2.24 (1.36 - 3.77)
Central SSA	2000	Democratic Republic of the Congo	Nord-Ubangi	Mobayi-Mbongo	1.38 (0.43 - 3.32)	3.11 (1.12 - 6.98)	1.73 (0.53 - 3.78)	2.25 (1.37 - 3.81)
Central SSA	2000	Democratic Republic of the Congo	Nord-Ubangi	Mobayi-Mbongo (ville)	1.78 (0.55 - 4.24)	4.18 (1.52 - 9.33)	2.4 (0.81 - 5.07)	2.35 (1.45 - 4.03)
Central SSA	2000	Democratic Republic of the Congo	Nord-Ubangi	Yakoma	1.39 (0.4 - 3.51)	3.12 (1.01 - 7.2)	1.73 (0.52 - 3.9)	2.24 (1.36 - 3.8)
Central SSA	2000	Democratic Republic of the Congo	Sankuru	Bena-Dibele	1.11 (0.31 - 2.84)	2.62 (0.81 - 6.12)	1.51 (0.44 - 3.34)	2.36 (1.42 - 3.97)
Central SSA	2000	Democratic Republic of the Congo	Sankuru	Katako-Kombe	1.5 (0.45 - 3.67)	3.52 (1.23 - 8.11)	2.02 (0.7 - 4.57)	2.35 (1.43 - 3.96)
Central SSA	2000	Democratic Republic of the Congo	Sankuru	Kole	1.68 (0.49 - 4.13)	3.96 (1.3 - 8.85)	2.28 (0.75 - 4.84)	2.36 (1.44 - 3.94)
Central SSA	2000	Democratic Republic of the Congo	Sankuru	Lodja	1.79 (0.53 - 4.36)	4.21 (1.4 - 9.48)	2.42 (0.77 - 5.37)	2.35 (1.43 - 3.93)
Central SSA	2000	Democratic Republic of the Congo	Sankuru	Lodja (ville)	1.81 (0.5 - 4.48)	4.26 (1.35 - 9.81)	2.45 (0.74 - 5.59)	2.35 (1.44 - 3.93)
Central SSA	2000	Democratic Republic of the Congo	Sankuru	Lomela	1.59 (0.48 - 3.95)	3.73 (1.3 - 8.43)	2.14 (0.72 - 4.67)	2.35 (1.43 - 3.94)
Central SSA	2000	Democratic Republic of the Congo	Sankuru	Lubefu	1.09 (0.32 - 2.72)	2.59 (0.86 - 6.3)	1.5 (0.48 - 3.63)	2.38 (1.42 - 3.98)
Central SSA	2000	Democratic Republic of the Congo	Sankuru	Lusambo	1.16 (0.35 - 2.92)	2.64 (0.9 - 6.25)	1.48 (0.41 - 3.45)	2.28 (1.36 - 3.82)
Central SSA	2000	Democratic Republic of the Congo	Sankuru	Lusambo (ville)	1.12 (0.32 - 2.92)	2.55 (0.82 - 6.27)	1.43 (0.38 - 3.52)	2.28 (1.36 - 3.83)
Central SSA	2000	Democratic Republic of the Congo	Sud-Kivu	Baraka	1.13 (0.29 - 3.01)	2.6 (0.78 - 6.48)	1.47 (0.41 - 3.5)	2.3 (1.39 - 3.85)
Central SSA	2000	Democratic Republic of the Congo	Sud-Kivu	Bukavu	1.7 (0.49 - 4.17)	3.89 (1.26 - 8.98)	2.19 (0.67 - 4.92)	2.29 (1.39 - 3.81)
Central SSA	2000	Democratic Republic of the Congo	Sud-Kivu	Fizi	1.07 (0.3 - 2.76)	2.47 (0.79 - 5.83)	1.4 (0.41 - 3.22)	2.31 (1.39 - 3.86)
Central SSA	2000	Democratic Republic of the Congo	Sud-Kivu	Idjwi	1.35 (0.39 - 3.36)	3.09 (1.02 - 7.2)	1.74 (0.56 - 3.92)	2.29 (1.39 - 3.85)
Central SSA	2000	Democratic Republic of the Congo	Sud-Kivu	Kabare	1.39 (0.4 - 3.45)	3.19 (1.04 - 7.31)	1.8 (0.55 - 4.02)	2.29 (1.38 - 3.83)
Central SSA	2000	Democratic Republic of the Congo	Sud-Kivu	Kalehe	1.55 (0.46 - 3.71)	3.54 (1.2 - 7.99)	1.99 (0.63 - 4.43)	2.28 (1.39 - 3.82)
Central SSA	2000	Democratic Republic of the Congo	Sud-Kivu	Kamituga	1.4 (0.4 - 3.54)	3.21 (1.04 - 7.49)	1.81 (0.54 - 3.98)	2.29 (1.39 - 3.83)
Central SSA	2000	Democratic Republic of the Congo	Sud-Kivu	Mwenga	1.24 (0.35 - 3.1)	2.84 (0.91 - 6.63)	1.6 (0.47 - 3.5)	2.29 (1.39 - 3.83)
Central SSA	2000	Democratic Republic of the Congo	Sud-Kivu	Shabunda	1.3 (0.39 - 3.17)	2.98 (1.04 - 6.8)	1.68 (0.51 - 3.73)	2.29 (1.39 - 3.84)
Central SSA	2000	Democratic Republic of the Congo	Sud-Kivu	Shabunda (ville)	1.36 (0.36 - 3.48)	3.11 (0.99 - 7.42)	1.75 (0.53 - 4.09)	2.29 (1.38 - 3.85)
Central SSA	2000	Democratic Republic of the Congo	Sud-Kivu	Uvira	1.07 (0.3 - 2.68)	2.46 (0.81 - 5.69)	1.39 (0.43 - 3.09)	2.3 (1.38 - 3.85)
Central SSA	2000	Democratic Republic of the Congo	Sud-Kivu	Uvira (ville)	1.33 (0.37 - 3.36)	3.04 (0.96 - 7.16)	1.71 (0.52 - 3.83)	2.29 (1.39 - 3.84)
Central SSA	2000	Democratic Republic of the Congo	Sud-Kivu	Walungu	1.02 (0.29 - 2.57)	2.34 (0.75 - 5.43)	1.32 (0.39 - 2.96)	2.29 (1.37 - 3.87)
Central SSA	2000	Democratic Republic of the Congo	Sud-Ubangi	Budjala	1.34 (0.42 - 3.32)	3 (1.04 - 6.81)	1.66 (0.5 - 3.68)	2.24 (1.36 - 3.78)
Central SSA	2000	Democratic Republic of the Congo	Sud-Ubangi	Gemena	1.23 (0.37 - 3.06)	2.77 (0.93 - 6.26)	1.54 (0.45 - 3.52)	2.25 (1.35 - 3.78)
Central SSA	2000	Democratic Republic of the Congo	Sud-Ubangi	Gemena (ville)	1.54 (0.45 - 3.82)	3.46 (1.14 - 7.83)	1.92 (0.56 - 4.45)	2.25 (1.35 - 3.77)
Central SSA	2000	Democratic Republic of the Congo	Sud-Ubangi	Kungu	1.32 (0.38 - 3.29)	2.96 (0.98 - 6.63)	1.64 (0.46 - 3.65)	2.24 (1.35 - 3.79)
Central SSA	2000	Democratic Republic of the Congo	Sud-Ubangi	Libenge	1.34 (0.43 - 3.28)	3.01 (1.07 - 6.59)	1.67 (0.52 - 3.57)	2.25 (1.35 - 3.78)
Central SSA	2000	Democratic Republic of the Congo	Sud-Ubangi	Zongo	2.09 (0.72 - 4.78)	4.83 (1.94 - 9.83)	2.74 (1.05 - 5.32)	2.31 (1.44 - 3.9)
Central SSA	2000	Democratic Republic of the Congo	Tanganyika	Kabalo	1.29 (0.36 - 3.34)	2.95 (0.86 - 7.24)	1.66 (0.48 - 3.93)	2.29 (1.39 - 3.82)
Central SSA	2000	Democratic Republic of the Congo	Tanganyika	Kalemie	1.33 (0.38 - 3.37)	3.04 (0.96 - 7.29)	1.71 (0.48 - 4.14)	2.29 (1.38 - 3.84)
Central SSA	2000	Democratic Republic of the Congo	Tanganyika	Kalemie (ville)	1.92 (0.5 - 4.89)	4.36 (1.31 - 10.64)	2.44 (0.67 - 6.22)	2.27 (1.39 - 3.81)
Central SSA	2000	Democratic Republic of the Congo	Tanganyika	Kaoze	1.41 (0.37 - 3.78)	3.21 (0.93 - 8.12)	1.8 (0.48 - 4.55)	2.28 (1.38 - 3.85)
Central SSA	2000	Democratic Republic of the Congo	Tanganyika	Kongolo	1.22 (0.36 - 3.04)	2.78 (0.87 - 6.69)	1.56 (0.45 - 3.66)	2.28 (1.38 - 3.85)
Central SSA	2000	Democratic Republic of the Congo	Tanganyika	Kongolo (ville)	1.43 (0.41 - 3.65)	3.27 (0.99 - 7.84)	1.84 (0.52 - 4.31)	2.29 (1.38 - 3.83)
Central SSA	2000	Democratic Republic of the Congo	Tanganyika	Manono	1.28 (0.37 - 3.19)	2.93 (0.9 - 6.83)	1.65 (0.47 - 3.84)	2.29 (1.39 - 3.83)
Central SSA	2000	Democratic Republic of the Congo	Tanganyika	Manono (ville)	1.42 (0.37 - 3.71)	3.24 (0.91 - 7.96)	1.82 (0.48 - 4.6)	2.28 (1.39 - 3.81)
Central SSA	2000	Democratic Republic of the Congo	Tanganyika	Moba	1.32 (0.35 - 3.46)	3.01 (0.93 - 7.45)	1.69 (0.47 - 3.98)	2.28 (1.38 - 3.84)
Central SSA	2000	Democratic Republic of the Congo	Tanganyika	Nyunzu	1.37 (0.4 - 3.48)	3.13 (0.98 - 7.52)	1.76 (0.51 - 4.11)	2.28 (1.38 - 3.82)
Central SSA	2000	Democratic Republic of the Congo	Tshopo	Bafwasende	1.72 (0.51 - 4.4)	3.91 (1.32 - 9.15)	2.19 (0.72 - 4.93)	2.27 (1.39 - 3.81)
Central SSA	2000	Democratic Republic of the Congo	Tshopo	Banalia	1.39 (0.41 - 3.43)	3.15 (1.07 - 7.27)	1.76 (0.6 - 3.9)	2.27 (1.38 - 3.83)
Central SSA	2000	Democratic Republic of the Congo	Tshopo	Basoko	1.34 (0.38 - 3.41)	3.05 (1.01 - 7.2)	1.71 (0.53 - 3.95)	2.28 (1.37 - 3.82)
Central SSA	2000	Democratic Republic of the Congo	Tshopo	Basoko (ville)	1.39 (0.36 - 3.77)	3.16 (0.96 - 7.91)	1.77 (0.5 - 4.24)	2.27 (1.37 - 3.82)
Central SSA	2000	Democratic Republic of the Congo	Tshopo	Isangi	1.28 (0.35 - 3.26)	2.92 (0.92 - 6.8)	1.64 (0.51 - 3.83)	2.28 (1.38 - 3.83)
Central SSA	2000	Democratic Republic of the Congo	Tshopo	Isangi (ville)	1.38 (0.36 - 3.57)	3.15 (0.95 - 7.42)	1.77 (0.52 - 4.13)	2.28 (1.38 - 3.82)
Central SSA	2000	Democratic Republic of the Congo	Tshopo	Kisangani	1.74 (0.48 - 4.37)	3.95 (1.28 - 9.34)	2.21 (0.69 - 5.18)	2.27 (1.39 - 3.79)
Central SSA	2000	Democratic Republic of the Congo	Tshopo	Opala	1.43 (0.4 - 3.59)	3.25 (1.02 - 7.59)	1.82 (0.55 - 4.26)	2.27 (1.37 - 3.83)
Central SSA	2000	Democratic Republic of the Congo	Tshopo	Ubundu	1.43 (0.42 - 3.57)	3.27 (1.13 - 7.61)	1.84 (0.59 - 4.13)	2.29 (1.38 - 3.82)
Central SSA	2000	Democratic Republic of the Congo	Tshopo	Yahuma	1.4 (0.39 - 3.46)	3.19 (1.06 - 7.45)	1.79 (0.56 - 3.91)	2.28 (1.37 - 3.81)
Central SSA	2000	Democratic Republic of the Congo	Tshopo	Yangambi	1.3 (0.34 - 3.35)	2.97 (0.92 - 7)	1.67 (0.5 - 3.88)	2.28 (1.38 - 3.83)
Central SSA	2000	Democratic Republic of the Congo	Tshuapa	Befale	1.46 (0.44 - 3.59)	3.26 (1.09 - 7.61)	1.8 (0.56 - 4.14)	2.23 (1.35 - 3.78)
Central SSA	2000	Democratic Republic of the Congo	Tshuapa	Boende	1.57 (0.45 - 3.99)	3.52 (1.16 - 8.28)	1.95 (0.59 - 4.45)	2.24 (1.36 - 3.76)
Central SSA	2000	Democratic Republic of the Congo	Tshuapa	Boende (ville)	1.62 (0.43 - 4.27)	3.61 (1.07 - 8.85)	1.99 (0.56 - 4.94)	2.23 (1.36 - 3.75)
Central SSA	2000	Democratic Republic of the Congo	Tshuapa	Bokungu	1.56 (0.46 - 4.01)	3.48 (1.16 - 7.88)	1.92 (0.54 - 4.18)	2.23 (1.36 - 3.77)
Central SSA	2000	Democratic Republic of the Congo	Tshuapa	Djolu	1.37 (0.38 - 3.46)	3.06 (1 - 7.19)	1.69 (0.51 - 3.81)	2.23 (1.36 - 3.77)
Central SSA	2000	Democratic Republic of the Congo	Tshuapa	Ikela	1.66 (0.49 - 4.25)	3.7 (1.2 - 8.58)	2.04 (0.62 - 4.61)	2.23 (1.37 - 3.76)
Central SSA	2000	Democratic Republic of the Congo	Tshuapa	Monkoto	1.91 (0.58 - 4.78)	4.28 (1.44 - 9.93)	2.37 (0.73 - 5.24)	2.24 (1.37 - 3.71)
Eastern SSA	2000	Djibouti	Ali Sabieh	Ali Sabieh	1.11 (0.39 - 2.59)	1.79 (0.66 - 4.02)	0.68 (0.2 - 1.59)	1.61 (1.21 - 2.13)
Eastern SSA	2000	Djibouti	Dikhil	As Eyla	1.15 (0.39 - 2.71)	1.85 (0.66 - 4.31)	0.7 (0.2 - 1.74)	1.61 (1.22 - 2.14)
Eastern SSA	2000	Djibouti	Dikhil	Dikhil	1.14 (0.37 - 2.7)	1.84 (0.63 - 4.2)	0.7 (0.2 - 1.69)	1.61 (1.22 - 2.14)
Eastern SSA	2000	Djibouti	Dikhil	Yoboki	1.19 (0.42 - 2.63)	1.9 (0.73 - 4.14)	0.71 (0.21 - 1.72)	1.6 (1.21 - 2.13)
Eastern SSA	2000	Djibouti	Djibouti	Djibouti	2.58 (0.99 - 5.43)	4.13 (1.67 - 8.49)	1.55 (0.48 - 3.34)	1.6 (1.22 - 2.12)
Eastern SSA	2000	Djibouti	Obock	Alaili Dadda	0.98 (0.3 - 2.44)	1.58 (0.5 - 3.71)	0.6 (0.16 - 1.46)	1.61 (1.22 - 2.14)
Eastern SSA	2000	Djibouti	Obock	Obock	1.02 (0.35 - 2.36)	1.64 (0.58 - 3.62)	0.62 (0.17 - 1.44)	1.61 (1.21 - 2.14)
Eastern SSA	2000	Djibouti	Tadjourah	Balha	1.16 (0.36 - 2.93)	1.86 (0.61 - 4.54)	0.7 (0.18 - 1.83)	1.6 (1.22 - 2.14)
Eastern SSA	2000	Djibouti	Tadjourah	Dorra	1.11 (0.31 - 2.95)	1.79 (0.52 - 4.64)	0.68 (0.16 - 1.73)	1.61 (1.22 - 2.14)
Eastern SSA	2000	Djibouti	Tadjourah	Randa	1 (0.34 - 2.36)	1.61 (0.56 - 3.69)	0.61 (0.17 - 1.48)	1.61 (1.21 - 2.13)
Eastern SSA	2000	Djibouti	Tadjourah	Tadjourah	1.16 (0.42 - 2.61)	1.87 (0.71 - 4.05)	0.71 (0.2 - 1.55)	1.61 (1.21 - 2.13)
Central SSA	2000	Equatorial Guinea	Annobón	Mabana	1.13 (0.29 - 3.01)	2.9 (0.8 - 7.3)	1.77 (0.53 - 4.2)	2.57 (1.58 - 4.32)
Central SSA	2000	Equatorial Guinea	Annobón	San Antonio de Palé	1.12 (0.29 - 3)	2.89 (0.8 - 7.26)	1.77 (0.53 - 4.17)	2.58 (1.58 - 4.32)
Central SSA	2000	Equatorial Guinea	Bioko Norte	Baney	1.37 (0.38 - 3.44)	3.12 (0.94 - 7.46)	1.75 (0.52 - 4.13)	2.28 (1.37 - 3.88)
Central SSA	2000	Equatorial Guinea	Bioko Norte	Malabo	1.35 (0.37 - 3.44)	3.09 (0.93 - 7.33)	1.74 (0.52 - 4.15)	2.29 (1.38 - 3.9)
Central SSA	2000	Equatorial Guinea	Bioko Norte	Rebola	1.31 (0.36 - 3.3)	2.98 (0.9 - 7.08)	1.67 (0.5 - 4.04)	2.27 (1.37 - 3.9)
Central SSA	2000	Equatorial Guinea	Bioko Sur	Luba	1.61 (0.44 - 4.13)	2.99 (0.88 - 7.34)	1.38 (0.25 - 3.36)	1.86 (1.13 - 3.12)
Central SSA	2000	Equatorial Guinea	Bioko Sur	Riaba	1.64 (0.45 - 4.14)	3.04 (0.9 - 7.36)	1.4 (0.26 - 3.5)	1.85 (1.13 - 3.11)
Central SSA	2000	Equatorial Guinea	Centro Sur	Acurenam	1.77 (0.53 - 4.32)	3.97 (1.29 - 9.01)	2.2 (0.7 - 4.92)	2.24 (1.37 - 3.71)
Central SSA	2000	Equatorial Guinea	Centro Sur	Bicurga	1.92 (0.58 - 4.63)	4.29 (1.42 - 9.65)	2.37 (0.77 - 5.27)	2.23 (1.37 - 3.74)
Central SSA	2000	Equatorial Guinea	Centro Sur	Evinayong	1.91 (0.58 - 4.59)	4.26 (1.4 - 9.64)	2.35 (0.77 - 5.2)	2.23 (1.37 - 3.7)
Central SSA	2000	Equatorial Guinea	Centro Sur	Niefang	1.92 (0.59 - 4.64)	4.31 (1.44 - 9.82)	2.39 (0.79 - 5.23)	2.24 (1.38 - 3.72)
Central SSA	2000	Equatorial Guinea	Centro Sur	Nkimi	1.92 (0.59 - 4.6)	4.32 (1.42 - 9.94)	2.4 (0.81 - 5.26)	2.25 (1.38 - 3.73)
Central SSA	2000	Equatorial Guinea	Kié-Ntem	Bidjabidjan	1.63 (0.47 - 4.13)	3.82 (1.17 - 8.93)	2.19 (0.69 - 4.89)	2.34 (1.44 - 3.88)
Central SSA	2000	Equatorial Guinea	Kié-Ntem	Ebebiyin	1.64 (0.49 - 4.23)	3.88 (1.2 - 9.16)	2.24 (0.72 - 4.99)	2.37 (1.45 - 3.89)
Central SSA	2000	Equatorial Guinea	Kié-Ntem	Micomeseng	1.71 (0.52 - 4.23)	4.02 (1.28 - 9.42)	2.31 (0.8 - 5.08)	2.35 (1.45 - 3.89)
Central SSA	2000	Equatorial Guinea	Kié-Ntem	Nasng	1.57 (0.47 - 4.02)	3.7 (1.16 - 8.74)	2.13 (0.7 - 4.76)	2.36 (1.44 - 3.9)
Central SSA	2000	Equatorial Guinea	Kié-Ntem	Nkue	1.62 (0.49 - 4.05)	3.79 (1.21 - 8.83)	2.17 (0.73 - 4.79)	2.34 (1.44 - 3.89)
Central SSA	2000	Equatorial Guinea	Kié-Ntem	Nsok-Nsomo	1.66 (0.49 - 4.16)	3.85 (1.2 - 8.9)	2.19 (0.7 - 4.9)	2.32 (1.43 - 3.85)
Central SSA	2000	Equatorial Guinea	Litoral	Bata	2.14 (0.67 - 4.99)	4.91 (1.66 - 10.89)	2.77 (0.89 - 5.75)	2.29 (1.42 - 3.8)
Central SSA	2000	Equatorial Guinea	Litoral	Bitica	2.14 (0.67 - 5.03)	4.9 (1.68 - 10.86)	2.76 (0.91 - 6.13)	2.29 (1.43 - 3.8)
Central SSA	2000	Equatorial Guinea	Litoral	Cogo	2.14 (0.69 - 4.99)	4.89 (1.71 - 10.77)	2.75 (0.94 - 5.83)	2.29 (1.43 - 3.81)
Central SSA	2000	Equatorial Guinea	Litoral	Corisco	2 (0.64 - 4.67)	4.56 (1.61 - 9.8)	2.56 (0.89 - 5.2)	2.28 (1.41 - 3.83)
Central SSA	2000	Equatorial Guinea	Litoral	Machinda	2.02 (0.62 - 4.76)	4.64 (1.53 - 10.44)	2.62 (0.85 - 5.59)	2.3 (1.41 - 3.83)
Central SSA	2000	Equatorial Guinea	Litoral	Mbini	2.13 (0.67 - 5.07)	4.89 (1.67 - 10.81)	2.76 (0.88 - 5.84)	2.3 (1.43 - 3.81)
Central SSA	2000	Equatorial Guinea	Litoral	Rio Campo	2.14 (0.68 - 5.09)	4.89 (1.67 - 10.78)	2.75 (0.91 - 5.81)	2.29 (1.42 - 3.79)
Central SSA	2000	Equatorial Guinea	Wele-Nzas	Aconibe	1.72 (0.48 - 4.24)	3.59 (1.06 - 8.36)	1.87 (0.51 - 4.3)	2.09 (1.29 - 3.47)
Central SSA	2000	Equatorial Guinea	Wele-Nzas	Añisok	1.97 (0.59 - 4.8)	4.14 (1.34 - 9.59)	2.17 (0.63 - 4.84)	2.1 (1.3 - 3.46)
Central SSA	2000	Equatorial Guinea	Wele-Nzas	Ayene	1.86 (0.54 - 4.62)	3.88 (1.17 - 8.95)	2.02 (0.54 - 4.5)	2.09 (1.29 - 3.45)
Central SSA	2000	Equatorial Guinea	Wele-Nzas	Ciudad Nueva Oyala	1.98 (0.59 - 4.81)	4.13 (1.31 - 9.53)	2.15 (0.63 - 4.93)	2.09 (1.29 - 3.46)
Central SSA	2000	Equatorial Guinea	Wele-Nzas	Mongomeyen	1.84 (0.53 - 4.57)	3.85 (1.16 - 8.84)	2.01 (0.54 - 4.66)	2.09 (1.29 - 3.46)
Central SSA	2000	Equatorial Guinea	Wele-Nzas	Mongomo	1.94 (0.56 - 4.82)	4.06 (1.24 - 9.42)	2.12 (0.58 - 4.76)	2.09 (1.3 - 3.46)
Central SSA	2000	Equatorial Guinea	Wele-Nzas	Nsork	1.69 (0.47 - 4.17)	3.53 (1.04 - 8.26)	1.84 (0.49 - 4.14)	2.09 (1.29 - 3.46)
Eastern SSA	2000	Eritrea	Anseba	Adi Tekeliezan	1.24 (0.47 - 2.73)	2.54 (1.02 - 5.36)	1.3 (0.52 - 2.63)	2.05 (1.56 - 2.71)
Eastern SSA	2000	Eritrea	Anseba	Asmat	0.74 (0.23 - 1.81)	1.51 (0.49 - 3.69)	0.77 (0.25 - 1.91)	2.04 (1.56 - 2.71)
Eastern SSA	2000	Eritrea	Anseba	Elabered	1.31 (0.48 - 2.99)	2.68 (1.05 - 5.9)	1.37 (0.56 - 2.97)	2.05 (1.57 - 2.71)
Eastern SSA	2000	Eritrea	Anseba	Geleb	0.94 (0.35 - 2.19)	1.91 (0.75 - 4.26)	0.97 (0.38 - 2.15)	2.03 (1.56 - 2.71)
Eastern SSA	2000	Eritrea	Anseba	Habero	0.71 (0.23 - 1.74)	1.44 (0.49 - 3.48)	0.73 (0.25 - 1.67)	2.03 (1.55 - 2.71)
Eastern SSA	2000	Eritrea	Anseba	Hagaz	1.24 (0.43 - 2.78)	2.52 (0.93 - 5.66)	1.28 (0.49 - 2.84)	2.03 (1.56 - 2.7)
Eastern SSA	2000	Eritrea	Anseba	Halhal	0.94 (0.31 - 2.28)	1.92 (0.67 - 4.53)	0.98 (0.33 - 2.25)	2.04 (1.56 - 2.7)
Eastern SSA	2000	Eritrea	Anseba	Hamelmalo	1.01 (0.35 - 2.38)	2.08 (0.78 - 4.78)	1.07 (0.43 - 2.38)	2.06 (1.57 - 2.72)
Eastern SSA	2000	Eritrea	Anseba	Keren	1.7 (0.62 - 3.87)	3.45 (1.33 - 7.74)	1.75 (0.71 - 3.88)	2.03 (1.56 - 2.69)
Eastern SSA	2000	Eritrea	Anseba	Kerkebet	0.88 (0.3 - 2.05)	1.79 (0.63 - 4.1)	0.91 (0.31 - 2.03)	2.03 (1.55 - 2.7)
Eastern SSA	2000	Eritrea	Anseba	Sel'a	0.73 (0.24 - 1.79)	1.51 (0.52 - 3.62)	0.78 (0.27 - 1.84)	2.07 (1.58 - 2.74)
Eastern SSA	2000	Eritrea	Debub	Adi Keih	1.89 (0.64 - 4.41)	3.83 (1.35 - 8.67)	1.94 (0.67 - 4.35)	2.03 (1.56 - 2.7)
Eastern SSA	2000	Eritrea	Debub	Adi Kuala	1.46 (0.47 - 3.37)	2.98 (1.01 - 6.67)	1.52 (0.54 - 3.39)	2.04 (1.56 - 2.69)
Eastern SSA	2000	Eritrea	Debub	Areza	1.39 (0.47 - 3.03)	2.83 (0.98 - 6.02)	1.44 (0.49 - 3.03)	2.04 (1.56 - 2.7)
Eastern SSA	2000	Eritrea	Debub	Dbarwa	1.54 (0.55 - 3.3)	3.13 (1.17 - 6.56)	1.59 (0.59 - 3.31)	2.03 (1.56 - 2.69)
Eastern SSA	2000	Eritrea	Debub	Dekemhare	1.73 (0.61 - 3.77)	3.51 (1.29 - 7.38)	1.78 (0.64 - 3.66)	2.03 (1.55 - 2.69)
Eastern SSA	2000	Eritrea	Debub	Emni Haili	1.06 (0.35 - 2.32)	2.15 (0.75 - 4.61)	1.09 (0.4 - 2.27)	2.03 (1.55 - 2.69)
Eastern SSA	2000	Eritrea	Debub	Mai Aini	1.44 (0.53 - 3.12)	2.92 (1.13 - 6.02)	1.48 (0.59 - 2.96)	2.03 (1.56 - 2.7)
Eastern SSA	2000	Eritrea	Debub	Mai Mne	1.12 (0.36 - 2.53)	2.27 (0.77 - 4.91)	1.15 (0.39 - 2.47)	2.03 (1.55 - 2.68)
Eastern SSA	2000	Eritrea	Debub	Mendefera	1.66 (0.59 - 3.53)	3.38 (1.25 - 7.07)	1.72 (0.65 - 3.47)	2.04 (1.55 - 2.68)
Eastern SSA	2000	Eritrea	Debub	Segeneiti	1.71 (0.58 - 3.92)	3.46 (1.21 - 7.66)	1.75 (0.61 - 3.84)	2.02 (1.56 - 2.69)
Eastern SSA	2000	Eritrea	Debub	Senafe	1.76 (0.62 - 4.08)	3.58 (1.32 - 8.17)	1.82 (0.7 - 3.9)	2.03 (1.56 - 2.69)
Eastern SSA	2000	Eritrea	Debub	Tsorona	1.49 (0.57 - 3.25)	3.04 (1.25 - 6.37)	1.55 (0.66 - 3.18)	2.04 (1.57 - 2.68)
Eastern SSA	2000	Eritrea	Debubawi Keih Bahri	Ara'eta	0.9 (0.26 - 2.2)	1.83 (0.58 - 4.33)	0.93 (0.28 - 2.2)	2.03 (1.56 - 2.7)
Eastern SSA	2000	Eritrea	Debubawi Keih Bahri	Assab	1.18 (0.32 - 2.96)	2.39 (0.7 - 5.99)	1.21 (0.37 - 3.06)	2.03 (1.55 - 2.69)
Eastern SSA	2000	Eritrea	Debubawi Keih Bahri	Central Srs	0.82 (0.22 - 2.2)	1.67 (0.48 - 4.36)	0.85 (0.25 - 2.26)	2.04 (1.56 - 2.7)
Eastern SSA	2000	Eritrea	Debubawi Keih Bahri	Southern Srs	0.79 (0.26 - 1.84)	1.61 (0.57 - 3.71)	0.82 (0.29 - 1.82)	2.04 (1.56 - 2.7)
Eastern SSA	2000	Eritrea	Gash Barka	Akurdet	1.57 (0.5 - 3.81)	3.17 (1.07 - 7.31)	1.6 (0.56 - 3.73)	2.02 (1.55 - 2.68)
Eastern SSA	2000	Eritrea	Gash Barka	Barentu	1.78 (0.54 - 4.17)	3.59 (1.18 - 8.17)	1.81 (0.63 - 4)	2.02 (1.55 - 2.68)
Eastern SSA	2000	Eritrea	Gash Barka	Dge	1.22 (0.41 - 2.77)	2.49 (0.89 - 5.43)	1.27 (0.45 - 2.68)	2.04 (1.56 - 2.69)
Eastern SSA	2000	Eritrea	Gash Barka	Forto	1.13 (0.4 - 2.51)	2.33 (0.88 - 4.98)	1.2 (0.46 - 2.51)	2.06 (1.58 - 2.73)
Eastern SSA	2000	Eritrea	Gash Barka	Gonei	1.19 (0.4 - 2.69)	2.42 (0.85 - 5.26)	1.23 (0.45 - 2.6)	2.03 (1.56 - 2.7)
Eastern SSA	2000	Eritrea	Gash Barka	Haikota	1.11 (0.39 - 2.54)	2.26 (0.82 - 4.99)	1.15 (0.43 - 2.5)	2.04 (1.55 - 2.7)
Eastern SSA	2000	Eritrea	Gash Barka	La'elay Gash	1.34 (0.45 - 3.18)	2.72 (0.93 - 6.17)	1.38 (0.48 - 3.15)	2.03 (1.56 - 2.68)
Eastern SSA	2000	Eritrea	Gash Barka	Logo Anseba	1.32 (0.47 - 2.92)	2.69 (1 - 5.72)	1.37 (0.53 - 2.77)	2.04 (1.55 - 2.69)
Eastern SSA	2000	Eritrea	Gash Barka	Mensura	1.14 (0.42 - 2.51)	2.32 (0.89 - 4.94)	1.18 (0.47 - 2.44)	2.04 (1.55 - 2.69)
Eastern SSA	2000	Eritrea	Gash Barka	Mogolo	1.18 (0.4 - 2.71)	2.38 (0.85 - 5.28)	1.2 (0.45 - 2.64)	2.02 (1.56 - 2.7)
Eastern SSA	2000	Eritrea	Gash Barka	Molqi	1.26 (0.45 - 2.73)	2.54 (0.92 - 5.42)	1.28 (0.47 - 2.74)	2.02 (1.55 - 2.68)
Eastern SSA	2000	Eritrea	Gash Barka	Omhajer	1.45 (0.52 - 3.22)	2.83 (1.04 - 6.24)	1.38 (0.5 - 3.01)	1.95 (1.5 - 2.55)
Eastern SSA	2000	Eritrea	Gash Barka	Shambqo	1.32 (0.41 - 3.03)	2.68 (0.88 - 6)	1.36 (0.46 - 2.92)	2.03 (1.56 - 2.7)
Eastern SSA	2000	Eritrea	Gash Barka	Tesseney	1.69 (0.56 - 4)	3.43 (1.18 - 7.78)	1.74 (0.61 - 3.97)	2.03 (1.56 - 2.69)
Eastern SSA	2000	Eritrea	Maekel	Berik	2.08 (0.76 - 4.38)	4.2 (1.63 - 8.62)	2.12 (0.83 - 4.31)	2.02 (1.55 - 2.67)
Eastern SSA	2000	Eritrea	Maekel	Gala Nefhi	1.95 (0.71 - 4.15)	3.97 (1.54 - 8.24)	2.02 (0.78 - 4.15)	2.04 (1.56 - 2.69)
Eastern SSA	2000	Eritrea	Maekel	Northern Asmara	2.34 (0.86 - 4.96)	4.72 (1.86 - 9.8)	2.38 (0.94 - 4.88)	2.02 (1.55 - 2.67)
Eastern SSA	2000	Eritrea	Maekel	Northern Merab	2.33 (0.86 - 4.93)	4.71 (1.87 - 9.73)	2.38 (0.94 - 4.82)	2.02 (1.55 - 2.67)
Eastern SSA	2000	Eritrea	Maekel	Serejeqa	1.57 (0.6 - 3.31)	3.2 (1.27 - 6.55)	1.63 (0.65 - 3.2)	2.04 (1.56 - 2.7)
Eastern SSA	2000	Eritrea	Maekel	Southern Asmara	2.39 (0.89 - 5.06)	4.84 (1.92 - 10.02)	2.45 (0.96 - 5)	2.03 (1.56 - 2.67)
Eastern SSA	2000	Eritrea	Maekel	Southern Merab	2.38 (0.89 - 5.03)	4.81 (1.91 - 9.89)	2.43 (0.97 - 5.04)	2.02 (1.55 - 2.67)
Eastern SSA	2000	Eritrea	Semenawi Keih Bahri	Adobhe	0.81 (0.23 - 2.19)	1.66 (0.49 - 4.42)	0.85 (0.26 - 2.26)	2.05 (1.56 - 2.7)
Eastern SSA	2000	Eritrea	Semenawi Keih Bahri	Afabet	0.78 (0.27 - 1.79)	1.59 (0.59 - 3.65)	0.81 (0.31 - 1.75)	2.04 (1.55 - 2.71)
Eastern SSA	2000	Eritrea	Semenawi Keih Bahri	Dahlak	0.78 (0.27 - 1.81)	1.59 (0.56 - 3.52)	0.81 (0.3 - 1.66)	2.04 (1.55 - 2.7)
Eastern SSA	2000	Eritrea	Semenawi Keih Bahri	Foro	1.34 (0.49 - 3.03)	2.73 (1.04 - 5.89)	1.39 (0.55 - 2.81)	2.04 (1.55 - 2.7)
Eastern SSA	2000	Eritrea	Semenawi Keih Bahri	Gel'alo	1.1 (0.39 - 2.61)	2.25 (0.84 - 5.25)	1.15 (0.44 - 2.59)	2.05 (1.57 - 2.71)
Eastern SSA	2000	Eritrea	Semenawi Keih Bahri	Gindae	1.38 (0.52 - 3.01)	2.8 (1.08 - 5.97)	1.42 (0.55 - 2.88)	2.03 (1.55 - 2.69)
Eastern SSA	2000	Eritrea	Semenawi Keih Bahri	Massawa	1.85 (0.69 - 3.98)	3.74 (1.48 - 7.87)	1.89 (0.76 - 3.84)	2.02 (1.55 - 2.68)
Eastern SSA	2000	Eritrea	Semenawi Keih Bahri	Nakfa	0.78 (0.24 - 1.97)	1.59 (0.52 - 3.94)	0.81 (0.26 - 1.88)	2.04 (1.56 - 2.72)
Eastern SSA	2000	Eritrea	Semenawi Keih Bahri	Quarura	0.7 (0.22 - 1.73)	1.41 (0.47 - 3.4)	0.71 (0.24 - 1.66)	2.01 (1.55 - 2.7)
Eastern SSA	2000	Eritrea	Semenawi Keih Bahri	Sheb	1.04 (0.39 - 2.32)	2.12 (0.82 - 4.53)	1.08 (0.41 - 2.23)	2.04 (1.56 - 2.7)
Eastern SSA	2000	Ethiopia	Addis Abeba	Addis Abeba	7.16 (3.82 - 11.76)	13.01 (7.55 - 20.07)	5.85 (3.19 - 9.02)	1.82 (1.46 - 2.3)
Eastern SSA	2000	Ethiopia	Afar	Awsi Rasu	3.38 (1.7 - 5.86)	6.1 (3.33 - 10.08)	2.72 (1.32 - 4.58)	1.8 (1.44 - 2.34)
Eastern SSA	2000	Ethiopia	Afar	Fanti Rasu	2.43 (1.05 - 4.85)	4.83 (2.22 - 9.2)	2.4 (1.04 - 4.45)	1.99 (1.58 - 2.58)
Eastern SSA	2000	Ethiopia	Afar	Gabi Rasu	2.82 (1.29 - 5.27)	5.15 (2.52 - 9.1)	2.33 (1.06 - 3.98)	1.83 (1.44 - 2.37)
Eastern SSA	2000	Ethiopia	Afar	Harri Rasu	2.82 (1.24 - 5.47)	5.91 (2.79 - 11.04)	3.09 (1.43 - 5.63)	2.1 (1.66 - 2.7)
Eastern SSA	2000	Ethiopia	Afar	Kilbati Rasu	1.26 (0.56 - 2.38)	2.57 (1.25 - 4.52)	1.31 (0.63 - 2.27)	2.04 (1.6 - 2.67)
Eastern SSA	2000	Ethiopia	Amhara	Agew Awi	3.65 (1.71 - 6.45)	6.69 (3.39 - 11.34)	3.04 (1.51 - 5.25)	1.83 (1.46 - 2.36)
Eastern SSA	2000	Ethiopia	Amhara	Argoba	2.86 (1.12 - 5.93)	5.32 (2.15 - 10.57)	2.46 (0.95 - 4.77)	1.86 (1.48 - 2.4)
Eastern SSA	2000	Ethiopia	Amhara	Bahir Dar Special Zone	8.36 (4.45 - 13.48)	15.18 (8.71 - 23.1)	6.82 (3.75 - 10.53)	1.82 (1.49 - 2.27)
Eastern SSA	2000	Ethiopia	Amhara	Debub Gondar	3.42 (1.73 - 5.85)	6.26 (3.39 - 10.16)	2.84 (1.4 - 4.72)	1.83 (1.46 - 2.36)
Eastern SSA	2000	Ethiopia	Amhara	Debub Wollo	4.27 (2.02 - 7.7)	7.76 (3.86 - 13.16)	3.49 (1.67 - 5.84)	1.82 (1.46 - 2.32)
Eastern SSA	2000	Ethiopia	Amhara	Mirab Gojjam	3.93 (2.07 - 6.55)	7.32 (4.14 - 11.48)	3.39 (1.83 - 5.33)	1.86 (1.49 - 2.39)
Eastern SSA	2000	Ethiopia	Amhara	Misraq Gojjam	4.34 (2.18 - 7.69)	8.04 (4.23 - 13.68)	3.7 (1.83 - 6.47)	1.85 (1.48 - 2.37)
Eastern SSA	2000	Ethiopia	Amhara	North Shewa	3.06 (1.48 - 5.61)	5.74 (2.99 - 10.26)	2.68 (1.37 - 4.64)	1.88 (1.49 - 2.44)
Eastern SSA	2000	Ethiopia	Amhara	Oromia	3.86 (1.73 - 7.39)	7.05 (3.31 - 12.81)	3.19 (1.4 - 5.58)	1.83 (1.46 - 2.33)
Eastern SSA	2000	Ethiopia	Amhara	Semen Gondar	2.97 (1.55 - 5.04)	5.52 (3.1 - 8.89)	2.55 (1.34 - 4.17)	1.86 (1.47 - 2.41)
Eastern SSA	2000	Ethiopia	Amhara	Semen Wello	4.37 (2.05 - 7.96)	7.85 (3.91 - 13.49)	3.48 (1.63 - 5.86)	1.8 (1.45 - 2.3)
Eastern SSA	2000	Ethiopia	Amhara	Wag Himra	3.87 (1.67 - 7.63)	6.82 (3.13 - 12.68)	2.95 (1.24 - 5.48)	1.76 (1.41 - 2.29)
Eastern SSA	2000	Ethiopia	Benshangul-Gumaz	Asosa	1.73 (0.79 - 3.27)	3.37 (1.66 - 6.1)	1.64 (0.76 - 2.94)	1.95 (1.53 - 2.52)
Eastern SSA	2000	Ethiopia	Benshangul-Gumaz	Kemashi	1.39 (0.68 - 2.52)	2.73 (1.43 - 4.7)	1.34 (0.7 - 2.34)	1.96 (1.53 - 2.57)
Eastern SSA	2000	Ethiopia	Benshangul-Gumaz	Metekel	2.43 (1.16 - 4.25)	4.6 (2.34 - 7.84)	2.17 (1.05 - 3.75)	1.89 (1.49 - 2.46)
Eastern SSA	2000	Ethiopia	Dire Dawa	Dire Dawa	4.24 (2.26 - 7.15)	7.91 (4.45 - 12.68)	3.67 (1.88 - 5.85)	1.87 (1.48 - 2.38)
Eastern SSA	2000	Ethiopia	Gambela Peoples	Agnuak	5.4 (2.85 - 9.31)	10.03 (5.66 - 16.33)	4.63 (2.44 - 7.63)	1.86 (1.46 - 2.39)
Eastern SSA	2000	Ethiopia	Gambela Peoples	Majang	4.14 (1.65 - 8.75)	7.55 (3.06 - 15.42)	3.41 (1.28 - 6.87)	1.82 (1.44 - 2.37)
Eastern SSA	2000	Ethiopia	Gambela Peoples	Nuer	2.88 (1.16 - 5.82)	5.76 (2.48 - 11.25)	2.88 (1.22 - 5.67)	2 (1.57 - 2.6)
Eastern SSA	2000	Ethiopia	Harari People	Hareri	2.75 (1.33 - 4.95)	5.17 (2.67 - 8.97)	2.42 (1.14 - 4.26)	1.88 (1.48 - 2.42)
Eastern SSA	2000	Ethiopia	Oromia	Arsi	1.3 (0.57 - 2.46)	2.57 (1.23 - 4.67)	1.27 (0.6 - 2.33)	1.98 (1.56 - 2.6)
Eastern SSA	2000	Ethiopia	Oromia	Bale	1.51 (0.66 - 2.85)	2.96 (1.42 - 5.36)	1.45 (0.71 - 2.66)	1.96 (1.54 - 2.55)
Eastern SSA	2000	Ethiopia	Oromia	Borena	1.44 (0.7 - 2.63)	2.77 (1.4 - 4.98)	1.33 (0.63 - 2.41)	1.92 (1.5 - 2.51)
Eastern SSA	2000	Ethiopia	Oromia	Debub Mirab Shewa	2.13 (1.05 - 3.8)	4.16 (2.16 - 7.03)	2.03 (1.05 - 3.49)	1.95 (1.53 - 2.53)
Eastern SSA	2000	Ethiopia	Oromia	Guji	1.83 (0.83 - 3.4)	3.5 (1.68 - 6.43)	1.67 (0.75 - 3.09)	1.91 (1.49 - 2.47)
Eastern SSA	2000	Ethiopia	Oromia	Horo Guduru	1.93 (0.8 - 3.91)	3.69 (1.62 - 7.26)	1.76 (0.74 - 3.48)	1.91 (1.49 - 2.48)
Eastern SSA	2000	Ethiopia	Oromia	Ilubabor	1.66 (0.83 - 2.96)	3.09 (1.61 - 5.36)	1.43 (0.7 - 2.5)	1.86 (1.46 - 2.42)
Eastern SSA	2000	Ethiopia	Oromia	Jimma	1.71 (0.83 - 3.05)	3.18 (1.65 - 5.43)	1.47 (0.73 - 2.57)	1.86 (1.46 - 2.41)
Eastern SSA	2000	Ethiopia	Oromia	Kelem Wellega	1.14 (0.51 - 2.24)	2.06 (0.99 - 3.89)	0.92 (0.42 - 1.77)	1.81 (1.41 - 2.38)
Eastern SSA	2000	Ethiopia	Oromia	Mirab Arsi	1.4 (0.71 - 2.53)	2.69 (1.44 - 4.59)	1.29 (0.65 - 2.2)	1.92 (1.5 - 2.5)
Eastern SSA	2000	Ethiopia	Oromia	Mirab Hararghe	1.69 (0.72 - 3.3)	3.06 (1.4 - 5.65)	1.37 (0.62 - 2.56)	1.81 (1.42 - 2.37)
Eastern SSA	2000	Ethiopia	Oromia	Mirab Shewa	2.06 (1.06 - 3.75)	4.01 (2.17 - 6.92)	1.95 (0.99 - 3.37)	1.95 (1.53 - 2.52)
Eastern SSA	2000	Ethiopia	Oromia	Mirab Welega	1.32 (0.68 - 2.34)	2.49 (1.33 - 4.23)	1.17 (0.58 - 2.04)	1.89 (1.47 - 2.48)
Eastern SSA	2000	Ethiopia	Oromia	Misraq Harerge	1.68 (0.86 - 2.94)	2.98 (1.64 - 5.07)	1.3 (0.64 - 2.29)	1.77 (1.39 - 2.32)
Eastern SSA	2000	Ethiopia	Oromia	Misraq Shewa	3.68 (1.86 - 6.25)	7 (3.84 - 11.21)	3.32 (1.77 - 5.52)	1.9 (1.51 - 2.46)
Eastern SSA	2000	Ethiopia	Oromia	Misraq Wellega	2.05 (0.99 - 3.7)	3.86 (1.96 - 6.63)	1.81 (0.89 - 3.2)	1.88 (1.48 - 2.45)
Eastern SSA	2000	Ethiopia	Oromia	North Shewa	3.45 (1.76 - 6.08)	6.65 (3.61 - 11.09)	3.2 (1.72 - 5.36)	1.93 (1.53 - 2.49)
Eastern SSA	2000	Ethiopia	Somali	Afder	0.72 (0.34 - 1.34)	1.51 (0.75 - 2.76)	0.79 (0.38 - 1.47)	2.1 (1.64 - 2.76)
Eastern SSA	2000	Ethiopia	Somali	Doolo	1.58 (0.73 - 3.09)	3.32 (1.61 - 6.11)	1.74 (0.83 - 3.06)	2.1 (1.64 - 2.75)
Eastern SSA	2000	Ethiopia	Somali	Fafan	2.2 (1.05 - 4.21)	3.96 (1.99 - 7.17)	1.76 (0.86 - 3.23)	1.8 (1.42 - 2.33)
Eastern SSA	2000	Ethiopia	Somali	Jarar	1.02 (0.45 - 2.07)	2.04 (0.94 - 3.97)	1.02 (0.45 - 1.95)	2 (1.56 - 2.63)
Eastern SSA	2000	Ethiopia	Somali	Korahe	0.95 (0.41 - 1.93)	1.95 (0.88 - 3.84)	1 (0.46 - 1.93)	2.05 (1.59 - 2.69)
Eastern SSA	2000	Ethiopia	Somali	Liben	0.64 (0.28 - 1.23)	1.3 (0.61 - 2.41)	0.66 (0.29 - 1.24)	2.03 (1.59 - 2.7)
Eastern SSA	2000	Ethiopia	Somali	Nogob	0.85 (0.33 - 1.86)	1.69 (0.71 - 3.5)	0.84 (0.34 - 1.79)	1.99 (1.55 - 2.61)
Eastern SSA	2000	Ethiopia	Somali	Shabelle	1.16 (0.56 - 2.13)	2.26 (1.17 - 4.01)	1.1 (0.55 - 1.9)	1.95 (1.52 - 2.54)
Eastern SSA	2000	Ethiopia	Somali	Siti	2.34 (1.18 - 4.26)	4.55 (2.37 - 7.79)	2.21 (1.07 - 3.82)	1.94 (1.52 - 2.52)
Eastern SSA	2000	Ethiopia	Southern Nations, Nationalities and Peoples	Alaba	1.01 (0.47 - 1.83)	1.99 (0.97 - 3.46)	0.98 (0.46 - 1.74)	1.97 (1.53 - 2.6)
Eastern SSA	2000	Ethiopia	Southern Nations, Nationalities and Peoples	Alle	0.91 (0.31 - 2.14)	1.72 (0.6 - 4.03)	0.81 (0.28 - 1.99)	1.89 (1.47 - 2.48)
Eastern SSA	2000	Ethiopia	Southern Nations, Nationalities and Peoples	Amaro	0.43 (0.16 - 0.92)	0.83 (0.33 - 1.75)	0.4 (0.15 - 0.85)	1.93 (1.5 - 2.55)
Eastern SSA	2000	Ethiopia	Southern Nations, Nationalities and Peoples	Basketo	1.2 (0.41 - 2.67)	2.17 (0.77 - 4.75)	0.97 (0.32 - 2.25)	1.81 (1.39 - 2.38)
Eastern SSA	2000	Ethiopia	Southern Nations, Nationalities and Peoples	Bench Maji	2.18 (0.99 - 4.13)	4.1 (1.91 - 7.54)	1.92 (0.85 - 3.57)	1.88 (1.46 - 2.45)
Eastern SSA	2000	Ethiopia	Southern Nations, Nationalities and Peoples	Burji	0.49 (0.18 - 1.07)	0.91 (0.35 - 2)	0.42 (0.15 - 0.95)	1.86 (1.45 - 2.46)
Eastern SSA	2000	Ethiopia	Southern Nations, Nationalities and Peoples	Dawro	0.4 (0.16 - 0.83)	0.86 (0.37 - 1.76)	0.46 (0.2 - 0.94)	2.15 (1.67 - 2.84)
Eastern SSA	2000	Ethiopia	Southern Nations, Nationalities and Peoples	Debub Omo	1.74 (0.78 - 3.49)	3.4 (1.63 - 6.51)	1.66 (0.76 - 3.15)	1.95 (1.52 - 2.54)
Eastern SSA	2000	Ethiopia	Southern Nations, Nationalities and Peoples	Derashe	0.64 (0.23 - 1.47)	1.22 (0.45 - 2.79)	0.58 (0.21 - 1.37)	1.91 (1.48 - 2.51)
Eastern SSA	2000	Ethiopia	Southern Nations, Nationalities and Peoples	Gamo Gofa	0.74 (0.33 - 1.44)	1.38 (0.66 - 2.53)	0.64 (0.28 - 1.18)	1.86 (1.44 - 2.45)
Eastern SSA	2000	Ethiopia	Southern Nations, Nationalities and Peoples	Gedeo	1.45 (0.66 - 2.82)	2.81 (1.33 - 5.24)	1.36 (0.59 - 2.64)	1.94 (1.5 - 2.52)
Eastern SSA	2000	Ethiopia	Southern Nations, Nationalities and Peoples	Gurage	1.48 (0.66 - 2.78)	2.69 (1.31 - 4.89)	1.21 (0.56 - 2.24)	1.82 (1.43 - 2.37)
Eastern SSA	2000	Ethiopia	Southern Nations, Nationalities and Peoples	Hadiya	0.8 (0.39 - 1.44)	1.59 (0.81 - 2.74)	0.79 (0.39 - 1.37)	1.99 (1.54 - 2.6)
Eastern SSA	2000	Ethiopia	Southern Nations, Nationalities and Peoples	Keffa	1 (0.45 - 1.9)	2.01 (0.96 - 3.73)	1.01 (0.46 - 1.99)	2.01 (1.57 - 2.63)
Eastern SSA	2000	Ethiopia	Southern Nations, Nationalities and Peoples	Kembata Tembaro	0.76 (0.37 - 1.39)	1.48 (0.74 - 2.63)	0.72 (0.33 - 1.29)	1.95 (1.51 - 2.55)
Eastern SSA	2000	Ethiopia	Southern Nations, Nationalities and Peoples	Konso	0.81 (0.29 - 1.87)	1.54 (0.58 - 3.57)	0.73 (0.27 - 1.75)	1.9 (1.48 - 2.5)
Eastern SSA	2000	Ethiopia	Southern Nations, Nationalities and Peoples	Konta	0.85 (0.34 - 1.74)	1.61 (0.7 - 3.25)	0.76 (0.32 - 1.55)	1.89 (1.47 - 2.51)
Eastern SSA	2000	Ethiopia	Southern Nations, Nationalities and Peoples	Sheka	1.81 (0.77 - 3.66)	3.46 (1.54 - 6.68)	1.65 (0.68 - 3.15)	1.91 (1.5 - 2.5)
Eastern SSA	2000	Ethiopia	Southern Nations, Nationalities and Peoples	Sidama	1.09 (0.56 - 1.92)	2.14 (1.12 - 3.58)	1.05 (0.52 - 1.77)	1.96 (1.52 - 2.56)
Eastern SSA	2000	Ethiopia	Southern Nations, Nationalities and Peoples	Silti	0.84 (0.36 - 1.7)	1.65 (0.75 - 3.1)	0.81 (0.36 - 1.5)	1.96 (1.52 - 2.56)
Eastern SSA	2000	Ethiopia	Southern Nations, Nationalities and Peoples	Wolayita	0.72 (0.34 - 1.3)	1.35 (0.67 - 2.37)	0.63 (0.3 - 1.13)	1.88 (1.45 - 2.47)
Eastern SSA	2000	Ethiopia	Southern Nations, Nationalities and Peoples	Yem	1.03 (0.44 - 2.11)	1.95 (0.88 - 3.8)	0.92 (0.41 - 1.8)	1.89 (1.47 - 2.47)
Eastern SSA	2000	Ethiopia	Tigray	Debubawi	3.78 (1.93 - 6.43)	7.1 (3.97 - 11.26)	3.32 (1.82 - 5.25)	1.88 (1.52 - 2.4)
Eastern SSA	2000	Ethiopia	Tigray	Mehakelegnaw	1.37 (0.63 - 2.58)	2.6 (1.27 - 4.74)	1.23 (0.59 - 2.27)	1.9 (1.5 - 2.48)
Eastern SSA	2000	Ethiopia	Tigray	Mi'irabawi	2.48 (1.01 - 4.88)	4.51 (1.96 - 8.74)	2.03 (0.89 - 3.98)	1.82 (1.44 - 2.36)
Eastern SSA	2000	Ethiopia	Tigray	Misraqawi	1.4 (0.65 - 2.63)	2.81 (1.44 - 5.01)	1.41 (0.73 - 2.47)	2.01 (1.58 - 2.6)
Eastern SSA	2000	Ethiopia	Tigray	Semien Mi'irabaw	2.08 (0.85 - 4.07)	3.87 (1.66 - 7.28)	1.79 (0.77 - 3.48)	1.86 (1.48 - 2.4)
Central SSA	2000	Gabon	Estuaire	Komo	2.3 (0.8 - 5.11)	5.72 (2.24 - 11.84)	3.42 (1.38 - 6.7)	2.49 (1.5 - 4.21)
Central SSA	2000	Gabon	Estuaire	Komo-Mondah	2.29 (0.82 - 4.94)	5.65 (2.33 - 11.23)	3.36 (1.37 - 6.04)	2.47 (1.49 - 4.21)
Central SSA	2000	Gabon	Estuaire	Libreville	3.19 (1.15 - 6.91)	7.7 (3.18 - 15.11)	4.51 (1.8 - 8.15)	2.41 (1.47 - 4.09)
Central SSA	2000	Gabon	Estuaire	Noya	2.8 (1.01 - 6.27)	6.89 (2.77 - 14.02)	4.09 (1.67 - 7.94)	2.46 (1.52 - 4.14)
Central SSA	2000	Gabon	Haut-Ogooue	Bayi-Brikolo	1.12 (0.34 - 2.68)	3 (1.02 - 6.72)	1.88 (0.7 - 3.76)	2.68 (1.61 - 4.71)
Central SSA	2000	Gabon	Haut-Ogooue	Djoue	1.3 (0.4 - 3.11)	3.49 (1.23 - 7.73)	2.19 (0.81 - 4.43)	2.68 (1.61 - 4.7)
Central SSA	2000	Gabon	Haut-Ogooue	Djouori-Agnili	1.38 (0.44 - 3.19)	3.73 (1.39 - 8.06)	2.35 (0.95 - 4.62)	2.7 (1.62 - 4.69)
Central SSA	2000	Gabon	Haut-Ogooue	Lebombi-Leyou	1.18 (0.38 - 2.77)	3.18 (1.17 - 6.96)	2 (0.77 - 3.98)	2.69 (1.61 - 4.7)
Central SSA	2000	Gabon	Haut-Ogooue	Lekabi-Lewolo	1.09 (0.34 - 2.54)	2.93 (1.06 - 6.38)	1.84 (0.71 - 3.62)	2.69 (1.61 - 4.71)
Central SSA	2000	Gabon	Haut-Ogooue	Lekoko	1.56 (0.51 - 3.62)	4.12 (1.57 - 8.72)	2.56 (1 - 4.98)	2.64 (1.58 - 4.58)
Central SSA	2000	Gabon	Haut-Ogooue	Lekoni-Lekori	0.97 (0.31 - 2.3)	2.61 (0.94 - 5.7)	1.64 (0.62 - 3.28)	2.69 (1.61 - 4.73)
Central SSA	2000	Gabon	Haut-Ogooue	Ogooue-Letili	1.49 (0.49 - 3.5)	3.97 (1.53 - 8.52)	2.48 (0.93 - 4.91)	2.66 (1.61 - 4.67)
Central SSA	2000	Gabon	Haut-Ogooue	Passa	1.32 (0.43 - 3.04)	3.56 (1.37 - 7.52)	2.24 (0.9 - 4.34)	2.7 (1.62 - 4.69)
Central SSA	2000	Gabon	Haut-Ogooue	Plateaux	1.4 (0.45 - 3.25)	3.74 (1.42 - 8.13)	2.34 (0.86 - 4.66)	2.67 (1.6 - 4.67)
Central SSA	2000	Gabon	Haut-Ogooue	Sebe-Brikolo	1.26 (0.4 - 2.99)	3.39 (1.22 - 7.42)	2.13 (0.8 - 4.35)	2.69 (1.62 - 4.69)
Central SSA	2000	Gabon	Moyen-Ogooue	Abanga-Bigne	1.81 (0.6 - 4.23)	4.52 (1.63 - 9.86)	2.71 (1.06 - 5.67)	2.5 (1.51 - 4.27)
Central SSA	2000	Gabon	Moyen-Ogooue	Ogooue et Lacs	1.66 (0.57 - 3.74)	4.16 (1.57 - 8.69)	2.5 (0.96 - 4.78)	2.51 (1.51 - 4.27)
Central SSA	2000	Gabon	Ngounie	Boumi-Louetsi	1.41 (0.44 - 3.42)	3.48 (1.21 - 7.82)	2.07 (0.74 - 4.34)	2.47 (1.48 - 4.28)
Central SSA	2000	Gabon	Ngounie	Dola	1.74 (0.54 - 4.21)	4.26 (1.49 - 9.46)	2.52 (0.89 - 5.27)	2.45 (1.47 - 4.22)
Central SSA	2000	Gabon	Ngounie	Douya-Onoye	1.7 (0.52 - 4.1)	4.18 (1.43 - 9.22)	2.48 (0.91 - 5.21)	2.46 (1.49 - 4.28)
Central SSA	2000	Gabon	Ngounie	Louetsi-Bibaka	1.82 (0.56 - 4.34)	4.45 (1.56 - 9.77)	2.63 (0.94 - 5.46)	2.45 (1.47 - 4.22)
Central SSA	2000	Gabon	Ngounie	Louetsi-Wano	1.48 (0.46 - 3.59)	3.65 (1.26 - 8.24)	2.17 (0.77 - 4.54)	2.47 (1.48 - 4.27)
Central SSA	2000	Gabon	Ngounie	Mougalaba	1.78 (0.56 - 4.25)	4.38 (1.51 - 9.53)	2.6 (0.9 - 5.42)	2.46 (1.49 - 4.28)
Central SSA	2000	Gabon	Ngounie	Ndolou	1.92 (0.61 - 4.52)	4.75 (1.7 - 10.19)	2.83 (1.08 - 5.69)	2.47 (1.48 - 4.27)
Central SSA	2000	Gabon	Ngounie	Ogoulou	1.76 (0.56 - 4.2)	4.34 (1.52 - 9.46)	2.58 (0.95 - 5.19)	2.47 (1.48 - 4.3)
Central SSA	2000	Gabon	Ngounie	Tsamba-Magotsi	1.79 (0.58 - 4.17)	4.42 (1.57 - 9.41)	2.63 (0.99 - 5.07)	2.47 (1.48 - 4.28)
Central SSA	2000	Gabon	Nyanga	Basse-Banio	2.01 (0.6 - 4.79)	4.67 (1.56 - 10.57)	2.66 (0.91 - 5.85)	2.32 (1.39 - 4.01)
Central SSA	2000	Gabon	Nyanga	Douigni	1.59 (0.49 - 3.88)	3.79 (1.28 - 8.56)	2.2 (0.75 - 4.82)	2.38 (1.43 - 4.15)
Central SSA	2000	Gabon	Nyanga	Doutsila	2.01 (0.63 - 4.84)	4.76 (1.68 - 10.57)	2.75 (0.97 - 5.77)	2.37 (1.44 - 4.08)
Central SSA	2000	Gabon	Nyanga	Haute-Banio	1.77 (0.52 - 4.31)	4.15 (1.4 - 9.55)	2.38 (0.81 - 5.09)	2.34 (1.41 - 4.09)
Central SSA	2000	Gabon	Nyanga	Mongo	1.91 (0.57 - 4.63)	4.5 (1.53 - 10.37)	2.59 (0.82 - 5.47)	2.36 (1.42 - 4.09)
Central SSA	2000	Gabon	Nyanga	Mougoutsi	1.68 (0.51 - 4.06)	3.97 (1.36 - 8.97)	2.29 (0.78 - 4.87)	2.36 (1.41 - 4.1)
Central SSA	2000	Gabon	Ogooue-Ivindo	Ivindo	1.7 (0.53 - 4.13)	4.4 (1.57 - 9.95)	2.7 (0.97 - 5.73)	2.59 (1.56 - 4.43)
Central SSA	2000	Gabon	Ogooue-Ivindo	Lope	1.57 (0.48 - 3.79)	4.09 (1.39 - 9.32)	2.52 (0.9 - 5.4)	2.61 (1.56 - 4.45)
Central SSA	2000	Gabon	Ogooue-Ivindo	Mvoung	1.77 (0.54 - 4.34)	4.6 (1.53 - 10.54)	2.83 (1 - 6.11)	2.6 (1.57 - 4.45)
Central SSA	2000	Gabon	Ogooue-Ivindo	Zadie	1.76 (0.56 - 4.4)	4.54 (1.57 - 10.32)	2.78 (0.95 - 5.94)	2.58 (1.56 - 4.45)
Central SSA	2000	Gabon	Ogooue-lolo	Lolo-Bouenguidi	1.34 (0.42 - 3.24)	3.37 (1.17 - 7.55)	2.03 (0.69 - 4.21)	2.51 (1.5 - 4.36)
Central SSA	2000	Gabon	Ogooue-lolo	Lombo-Bouenguidi	1.37 (0.43 - 3.31)	3.44 (1.21 - 7.61)	2.07 (0.74 - 4.2)	2.51 (1.5 - 4.35)
Central SSA	2000	Gabon	Ogooue-lolo	Mouloundou	1.37 (0.45 - 3.15)	3.44 (1.26 - 7.67)	2.07 (0.74 - 4.39)	2.51 (1.51 - 4.36)
Central SSA	2000	Gabon	Ogooue-lolo	Offoue-Onoye	1.65 (0.52 - 4.04)	4.15 (1.42 - 9.26)	2.5 (0.91 - 5.2)	2.52 (1.51 - 4.35)
Central SSA	2000	Gabon	Ogooue-Maritime	Bendje	2.24 (0.75 - 5.16)	5.08 (1.91 - 10.66)	2.84 (1.03 - 5.65)	2.27 (1.38 - 3.89)
Central SSA	2000	Gabon	Ogooue-Maritime	Etimboue	2.47 (0.81 - 5.85)	5.53 (2.02 - 11.95)	3.06 (1.07 - 6.38)	2.24 (1.37 - 3.84)
Central SSA	2000	Gabon	Ogooue-Maritime	Ndougou	2.29 (0.69 - 5.45)	5.14 (1.72 - 11.49)	2.85 (0.91 - 6.16)	2.24 (1.37 - 3.84)
Central SSA	2000	Gabon	Woleu-Ntem	Haut-Komo	2.21 (0.7 - 5.27)	5.05 (1.73 - 11.31)	2.84 (0.94 - 6)	2.29 (1.37 - 3.86)
Central SSA	2000	Gabon	Woleu-Ntem	Haut-Ntem	2.4 (0.74 - 5.92)	5.47 (1.9 - 12.41)	3.07 (1.01 - 6.98)	2.28 (1.37 - 3.83)
Central SSA	2000	Gabon	Woleu-Ntem	Ntem	2.01 (0.59 - 5.08)	4.58 (1.49 - 10.84)	2.57 (0.81 - 5.91)	2.28 (1.36 - 3.89)
Central SSA	2000	Gabon	Woleu-Ntem	Okano	2.09 (0.65 - 4.84)	4.77 (1.6 - 10.62)	2.68 (0.84 - 5.72)	2.28 (1.37 - 3.86)
Central SSA	2000	Gabon	Woleu-Ntem	Woleu	1.96 (0.59 - 4.75)	4.46 (1.47 - 10.25)	2.5 (0.78 - 5.47)	2.28 (1.36 - 3.87)
Western SSA	2000	Gambia	Banjul	Banjul	1.69 (0.83 - 3.04)	2.33 (1.23 - 3.99)	0.64 (0.07 - 1.36)	1.38 (1.04 - 1.91)
Western SSA	2000	Gambia	Banjul	Kanifing	1.64 (0.79 - 2.99)	2.31 (1.19 - 4.03)	0.67 (0.1 - 1.39)	1.41 (1.06 - 1.95)
Western SSA	2000	Gambia	Lower River	Jarra Central	0.8 (0.37 - 1.51)	1.38 (0.69 - 2.47)	0.58 (0.24 - 1.09)	1.72 (1.29 - 2.34)
Western SSA	2000	Gambia	Lower River	Jarra East	0.81 (0.37 - 1.54)	1.4 (0.69 - 2.52)	0.59 (0.25 - 1.12)	1.73 (1.29 - 2.33)
Western SSA	2000	Gambia	Lower River	Jarra West	0.88 (0.42 - 1.66)	1.54 (0.78 - 2.76)	0.66 (0.29 - 1.21)	1.75 (1.31 - 2.37)
Western SSA	2000	Gambia	Lower River	Kiang Central	0.85 (0.41 - 1.56)	1.47 (0.77 - 2.58)	0.62 (0.28 - 1.09)	1.73 (1.3 - 2.35)
Western SSA	2000	Gambia	Lower River	Kiang East	0.81 (0.4 - 1.5)	1.42 (0.74 - 2.48)	0.61 (0.27 - 1.06)	1.75 (1.31 - 2.36)
Western SSA	2000	Gambia	Lower River	Kiang West	1.13 (0.54 - 2.08)	1.89 (0.98 - 3.28)	0.76 (0.32 - 1.38)	1.67 (1.26 - 2.27)
Western SSA	2000	Gambia	Maccarthy Island	Fulladu West	0.97 (0.46 - 1.86)	1.49 (0.74 - 2.72)	0.52 (0.17 - 1.02)	1.54 (1.16 - 2.09)
Western SSA	2000	Gambia	Maccarthy Island	Janjanbureh	1.07 (0.49 - 2.07)	1.63 (0.78 - 3.02)	0.56 (0.18 - 1.12)	1.52 (1.15 - 2.08)
Western SSA	2000	Gambia	Maccarthy Island	Lower Saloum	0.98 (0.46 - 1.86)	1.43 (0.72 - 2.59)	0.45 (0.11 - 0.92)	1.46 (1.1 - 2)
Western SSA	2000	Gambia	Maccarthy Island	Niamina Dankunku	0.98 (0.45 - 1.85)	1.47 (0.73 - 2.67)	0.49 (0.14 - 1.02)	1.5 (1.13 - 2.05)
Western SSA	2000	Gambia	Maccarthy Island	Niamina East	0.96 (0.42 - 1.87)	1.47 (0.7 - 2.68)	0.51 (0.15 - 1.02)	1.53 (1.15 - 2.08)
Western SSA	2000	Gambia	Maccarthy Island	Niamina West	0.92 (0.41 - 1.76)	1.42 (0.69 - 2.59)	0.5 (0.17 - 1)	1.54 (1.17 - 2.11)
Western SSA	2000	Gambia	Maccarthy Island	Niani	1.05 (0.46 - 2.04)	1.53 (0.72 - 2.83)	0.48 (0.12 - 1.01)	1.46 (1.1 - 2)
Western SSA	2000	Gambia	Maccarthy Island	Nianija	1.06 (0.47 - 2.07)	1.54 (0.73 - 2.85)	0.48 (0.11 - 1.03)	1.45 (1.09 - 1.99)
Western SSA	2000	Gambia	Maccarthy Island	Sami	1.03 (0.47 - 1.98)	1.51 (0.73 - 2.79)	0.48 (0.13 - 1)	1.47 (1.11 - 2.02)
Western SSA	2000	Gambia	Maccarthy Island	Upper Saloum	1 (0.45 - 1.96)	1.46 (0.71 - 2.71)	0.46 (0.11 - 0.96)	1.46 (1.1 - 2)
Western SSA	2000	Gambia	North Bank	Central Baddibu	1.04 (0.52 - 1.91)	1.53 (0.83 - 2.62)	0.49 (0.13 - 0.94)	1.47 (1.12 - 2)
Western SSA	2000	Gambia	North Bank	Jokadu	1.1 (0.55 - 2.02)	1.6 (0.88 - 2.75)	0.5 (0.14 - 0.96)	1.45 (1.11 - 1.98)
Western SSA	2000	Gambia	North Bank	Lower Baddibu	1.13 (0.56 - 2.07)	1.65 (0.89 - 2.84)	0.52 (0.14 - 1)	1.46 (1.11 - 1.98)
Western SSA	2000	Gambia	North Bank	Lower Nuimi	1.22 (0.59 - 2.24)	1.76 (0.93 - 3.04)	0.54 (0.14 - 1.05)	1.44 (1.1 - 1.97)
Western SSA	2000	Gambia	North Bank	Upper Baddibu	1.02 (0.5 - 1.87)	1.5 (0.79 - 2.6)	0.48 (0.13 - 0.93)	1.47 (1.12 - 2)
Western SSA	2000	Gambia	North Bank	Upper Nuimi	1.31 (0.65 - 2.4)	1.89 (1.02 - 3.22)	0.58 (0.14 - 1.11)	1.44 (1.09 - 1.95)
Western SSA	2000	Gambia	Upper River	Fulladu East	1.15 (0.53 - 2.16)	1.75 (0.87 - 3.15)	0.6 (0.19 - 1.15)	1.52 (1.14 - 2.08)
Western SSA	2000	Gambia	Upper River	Kantora	1 (0.42 - 1.96)	1.51 (0.68 - 2.87)	0.51 (0.15 - 1.06)	1.51 (1.14 - 2.08)
Western SSA	2000	Gambia	Upper River	Sandu	1 (0.45 - 1.87)	1.51 (0.73 - 2.73)	0.51 (0.16 - 1.02)	1.51 (1.13 - 2.08)
Western SSA	2000	Gambia	Upper River	Wuli	0.94 (0.41 - 1.81)	1.42 (0.66 - 2.69)	0.48 (0.14 - 0.98)	1.51 (1.13 - 2.08)
Western SSA	2000	Gambia	Western	Foni Bintang Karanai	1.65 (0.81 - 2.95)	2.42 (1.29 - 4.13)	0.77 (0.19 - 1.48)	1.47 (1.1 - 2.02)
Western SSA	2000	Gambia	Western	Foni Bondali	1.48 (0.7 - 2.75)	2.18 (1.1 - 3.83)	0.7 (0.16 - 1.4)	1.47 (1.1 - 2.02)
Western SSA	2000	Gambia	Western	Foni Brefet	1.78 (0.88 - 3.19)	2.6 (1.38 - 4.41)	0.82 (0.21 - 1.6)	1.46 (1.1 - 2.01)
Western SSA	2000	Gambia	Western	Foni Jarrol	1.21 (0.59 - 2.2)	1.82 (0.96 - 3.12)	0.61 (0.16 - 1.17)	1.5 (1.13 - 2.05)
Western SSA	2000	Gambia	Western	Foni Kansala	1.59 (0.74 - 2.97)	2.34 (1.19 - 4.09)	0.75 (0.18 - 1.5)	1.47 (1.11 - 2.02)
Western SSA	2000	Gambia	Western	Kombo Central	1.53 (0.75 - 2.78)	2.24 (1.17 - 3.88)	0.71 (0.17 - 1.43)	1.46 (1.1 - 2.01)
Western SSA	2000	Gambia	Western	Kombo East	1.54 (0.77 - 2.79)	2.26 (1.2 - 3.85)	0.72 (0.17 - 1.41)	1.47 (1.1 - 2.01)
Western SSA	2000	Gambia	Western	Kombo Saint Mary	1.55 (0.74 - 2.84)	2.25 (1.15 - 3.96)	0.7 (0.16 - 1.41)	1.45 (1.09 - 1.99)
Western SSA	2000	Gambia	Western	Kombo South	1.43 (0.68 - 2.64)	2.1 (1.08 - 3.68)	0.67 (0.16 - 1.36)	1.47 (1.1 - 2.02)
Western SSA	2000	Ghana	Ashanti	Adansi North	1.46 (0.76 - 2.55)	2.88 (1.67 - 4.68)	1.42 (0.77 - 2.27)	1.97 (1.51 - 2.66)
Western SSA	2000	Ghana	Ashanti	Adansi South	1.33 (0.71 - 2.29)	2.63 (1.57 - 4.22)	1.3 (0.73 - 2.08)	1.98 (1.51 - 2.66)
Western SSA	2000	Ghana	Ashanti	Afigya Kwabre	1.54 (0.82 - 2.57)	3.04 (1.79 - 4.79)	1.5 (0.82 - 2.35)	1.97 (1.5 - 2.64)
Western SSA	2000	Ghana	Ashanti	Afigya Sekyere	1.44 (0.77 - 2.43)	2.86 (1.66 - 4.54)	1.42 (0.76 - 2.28)	1.99 (1.51 - 2.66)
Western SSA	2000	Ghana	Ashanti	Ahafo Ano North	1.27 (0.65 - 2.18)	2.53 (1.44 - 4.07)	1.26 (0.67 - 2.02)	1.99 (1.52 - 2.67)
Western SSA	2000	Ghana	Ashanti	Ahafo Ano South	1.12 (0.59 - 1.9)	2.22 (1.32 - 3.5)	1.1 (0.6 - 1.7)	1.98 (1.51 - 2.67)
Western SSA	2000	Ghana	Ashanti	Amansie Central	1.36 (0.71 - 2.33)	2.69 (1.57 - 4.33)	1.33 (0.73 - 2.16)	1.98 (1.51 - 2.66)
Western SSA	2000	Ghana	Ashanti	Amansie West	1.25 (0.65 - 2.12)	2.47 (1.44 - 3.95)	1.22 (0.67 - 1.95)	1.98 (1.51 - 2.66)
Western SSA	2000	Ghana	Ashanti	Asante Akim Central Municipal	1.89 (0.97 - 3.22)	3.73 (2.12 - 6.01)	1.84 (1.03 - 2.89)	1.97 (1.51 - 2.65)
Western SSA	2000	Ghana	Ashanti	Asante Akim North	1.58 (0.79 - 2.77)	3.14 (1.73 - 5.25)	1.56 (0.83 - 2.55)	1.99 (1.51 - 2.66)
Western SSA	2000	Ghana	Ashanti	Asante Akim South	1.74 (0.92 - 3)	3.44 (1.98 - 5.53)	1.7 (0.96 - 2.73)	1.98 (1.51 - 2.66)
Western SSA	2000	Ghana	Ashanti	Asokore Mampong Municipal	1.65 (0.88 - 2.72)	3.27 (1.93 - 5.11)	1.62 (0.91 - 2.5)	1.98 (1.51 - 2.66)
Western SSA	2000	Ghana	Ashanti	Atwima Kwanwoma	1.72 (0.93 - 2.87)	3.4 (2.03 - 5.34)	1.68 (0.95 - 2.62)	1.98 (1.51 - 2.65)
Western SSA	2000	Ghana	Ashanti	Atwima Mponua	1.32 (0.68 - 2.26)	2.61 (1.5 - 4.21)	1.29 (0.7 - 2.09)	1.98 (1.51 - 2.66)
Western SSA	2000	Ghana	Ashanti	Atwima Nwabiagya	1.58 (0.84 - 2.65)	3.12 (1.85 - 4.97)	1.54 (0.85 - 2.43)	1.97 (1.51 - 2.66)
Western SSA	2000	Ghana	Ashanti	Bekwai Municipal	1.73 (0.92 - 2.91)	3.43 (2.03 - 5.41)	1.7 (0.95 - 2.62)	1.98 (1.51 - 2.65)
Western SSA	2000	Ghana	Ashanti	Bosome Freho	1.49 (0.79 - 2.55)	2.94 (1.74 - 4.71)	1.45 (0.8 - 2.29)	1.97 (1.51 - 2.66)
Western SSA	2000	Ghana	Ashanti	Bosomtwe /Atwima / Kwanwoma	1.76 (0.93 - 2.94)	3.49 (2.06 - 5.51)	1.73 (0.96 - 2.72)	1.98 (1.51 - 2.65)
Western SSA	2000	Ghana	Ashanti	Ejisu Juaben	1.7 (0.9 - 2.81)	3.36 (1.98 - 5.27)	1.66 (0.93 - 2.59)	1.98 (1.51 - 2.65)
Western SSA	2000	Ghana	Ashanti	Ejura Sekye Dumase	1.07 (0.54 - 1.9)	2.13 (1.17 - 3.62)	1.06 (0.54 - 1.79)	1.99 (1.51 - 2.67)
Western SSA	2000	Ghana	Ashanti	Kma	1.65 (0.89 - 2.73)	3.27 (1.94 - 5.13)	1.62 (0.91 - 2.52)	1.98 (1.51 - 2.66)
Western SSA	2000	Ghana	Ashanti	Kwabre	1.68 (0.89 - 2.8)	3.33 (1.96 - 5.25)	1.65 (0.92 - 2.57)	1.98 (1.51 - 2.65)
Western SSA	2000	Ghana	Ashanti	Mampong Municipal	1.26 (0.67 - 2.13)	2.5 (1.45 - 4.03)	1.24 (0.66 - 1.97)	1.98 (1.51 - 2.67)
Western SSA	2000	Ghana	Ashanti	Obuasi Municipal	1.5 (0.78 - 2.6)	2.96 (1.71 - 4.82)	1.46 (0.8 - 2.38)	1.97 (1.51 - 2.65)
Western SSA	2000	Ghana	Ashanti	Offinso Municipal	1.21 (0.65 - 2.01)	2.39 (1.42 - 3.73)	1.18 (0.65 - 1.84)	1.98 (1.51 - 2.67)
Western SSA	2000	Ghana	Ashanti	Offinso North	1.03 (0.55 - 1.77)	2.06 (1.19 - 3.3)	1.03 (0.54 - 1.6)	2 (1.51 - 2.67)
Western SSA	2000	Ghana	Ashanti	Sekyere Afram Plains	1.5 (0.77 - 2.56)	2.96 (1.7 - 4.87)	1.46 (0.82 - 2.39)	1.97 (1.51 - 2.66)
Western SSA	2000	Ghana	Ashanti	Sekyere Afram Plains North	1.13 (0.59 - 1.94)	2.24 (1.28 - 3.69)	1.11 (0.6 - 1.84)	1.98 (1.51 - 2.66)
Western SSA	2000	Ghana	Ashanti	Sekyere Central	1.17 (0.62 - 2.01)	2.33 (1.34 - 3.81)	1.16 (0.63 - 1.85)	1.99 (1.51 - 2.67)
Western SSA	2000	Ghana	Ashanti	Sekyere East	1.63 (0.85 - 2.77)	3.22 (1.86 - 5.2)	1.59 (0.88 - 2.58)	1.98 (1.51 - 2.65)
Western SSA	2000	Ghana	Brong Ahafo	Asunafo North	1.41 (0.72 - 2.42)	2.85 (1.59 - 4.68)	1.44 (0.76 - 2.37)	2.02 (1.53 - 2.69)
Western SSA	2000	Ghana	Brong Ahafo	Asunafo South	1.25 (0.63 - 2.2)	2.53 (1.4 - 4.15)	1.28 (0.67 - 2.09)	2.02 (1.53 - 2.7)
Western SSA	2000	Ghana	Brong Ahafo	Asutifi North	1.44 (0.77 - 2.43)	2.91 (1.71 - 4.65)	1.47 (0.79 - 2.36)	2.02 (1.53 - 2.69)
Western SSA	2000	Ghana	Brong Ahafo	Asutifi South	1.38 (0.7 - 2.35)	2.77 (1.57 - 4.49)	1.39 (0.75 - 2.31)	2.01 (1.53 - 2.69)
Western SSA	2000	Ghana	Brong Ahafo	Atebubu Amantin	1.03 (0.5 - 1.9)	2.08 (1.11 - 3.76)	1.05 (0.53 - 1.86)	2.02 (1.53 - 2.71)
Western SSA	2000	Ghana	Brong Ahafo	Banda	1.32 (0.69 - 2.34)	2.67 (1.52 - 4.42)	1.35 (0.73 - 2.3)	2.02 (1.54 - 2.71)
Western SSA	2000	Ghana	Brong Ahafo	Berekum	1.69 (0.91 - 2.92)	3.42 (1.99 - 5.56)	1.73 (0.92 - 2.75)	2.02 (1.54 - 2.69)
Western SSA	2000	Ghana	Brong Ahafo	Dormaa East	1.63 (0.83 - 2.87)	3.3 (1.82 - 5.53)	1.67 (0.87 - 2.81)	2.02 (1.54 - 2.68)
Western SSA	2000	Ghana	Brong Ahafo	Dormaa Municipal	1.84 (0.94 - 3.22)	3.69 (2.07 - 6.18)	1.85 (0.99 - 3.12)	2.01 (1.54 - 2.67)
Western SSA	2000	Ghana	Brong Ahafo	Dormaa West	1.52 (0.78 - 2.63)	3.04 (1.72 - 5.04)	1.52 (0.8 - 2.48)	2 (1.53 - 2.68)
Western SSA	2000	Ghana	Brong Ahafo	Jaman North	1.53 (0.83 - 2.67)	3.08 (1.77 - 5.04)	1.55 (0.83 - 2.5)	2.01 (1.54 - 2.68)
Western SSA	2000	Ghana	Brong Ahafo	Jaman South	1.51 (0.8 - 2.6)	3.04 (1.74 - 5.01)	1.53 (0.81 - 2.52)	2.01 (1.54 - 2.68)
Western SSA	2000	Ghana	Brong Ahafo	Kintampo North	1.11 (0.57 - 1.98)	2.23 (1.22 - 3.76)	1.12 (0.59 - 1.89)	2.01 (1.53 - 2.71)
Western SSA	2000	Ghana	Brong Ahafo	Kintampo South	1.12 (0.59 - 1.93)	2.26 (1.3 - 3.7)	1.14 (0.6 - 1.86)	2.02 (1.53 - 2.7)
Western SSA	2000	Ghana	Brong Ahafo	Nkoranza North	1.12 (0.6 - 1.91)	2.27 (1.32 - 3.63)	1.15 (0.62 - 1.82)	2.03 (1.53 - 2.71)
Western SSA	2000	Ghana	Brong Ahafo	Nkoranza South	1.18 (0.62 - 2.04)	2.38 (1.37 - 3.88)	1.2 (0.64 - 1.91)	2.02 (1.53 - 2.71)
Western SSA	2000	Ghana	Brong Ahafo	Pru	1 (0.51 - 1.77)	2.02 (1.12 - 3.39)	1.02 (0.53 - 1.7)	2.02 (1.53 - 2.72)
Western SSA	2000	Ghana	Brong Ahafo	Sene East	1.31 (0.68 - 2.26)	2.63 (1.49 - 4.4)	1.32 (0.69 - 2.15)	2.01 (1.53 - 2.7)
Western SSA	2000	Ghana	Brong Ahafo	Sene West	1.02 (0.49 - 1.9)	2.05 (1.06 - 3.65)	1.03 (0.52 - 1.87)	2.01 (1.53 - 2.71)
Western SSA	2000	Ghana	Brong Ahafo	Sunyani Municipal	1.42 (0.75 - 2.46)	2.86 (1.63 - 4.68)	1.44 (0.75 - 2.33)	2.01 (1.53 - 2.7)
Western SSA	2000	Ghana	Brong Ahafo	Sunyani West	1.43 (0.78 - 2.45)	2.89 (1.68 - 4.66)	1.46 (0.77 - 2.32)	2.02 (1.54 - 2.7)
Western SSA	2000	Ghana	Brong Ahafo	Tain	1.31 (0.72 - 2.23)	2.65 (1.58 - 4.25)	1.34 (0.73 - 2.12)	2.02 (1.54 - 2.7)
Western SSA	2000	Ghana	Brong Ahafo	Tano North	1.16 (0.62 - 1.98)	2.34 (1.35 - 3.75)	1.18 (0.62 - 1.86)	2.02 (1.53 - 2.7)
Western SSA	2000	Ghana	Brong Ahafo	Tano South	1.04 (0.54 - 1.79)	2.08 (1.17 - 3.37)	1.04 (0.53 - 1.65)	2 (1.53 - 2.7)
Western SSA	2000	Ghana	Brong Ahafo	Techiman Municipal	1.29 (0.69 - 2.18)	2.59 (1.52 - 4.13)	1.3 (0.71 - 2.06)	2.01 (1.53 - 2.7)
Western SSA	2000	Ghana	Brong Ahafo	Techiman North	1.35 (0.71 - 2.27)	2.71 (1.59 - 4.35)	1.36 (0.75 - 2.15)	2.01 (1.53 - 2.7)
Western SSA	2000	Ghana	Brong Ahafo	Wenchi	1.23 (0.66 - 2.07)	2.48 (1.46 - 3.96)	1.25 (0.69 - 1.98)	2.02 (1.53 - 2.7)
Western SSA	2000	Ghana	Central	Abura / Asebu / Kwamankese	1.87 (1.02 - 3.15)	3.76 (2.24 - 5.9)	1.89 (1.06 - 2.95)	2.01 (1.54 - 2.67)
Western SSA	2000	Ghana	Central	Agona East	1.98 (1.08 - 3.3)	3.98 (2.36 - 6.28)	2 (1.13 - 3.09)	2.01 (1.54 - 2.67)
Western SSA	2000	Ghana	Central	Agona West	1.96 (1.07 - 3.28)	3.93 (2.33 - 6.19)	1.97 (1.13 - 3.07)	2.01 (1.54 - 2.67)
Western SSA	2000	Ghana	Central	Ajumako-Enyan-Esiam	1.72 (0.94 - 2.9)	3.46 (2.06 - 5.43)	1.74 (0.99 - 2.71)	2.01 (1.54 - 2.67)
Western SSA	2000	Ghana	Central	Asikuma / Odoben / Brakwa	1.77 (0.95 - 2.99)	3.55 (2.1 - 5.64)	1.78 (1 - 2.83)	2.01 (1.54 - 2.67)
Western SSA	2000	Ghana	Central	Assin North	1.52 (0.84 - 2.55)	3.06 (1.86 - 4.81)	1.54 (0.91 - 2.38)	2.01 (1.54 - 2.68)
Western SSA	2000	Ghana	Central	Assin South	1.67 (0.91 - 2.81)	3.36 (2.01 - 5.27)	1.69 (0.98 - 2.6)	2.01 (1.54 - 2.67)
Western SSA	2000	Ghana	Central	Awutu Senya East Municipal	2.06 (1.17 - 3.32)	4.13 (2.58 - 6.33)	2.07 (1.23 - 3.14)	2 (1.54 - 2.67)
Western SSA	2000	Ghana	Central	Awutu Senya West	2.08 (1.17 - 3.41)	4.18 (2.56 - 6.48)	2.1 (1.22 - 3.15)	2.01 (1.54 - 2.67)
Western SSA	2000	Ghana	Central	Cape Coast Metro	1.98 (1.08 - 3.38)	3.99 (2.39 - 6.27)	2.01 (1.13 - 3.17)	2.02 (1.54 - 2.67)
Western SSA	2000	Ghana	Central	Effutu	1.97 (1.06 - 3.34)	3.96 (2.32 - 6.32)	1.99 (1.13 - 3.14)	2.01 (1.54 - 2.68)
Western SSA	2000	Ghana	Central	Ekumfi	2 (1.05 - 3.45)	4.01 (2.3 - 6.45)	2.01 (1.11 - 3.22)	2 (1.54 - 2.66)
Western SSA	2000	Ghana	Central	Gomoa East	2.02 (1.13 - 3.29)	4.06 (2.47 - 6.3)	2.04 (1.2 - 3.12)	2.01 (1.55 - 2.68)
Western SSA	2000	Ghana	Central	Gomoa West	1.95 (1.03 - 3.34)	3.92 (2.26 - 6.27)	1.97 (1.09 - 3.14)	2.01 (1.54 - 2.67)
Western SSA	2000	Ghana	Central	Komenda Edna Eguafo / Abirem	1.89 (1.02 - 3.23)	3.8 (2.24 - 6.08)	1.91 (1.07 - 3.09)	2.01 (1.54 - 2.67)
Western SSA	2000	Ghana	Central	Mfantsiman	1.87 (1 - 3.18)	3.76 (2.2 - 5.98)	1.89 (1.07 - 3)	2.01 (1.54 - 2.67)
Western SSA	2000	Ghana	Central	Twifo Ati-Morkwa	1.55 (0.83 - 2.67)	3.12 (1.82 - 5)	1.57 (0.89 - 2.44)	2.01 (1.54 - 2.68)
Western SSA	2000	Ghana	Central	Twifo Lower Denkyira	1.7 (0.92 - 2.85)	3.4 (2.02 - 5.32)	1.7 (0.94 - 2.69)	2 (1.54 - 2.67)
Western SSA	2000	Ghana	Central	Upper Denkyira East	1.26 (0.64 - 2.25)	2.52 (1.38 - 4.23)	1.26 (0.66 - 2.09)	2 (1.53 - 2.69)
Western SSA	2000	Ghana	Central	Upper Denkyira West	1.24 (0.63 - 2.17)	2.48 (1.37 - 4.06)	1.24 (0.67 - 2.03)	2 (1.53 - 2.69)
Western SSA	2000	Ghana	Eastern	Akwapem North	2.9 (1.64 - 4.78)	5.73 (3.54 - 8.78)	2.83 (1.68 - 4.31)	1.98 (1.52 - 2.62)
Western SSA	2000	Ghana	Eastern	Akwapem South	2.41 (1.38 - 3.9)	4.75 (3.01 - 7.13)	2.34 (1.43 - 3.55)	1.97 (1.52 - 2.63)
Western SSA	2000	Ghana	Eastern	Akyem Mansa	1.71 (0.93 - 2.91)	3.39 (2.02 - 5.38)	1.68 (0.93 - 2.59)	1.98 (1.52 - 2.64)
Western SSA	2000	Ghana	Eastern	Asuogyaman	2.48 (1.35 - 4.22)	4.89 (2.93 - 7.66)	2.41 (1.39 - 3.74)	1.97 (1.52 - 2.63)
Western SSA	2000	Ghana	Eastern	Atiwa	2.19 (1.18 - 3.72)	4.33 (2.51 - 6.87)	2.14 (1.18 - 3.39)	1.98 (1.52 - 2.63)
Western SSA	2000	Ghana	Eastern	Ayensuano	2.36 (1.33 - 3.88)	4.65 (2.85 - 7.25)	2.29 (1.35 - 3.5)	1.97 (1.52 - 2.62)
Western SSA	2000	Ghana	Eastern	Birim Municipal	2 (1.08 - 3.36)	3.95 (2.34 - 6.31)	1.95 (1.1 - 3.09)	1.98 (1.52 - 2.63)
Western SSA	2000	Ghana	Eastern	Birim North	1.84 (0.97 - 3.23)	3.63 (2.04 - 5.98)	1.79 (0.98 - 2.93)	1.97 (1.52 - 2.64)
Western SSA	2000	Ghana	Eastern	Birim South	1.9 (1.02 - 3.25)	3.76 (2.23 - 6.08)	1.86 (1.06 - 2.98)	1.98 (1.52 - 2.63)
Western SSA	2000	Ghana	Eastern	Denkyembour	2.27 (1.24 - 3.81)	4.47 (2.64 - 7.13)	2.2 (1.23 - 3.53)	1.97 (1.52 - 2.62)
Western SSA	2000	Ghana	Eastern	East Akim	2.59 (1.46 - 4.27)	5.1 (3.11 - 7.84)	2.51 (1.45 - 3.82)	1.97 (1.52 - 2.62)
Western SSA	2000	Ghana	Eastern	Fanteakwa	2.27 (1.21 - 3.88)	4.48 (2.6 - 7.11)	2.21 (1.26 - 3.44)	1.97 (1.52 - 2.63)
Western SSA	2000	Ghana	Eastern	Kwaebibirem	2.08 (1.14 - 3.5)	4.1 (2.41 - 6.57)	2.02 (1.14 - 3.23)	1.97 (1.52 - 2.63)
Western SSA	2000	Ghana	Eastern	Kwahu Afram Plains North	1.69 (0.86 - 2.97)	3.35 (1.84 - 5.58)	1.66 (0.88 - 2.65)	1.98 (1.52 - 2.64)
Western SSA	2000	Ghana	Eastern	Kwahu Afram Plains South	1.62 (0.84 - 2.81)	3.21 (1.78 - 5.28)	1.59 (0.83 - 2.56)	1.98 (1.51 - 2.65)
Western SSA	2000	Ghana	Eastern	Kwahu East	2.02 (1.04 - 3.5)	3.99 (2.25 - 6.44)	1.97 (1.09 - 3.12)	1.98 (1.52 - 2.63)
Western SSA	2000	Ghana	Eastern	Kwahu South	2.17 (1.12 - 3.75)	4.28 (2.39 - 6.96)	2.11 (1.17 - 3.42)	1.97 (1.52 - 2.63)
Western SSA	2000	Ghana	Eastern	Kwahu West	2.21 (1.15 - 3.84)	4.35 (2.47 - 7.09)	2.14 (1.18 - 3.4)	1.97 (1.52 - 2.63)
Western SSA	2000	Ghana	Eastern	Lower Manya	2.9 (1.6 - 4.85)	5.71 (3.5 - 8.81)	2.81 (1.63 - 4.28)	1.97 (1.52 - 2.61)
Western SSA	2000	Ghana	Eastern	New Juaben Municipal	2.88 (1.65 - 4.7)	5.67 (3.54 - 8.6)	2.79 (1.65 - 4.22)	1.97 (1.52 - 2.62)
Western SSA	2000	Ghana	Eastern	Nsawam Adoagyiri	2.38 (1.34 - 3.93)	4.69 (2.9 - 7.26)	2.31 (1.35 - 3.53)	1.97 (1.52 - 2.63)
Western SSA	2000	Ghana	Eastern	Suhum Municipal	2.59 (1.48 - 4.23)	5.09 (3.14 - 7.84)	2.5 (1.46 - 3.83)	1.97 (1.52 - 2.62)
Western SSA	2000	Ghana	Eastern	Upper Manya	2.35 (1.28 - 3.93)	4.62 (2.8 - 7.21)	2.27 (1.32 - 3.41)	1.97 (1.52 - 2.62)
Western SSA	2000	Ghana	Eastern	Upper West Akim	2.16 (1.2 - 3.58)	4.28 (2.58 - 6.73)	2.12 (1.2 - 3.26)	1.98 (1.51 - 2.64)
Western SSA	2000	Ghana	Eastern	West Akim	2.11 (1.18 - 3.46)	4.17 (2.54 - 6.45)	2.06 (1.2 - 3.14)	1.98 (1.52 - 2.63)
Western SSA	2000	Ghana	Eastern	Yilo Krobo	2.82 (1.59 - 4.64)	5.56 (3.45 - 8.45)	2.74 (1.63 - 4.11)	1.97 (1.52 - 2.62)
Western SSA	2000	Ghana	Greater Accra	Accra Metropolis	1.7 (0.98 - 2.73)	3.42 (2.14 - 5.17)	1.72 (1.01 - 2.61)	2.01 (1.53 - 2.69)
Western SSA	2000	Ghana	Greater Accra	Ada East	1.81 (0.93 - 3.19)	3.63 (2.03 - 6.08)	1.82 (0.95 - 3.07)	2.01 (1.54 - 2.69)
Western SSA	2000	Ghana	Greater Accra	Ada West	1.85 (0.96 - 3.22)	3.71 (2.08 - 6.14)	1.86 (0.97 - 3.12)	2.01 (1.53 - 2.69)
Western SSA	2000	Ghana	Greater Accra	Adenta	1.91 (1.1 - 3.04)	3.83 (2.42 - 5.76)	1.92 (1.15 - 2.88)	2.01 (1.54 - 2.69)
Western SSA	2000	Ghana	Greater Accra	Ashaiman	1.99 (1.12 - 3.22)	4 (2.47 - 6.14)	2.01 (1.19 - 3.08)	2.01 (1.54 - 2.69)
Western SSA	2000	Ghana	Greater Accra	Ga Central Municipal	1.7 (0.97 - 2.73)	3.41 (2.15 - 5.14)	1.71 (1.01 - 2.55)	2.01 (1.54 - 2.69)
Western SSA	2000	Ghana	Greater Accra	Ga East	1.86 (1.08 - 2.96)	3.74 (2.39 - 5.56)	1.88 (1.12 - 2.78)	2.01 (1.54 - 2.69)
Western SSA	2000	Ghana	Greater Accra	Ga South	1.76 (1 - 2.84)	3.53 (2.21 - 5.38)	1.77 (1.03 - 2.69)	2.01 (1.54 - 2.69)
Western SSA	2000	Ghana	Greater Accra	Ga West	2.04 (1.18 - 3.28)	4.09 (2.6 - 6.1)	2.05 (1.21 - 3.07)	2 (1.54 - 2.68)
Western SSA	2000	Ghana	Greater Accra	Kpone Katamanso	2.18 (1.25 - 3.51)	4.37 (2.75 - 6.61)	2.19 (1.32 - 3.28)	2 (1.54 - 2.68)
Western SSA	2000	Ghana	Greater Accra	La Dade Kotopon	1.53 (0.87 - 2.46)	3.08 (1.92 - 4.67)	1.55 (0.91 - 2.34)	2.01 (1.53 - 2.7)
Western SSA	2000	Ghana	Greater Accra	La Nkwantanang Madina	2.07 (1.2 - 3.29)	4.15 (2.65 - 6.18)	2.08 (1.25 - 3.08)	2 (1.54 - 2.68)
Western SSA	2000	Ghana	Greater Accra	Ledzokuku / Krowor	1.52 (0.86 - 2.45)	3.05 (1.9 - 4.64)	1.53 (0.91 - 2.32)	2.01 (1.53 - 2.7)
Western SSA	2000	Ghana	Greater Accra	Ningo Prampram	2.2 (1.25 - 3.59)	4.4 (2.76 - 6.72)	2.2 (1.3 - 3.37)	2 (1.53 - 2.67)
Western SSA	2000	Ghana	Greater Accra	Shai Osu Doku	2.4 (1.36 - 3.94)	4.79 (3.02 - 7.26)	2.39 (1.4 - 3.57)	2 (1.54 - 2.67)
Western SSA	2000	Ghana	Greater Accra	Tema Metropolis	1.86 (1.04 - 3.01)	3.73 (2.3 - 5.75)	1.87 (1.1 - 2.89)	2.01 (1.54 - 2.69)
Western SSA	2000	Ghana	Northern	Bole	1.25 (0.63 - 2.24)	2.63 (1.42 - 4.51)	1.38 (0.68 - 2.34)	2.1 (1.6 - 2.81)
Western SSA	2000	Ghana	Northern	Bunkpurugu Yonyo	0.6 (0.29 - 1.1)	1.26 (0.67 - 2.18)	0.66 (0.35 - 1.13)	2.1 (1.6 - 2.84)
Western SSA	2000	Ghana	Northern	Chereponi	0.52 (0.25 - 1)	1.11 (0.57 - 1.96)	0.59 (0.3 - 1.01)	2.13 (1.6 - 2.86)
Western SSA	2000	Ghana	Northern	East Gonja	0.83 (0.42 - 1.5)	1.74 (0.97 - 2.95)	0.91 (0.48 - 1.49)	2.1 (1.6 - 2.84)
Western SSA	2000	Ghana	Northern	Gonja Central	1.02 (0.5 - 1.88)	2.15 (1.13 - 3.73)	1.13 (0.57 - 1.91)	2.11 (1.6 - 2.83)
Western SSA	2000	Ghana	Northern	Gushiegu	0.52 (0.25 - 0.96)	1.1 (0.57 - 1.91)	0.58 (0.3 - 0.99)	2.12 (1.59 - 2.85)
Western SSA	2000	Ghana	Northern	Karaga	0.55 (0.27 - 1)	1.16 (0.61 - 1.99)	0.61 (0.33 - 1.02)	2.11 (1.59 - 2.84)
Western SSA	2000	Ghana	Northern	Kpandai	0.82 (0.4 - 1.53)	1.72 (0.91 - 2.99)	0.9 (0.46 - 1.52)	2.1 (1.59 - 2.83)
Western SSA	2000	Ghana	Northern	Kumbumgu	0.75 (0.36 - 1.36)	1.57 (0.81 - 2.68)	0.82 (0.41 - 1.41)	2.09 (1.59 - 2.83)
Western SSA	2000	Ghana	Northern	Mamprugu Moagduri	0.65 (0.33 - 1.18)	1.38 (0.75 - 2.35)	0.73 (0.39 - 1.18)	2.12 (1.59 - 2.84)
Western SSA	2000	Ghana	Northern	Mamprusi East	0.63 (0.32 - 1.12)	1.33 (0.74 - 2.22)	0.7 (0.37 - 1.15)	2.11 (1.59 - 2.84)
Western SSA	2000	Ghana	Northern	Mion	0.64 (0.31 - 1.19)	1.35 (0.71 - 2.29)	0.71 (0.36 - 1.16)	2.11 (1.59 - 2.84)
Western SSA	2000	Ghana	Northern	Nanumba North	0.71 (0.34 - 1.33)	1.5 (0.79 - 2.58)	0.79 (0.4 - 1.3)	2.11 (1.59 - 2.84)
Western SSA	2000	Ghana	Northern	Nanumba South	0.77 (0.37 - 1.41)	1.61 (0.84 - 2.76)	0.84 (0.42 - 1.38)	2.09 (1.59 - 2.84)
Western SSA	2000	Ghana	Northern	North Gonja	0.68 (0.33 - 1.26)	1.44 (0.75 - 2.52)	0.76 (0.38 - 1.3)	2.12 (1.6 - 2.84)
Western SSA	2000	Ghana	Northern	Saboba	0.59 (0.27 - 1.16)	1.25 (0.62 - 2.32)	0.66 (0.32 - 1.16)	2.12 (1.6 - 2.85)
Western SSA	2000	Ghana	Northern	Sagnerigu	1.28 (0.59 - 2.41)	2.7 (1.33 - 4.71)	1.42 (0.69 - 2.46)	2.11 (1.6 - 2.82)
Western SSA	2000	Ghana	Northern	Savelugu Nanton	0.67 (0.33 - 1.21)	1.41 (0.75 - 2.37)	0.74 (0.38 - 1.24)	2.1 (1.59 - 2.84)
Western SSA	2000	Ghana	Northern	Sawla/Tuna/Kalba	1.03 (0.5 - 1.9)	2.17 (1.15 - 3.77)	1.14 (0.59 - 1.98)	2.11 (1.6 - 2.83)
Western SSA	2000	Ghana	Northern	Tamale North Sub Metro	1.22 (0.56 - 2.33)	2.57 (1.25 - 4.51)	1.35 (0.65 - 2.34)	2.11 (1.6 - 2.82)
Western SSA	2000	Ghana	Northern	Tatale	0.74 (0.35 - 1.41)	1.57 (0.8 - 2.79)	0.83 (0.43 - 1.48)	2.12 (1.61 - 2.85)
Western SSA	2000	Ghana	Northern	Tolon	0.77 (0.35 - 1.46)	1.62 (0.79 - 2.87)	0.85 (0.4 - 1.5)	2.1 (1.59 - 2.82)
Western SSA	2000	Ghana	Northern	West Gonja	1.02 (0.46 - 1.92)	2.15 (1.04 - 3.86)	1.13 (0.52 - 2.01)	2.11 (1.6 - 2.83)
Western SSA	2000	Ghana	Northern	West Mamprusi	0.69 (0.34 - 1.25)	1.45 (0.78 - 2.5)	0.76 (0.4 - 1.28)	2.1 (1.6 - 2.84)
Western SSA	2000	Ghana	Northern	Yendi Municipal	0.73 (0.34 - 1.38)	1.54 (0.78 - 2.7)	0.81 (0.41 - 1.4)	2.11 (1.6 - 2.84)
Western SSA	2000	Ghana	Northern	Zabzugu	0.71 (0.33 - 1.36)	1.49 (0.75 - 2.68)	0.78 (0.4 - 1.38)	2.1 (1.59 - 2.84)
Western SSA	2000	Ghana	Upper East	Bawku Municipal	0.92 (0.47 - 1.62)	1.89 (1.06 - 3.16)	0.97 (0.53 - 1.6)	2.05 (1.58 - 2.74)
Western SSA	2000	Ghana	Upper East	Bawku West	0.79 (0.41 - 1.41)	1.62 (0.91 - 2.72)	0.83 (0.47 - 1.38)	2.05 (1.58 - 2.75)
Western SSA	2000	Ghana	Upper East	Binduri	0.78 (0.41 - 1.37)	1.6 (0.91 - 2.66)	0.82 (0.45 - 1.36)	2.05 (1.58 - 2.75)
Western SSA	2000	Ghana	Upper East	Bolgatanga Municipal	1.31 (0.69 - 2.27)	2.68 (1.52 - 4.31)	1.37 (0.75 - 2.14)	2.05 (1.58 - 2.73)
Western SSA	2000	Ghana	Upper East	Bongo	1.1 (0.58 - 1.9)	2.26 (1.28 - 3.64)	1.16 (0.63 - 1.83)	2.05 (1.58 - 2.74)
Western SSA	2000	Ghana	Upper East	Builsa North	1.07 (0.54 - 1.93)	2.19 (1.22 - 3.69)	1.12 (0.61 - 1.82)	2.05 (1.58 - 2.74)
Western SSA	2000	Ghana	Upper East	Builsa South	0.86 (0.44 - 1.57)	1.78 (0.97 - 3)	0.92 (0.48 - 1.51)	2.07 (1.58 - 2.75)
Western SSA	2000	Ghana	Upper East	Garu Tempane	0.73 (0.38 - 1.28)	1.51 (0.86 - 2.5)	0.78 (0.44 - 1.3)	2.07 (1.58 - 2.75)
Western SSA	2000	Ghana	Upper East	Kasena Nankana East	1.27 (0.67 - 2.16)	2.6 (1.5 - 4.16)	1.33 (0.76 - 2.07)	2.05 (1.58 - 2.74)
Western SSA	2000	Ghana	Upper East	Kasena Nankana West	1.21 (0.63 - 2.1)	2.49 (1.42 - 4.02)	1.28 (0.72 - 2)	2.06 (1.58 - 2.74)
Western SSA	2000	Ghana	Upper East	Nabdam	0.9 (0.48 - 1.57)	1.84 (1.05 - 3)	0.94 (0.52 - 1.51)	2.04 (1.58 - 2.74)
Western SSA	2000	Ghana	Upper East	Pusiga	0.82 (0.43 - 1.42)	1.7 (0.96 - 2.78)	0.88 (0.49 - 1.42)	2.07 (1.58 - 2.78)
Western SSA	2000	Ghana	Upper East	Talensi	1.04 (0.54 - 1.82)	2.12 (1.2 - 3.49)	1.08 (0.59 - 1.75)	2.04 (1.58 - 2.74)
Western SSA	2000	Ghana	Upper West	Daffiama Bussie	0.91 (0.45 - 1.61)	1.89 (1.05 - 3.13)	0.98 (0.54 - 1.62)	2.08 (1.59 - 2.78)
Western SSA	2000	Ghana	Upper West	Jirapa	1.09 (0.57 - 1.93)	2.26 (1.29 - 3.8)	1.17 (0.65 - 1.88)	2.07 (1.59 - 2.77)
Western SSA	2000	Ghana	Upper West	Lambussie Karni	1.26 (0.63 - 2.29)	2.61 (1.41 - 4.53)	1.35 (0.72 - 2.29)	2.07 (1.59 - 2.77)
Western SSA	2000	Ghana	Upper West	Lawra	1.29 (0.67 - 2.32)	2.68 (1.51 - 4.48)	1.39 (0.75 - 2.23)	2.08 (1.59 - 2.77)
Western SSA	2000	Ghana	Upper West	Nadowli-Kaleo	0.98 (0.5 - 1.74)	2.03 (1.15 - 3.32)	1.05 (0.58 - 1.64)	2.07 (1.59 - 2.78)
Western SSA	2000	Ghana	Upper West	Nandom	1.4 (0.71 - 2.54)	2.91 (1.6 - 4.96)	1.51 (0.81 - 2.48)	2.08 (1.59 - 2.77)
Western SSA	2000	Ghana	Upper West	Sissala East	1.23 (0.6 - 2.26)	2.54 (1.34 - 4.46)	1.31 (0.67 - 2.26)	2.07 (1.59 - 2.77)
Western SSA	2000	Ghana	Upper West	Sissala West	1.29 (0.64 - 2.33)	2.69 (1.45 - 4.65)	1.4 (0.76 - 2.39)	2.09 (1.59 - 2.78)
Western SSA	2000	Ghana	Upper West	Wa East	0.81 (0.4 - 1.47)	1.69 (0.91 - 2.88)	0.88 (0.46 - 1.51)	2.09 (1.59 - 2.78)
Western SSA	2000	Ghana	Upper West	Wa Municipal	1.29 (0.64 - 2.31)	2.68 (1.46 - 4.42)	1.39 (0.76 - 2.3)	2.08 (1.59 - 2.76)
Western SSA	2000	Ghana	Upper West	Wa West	0.94 (0.48 - 1.7)	1.96 (1.09 - 3.28)	1.02 (0.56 - 1.65)	2.09 (1.59 - 2.77)
Western SSA	2000	Ghana	Volta	Adaklu	1.67 (0.9 - 2.83)	3.42 (2 - 5.46)	1.75 (1 - 2.77)	2.05 (1.56 - 2.72)
Western SSA	2000	Ghana	Volta	Afadzato South	1.82 (0.97 - 3.1)	3.72 (2.18 - 6.04)	1.9 (1.1 - 2.97)	2.04 (1.57 - 2.73)
Western SSA	2000	Ghana	Volta	Agotime Ziope	1.68 (0.91 - 2.83)	3.44 (2.02 - 5.46)	1.76 (0.99 - 2.73)	2.05 (1.57 - 2.73)
Western SSA	2000	Ghana	Volta	Akatsi North	1.68 (0.89 - 2.86)	3.43 (2 - 5.51)	1.75 (1 - 2.82)	2.04 (1.57 - 2.72)
Western SSA	2000	Ghana	Volta	Akatsi South	1.64 (0.85 - 2.85)	3.34 (1.92 - 5.5)	1.7 (0.98 - 2.78)	2.04 (1.56 - 2.73)
Western SSA	2000	Ghana	Volta	Biakoye	1.67 (0.86 - 2.88)	3.41 (1.92 - 5.6)	1.74 (0.95 - 2.79)	2.04 (1.57 - 2.73)
Western SSA	2000	Ghana	Volta	Central Tongu	1.57 (0.82 - 2.69)	3.2 (1.83 - 5.29)	1.63 (0.9 - 2.68)	2.04 (1.56 - 2.72)
Western SSA	2000	Ghana	Volta	Ho Municipal	1.95 (1.07 - 3.28)	3.98 (2.38 - 6.27)	2.03 (1.19 - 3.17)	2.04 (1.57 - 2.72)
Western SSA	2000	Ghana	Volta	Ho West	1.9 (1.03 - 3.23)	3.88 (2.3 - 6.18)	1.98 (1.15 - 3.08)	2.04 (1.57 - 2.72)
Western SSA	2000	Ghana	Volta	Hohoe Municipal	1.86 (0.97 - 3.13)	3.8 (2.18 - 6.13)	1.94 (1.09 - 3.1)	2.04 (1.57 - 2.73)
Western SSA	2000	Ghana	Volta	Jasikan	1.71 (0.88 - 2.96)	3.5 (1.96 - 5.75)	1.79 (0.94 - 2.9)	2.05 (1.57 - 2.74)
Western SSA	2000	Ghana	Volta	Kadjebi	1.37 (0.68 - 2.46)	2.8 (1.5 - 4.79)	1.43 (0.73 - 2.37)	2.04 (1.57 - 2.74)
Western SSA	2000	Ghana	Volta	Keta Municipal	1.87 (0.95 - 3.36)	3.8 (2.09 - 6.46)	1.93 (1.07 - 3.3)	2.03 (1.56 - 2.72)
Western SSA	2000	Ghana	Volta	Ketu North	1.92 (1 - 3.31)	3.91 (2.26 - 6.38)	1.99 (1.15 - 3.25)	2.04 (1.57 - 2.72)
Western SSA	2000	Ghana	Volta	Ketu South	2.38 (1.28 - 4.04)	4.78 (2.83 - 7.65)	2.4 (1.39 - 3.89)	2.01 (1.55 - 2.66)
Western SSA	2000	Ghana	Volta	Kpando Municipal	1.92 (1 - 3.23)	3.92 (2.25 - 6.38)	2 (1.13 - 3.13)	2.04 (1.57 - 2.73)
Western SSA	2000	Ghana	Volta	Krachi East	1.3 (0.66 - 2.33)	2.66 (1.44 - 4.53)	1.36 (0.69 - 2.27)	2.05 (1.56 - 2.74)
Western SSA	2000	Ghana	Volta	Krachi Nchumuru	0.85 (0.42 - 1.6)	1.74 (0.9 - 3.08)	0.89 (0.44 - 1.51)	2.05 (1.56 - 2.75)
Western SSA	2000	Ghana	Volta	Krachi West	1.15 (0.56 - 2.12)	2.35 (1.22 - 4.15)	1.2 (0.58 - 2.04)	2.04 (1.56 - 2.74)
Western SSA	2000	Ghana	Volta	Nkwanta North	0.8 (0.37 - 1.53)	1.64 (0.82 - 2.95)	0.84 (0.41 - 1.5)	2.05 (1.57 - 2.76)
Western SSA	2000	Ghana	Volta	Nkwanta South	1.05 (0.49 - 1.98)	2.16 (1.09 - 3.85)	1.11 (0.55 - 1.95)	2.06 (1.57 - 2.75)
Western SSA	2000	Ghana	Volta	North Dayi	1.85 (0.97 - 3.18)	3.77 (2.16 - 6.19)	1.92 (1.08 - 3.08)	2.04 (1.57 - 2.73)
Western SSA	2000	Ghana	Volta	North Tongu	1.98 (1.08 - 3.35)	4.02 (2.42 - 6.31)	2.04 (1.2 - 3.2)	2.03 (1.56 - 2.71)
Western SSA	2000	Ghana	Volta	South Dayi	2 (1.05 - 3.5)	4.06 (2.34 - 6.66)	2.06 (1.17 - 3.32)	2.03 (1.56 - 2.71)
Western SSA	2000	Ghana	Volta	South Tongu	1.62 (0.84 - 2.86)	3.31 (1.88 - 5.49)	1.69 (0.94 - 2.81)	2.04 (1.56 - 2.73)
Western SSA	2000	Ghana	Western	Ahanta West	2.45 (1.3 - 4.27)	4.74 (2.71 - 7.81)	2.29 (1.24 - 3.81)	1.93 (1.48 - 2.58)
Western SSA	2000	Ghana	Western	Aowin	1.54 (0.77 - 2.83)	3.02 (1.61 - 5.19)	1.48 (0.73 - 2.53)	1.96 (1.49 - 2.62)
Western SSA	2000	Ghana	Western	Bia East	1.68 (0.87 - 2.91)	3.26 (1.88 - 5.35)	1.58 (0.84 - 2.59)	1.94 (1.48 - 2.6)
Western SSA	2000	Ghana	Western	Bia West	1.87 (0.95 - 3.31)	3.63 (2.05 - 6.06)	1.76 (0.93 - 2.93)	1.94 (1.48 - 2.58)
Western SSA	2000	Ghana	Western	Bodi	1.27 (0.62 - 2.28)	2.47 (1.31 - 4.22)	1.2 (0.57 - 2.11)	1.94 (1.48 - 2.61)
Western SSA	2000	Ghana	Western	Ellembelle	2.4 (1.27 - 4.22)	4.64 (2.65 - 7.47)	2.24 (1.22 - 3.59)	1.93 (1.48 - 2.58)
Western SSA	2000	Ghana	Western	Jomoro	2.19 (1.12 - 3.9)	4.25 (2.38 - 7.1)	2.06 (1.08 - 3.57)	1.94 (1.49 - 2.59)
Western SSA	2000	Ghana	Western	Juabeso	1.32 (0.66 - 2.37)	2.58 (1.4 - 4.39)	1.26 (0.61 - 2.13)	1.95 (1.48 - 2.61)
Western SSA	2000	Ghana	Western	Mpohor	2.18 (1.2 - 3.64)	4.21 (2.51 - 6.68)	2.03 (1.14 - 3.2)	1.93 (1.48 - 2.58)
Western SSA	2000	Ghana	Western	Nzema East	2.27 (1.23 - 3.89)	4.39 (2.57 - 6.95)	2.12 (1.2 - 3.31)	1.93 (1.48 - 2.58)
Western SSA	2000	Ghana	Western	Prestea / Huni Valley	2.03 (1.08 - 3.47)	3.93 (2.27 - 6.32)	1.9 (1.03 - 3.11)	1.94 (1.48 - 2.59)
Western SSA	2000	Ghana	Western	Sefwi Akontombra	1.26 (0.62 - 2.29)	2.46 (1.31 - 4.21)	1.2 (0.58 - 2.07)	1.95 (1.48 - 2.61)
Western SSA	2000	Ghana	Western	Sefwi Bibiani-Anhwiaso Bekwai	1.5 (0.75 - 2.65)	2.91 (1.6 - 4.79)	1.41 (0.71 - 2.28)	1.94 (1.48 - 2.61)
Western SSA	2000	Ghana	Western	Sefwi-Wiawso	1.39 (0.69 - 2.49)	2.7 (1.45 - 4.6)	1.31 (0.66 - 2.17)	1.94 (1.48 - 2.61)
Western SSA	2000	Ghana	Western	Sekondi Takoradi	2 (1.09 - 3.41)	3.89 (2.28 - 6.29)	1.89 (1.03 - 3.12)	1.95 (1.48 - 2.6)
Western SSA	2000	Ghana	Western	Shama	1.85 (1.01 - 3.15)	3.59 (2.15 - 5.72)	1.74 (0.96 - 2.82)	1.94 (1.48 - 2.59)
Western SSA	2000	Ghana	Western	Suaman	1.38 (0.67 - 2.48)	2.71 (1.4 - 4.72)	1.33 (0.64 - 2.32)	1.96 (1.5 - 2.64)
Western SSA	2000	Ghana	Western	Tarkwa Nsuaem	2.44 (1.29 - 4.16)	4.73 (2.76 - 7.66)	2.29 (1.25 - 3.71)	1.94 (1.48 - 2.58)
Western SSA	2000	Ghana	Western	Wassa Amenfi Central	1.52 (0.79 - 2.68)	2.95 (1.65 - 4.84)	1.43 (0.74 - 2.32)	1.94 (1.48 - 2.6)
Western SSA	2000	Ghana	Western	Wassa Amenfi East	1.45 (0.75 - 2.53)	2.81 (1.58 - 4.6)	1.36 (0.72 - 2.21)	1.94 (1.48 - 2.6)
Western SSA	2000	Ghana	Western	Wassa Amenfi West	1.43 (0.73 - 2.61)	2.78 (1.53 - 4.66)	1.35 (0.68 - 2.28)	1.94 (1.48 - 2.6)
Western SSA	2000	Ghana	Western	Wassa East	1.77 (0.98 - 2.98)	3.45 (2.05 - 5.36)	1.68 (0.92 - 2.64)	1.95 (1.48 - 2.6)
Western SSA	2000	Guinea	Boké	Boffa	0.53 (0.26 - 0.98)	0.97 (0.5 - 1.68)	0.44 (0.21 - 0.78)	1.83 (1.41 - 2.5)
Western SSA	2000	Guinea	Boké	Boké	0.59 (0.3 - 1.07)	1.08 (0.57 - 1.85)	0.49 (0.24 - 0.85)	1.83 (1.41 - 2.48)
Western SSA	2000	Guinea	Boké	Fria	0.73 (0.34 - 1.44)	1.33 (0.67 - 2.42)	0.6 (0.28 - 1.07)	1.82 (1.41 - 2.49)
Western SSA	2000	Guinea	Boké	Gaoual	0.61 (0.27 - 1.23)	1.1 (0.53 - 2.06)	0.49 (0.23 - 0.9)	1.8 (1.4 - 2.48)
Western SSA	2000	Guinea	Boké	Koundara	0.77 (0.33 - 1.58)	1.38 (0.64 - 2.64)	0.61 (0.27 - 1.13)	1.79 (1.4 - 2.46)
Western SSA	2000	Guinea	Conakry	Conakry	1.57 (0.8 - 2.7)	2.98 (1.69 - 4.9)	1.41 (0.75 - 2.29)	1.9 (1.46 - 2.6)
Western SSA	2000	Guinea	Faranah	Dabola	0.55 (0.23 - 1.1)	1.02 (0.47 - 1.92)	0.47 (0.2 - 0.88)	1.85 (1.43 - 2.52)
Western SSA	2000	Guinea	Faranah	Dinguiraye	0.56 (0.24 - 1.14)	1.04 (0.48 - 2)	0.48 (0.21 - 0.91)	1.86 (1.43 - 2.53)
Western SSA	2000	Guinea	Faranah	Faranah	0.58 (0.25 - 1.14)	1.08 (0.5 - 2.03)	0.5 (0.22 - 0.91)	1.86 (1.43 - 2.53)
Western SSA	2000	Guinea	Faranah	Kissidougou	1 (0.43 - 2.01)	1.85 (0.87 - 3.53)	0.85 (0.36 - 1.58)	1.85 (1.43 - 2.51)
Western SSA	2000	Guinea	Kankan	Kankan	0.97 (0.47 - 1.77)	1.75 (0.89 - 3.09)	0.78 (0.35 - 1.39)	1.8 (1.39 - 2.44)
Western SSA	2000	Guinea	Kankan	Kérouané	0.89 (0.38 - 1.76)	1.61 (0.71 - 3.09)	0.72 (0.28 - 1.38)	1.81 (1.39 - 2.45)
Western SSA	2000	Guinea	Kankan	Kouroussa	0.55 (0.26 - 1.02)	0.99 (0.49 - 1.8)	0.44 (0.2 - 0.8)	1.8 (1.39 - 2.46)
Western SSA	2000	Guinea	Kankan	Mandiana	0.73 (0.34 - 1.38)	1.32 (0.65 - 2.44)	0.59 (0.26 - 1.11)	1.81 (1.39 - 2.46)
Western SSA	2000	Guinea	Kankan	Siguiri	0.75 (0.33 - 1.42)	1.35 (0.65 - 2.51)	0.6 (0.27 - 1.15)	1.8 (1.39 - 2.46)
Western SSA	2000	Guinea	Kindia	Coyah	1.24 (0.61 - 2.22)	2.32 (1.28 - 3.94)	1.08 (0.56 - 1.85)	1.87 (1.45 - 2.53)
Western SSA	2000	Guinea	Kindia	Dubréka	0.55 (0.27 - 1.01)	1.03 (0.55 - 1.75)	0.48 (0.25 - 0.81)	1.87 (1.45 - 2.55)
Western SSA	2000	Guinea	Kindia	Forécariah	0.64 (0.31 - 1.17)	1.19 (0.64 - 2.05)	0.55 (0.3 - 0.93)	1.86 (1.45 - 2.55)
Western SSA	2000	Guinea	Kindia	Kindia	0.59 (0.28 - 1.09)	1.1 (0.57 - 1.92)	0.51 (0.26 - 0.88)	1.86 (1.45 - 2.55)
Western SSA	2000	Guinea	Kindia	Télimélé	0.46 (0.22 - 0.88)	0.86 (0.43 - 1.57)	0.4 (0.18 - 0.73)	1.87 (1.45 - 2.56)
Western SSA	2000	Guinea	Labé	Koubia	0.59 (0.24 - 1.19)	1.15 (0.51 - 2.21)	0.56 (0.24 - 1.06)	1.95 (1.52 - 2.67)
Western SSA	2000	Guinea	Labé	Labé	0.99 (0.43 - 1.98)	1.94 (0.9 - 3.71)	0.95 (0.44 - 1.77)	1.96 (1.52 - 2.65)
Western SSA	2000	Guinea	Labé	Lélouma	0.6 (0.26 - 1.2)	1.18 (0.55 - 2.27)	0.58 (0.27 - 1.09)	1.97 (1.52 - 2.67)
Western SSA	2000	Guinea	Labé	Mali	0.6 (0.24 - 1.25)	1.17 (0.51 - 2.28)	0.57 (0.24 - 1.09)	1.95 (1.52 - 2.67)
Western SSA	2000	Guinea	Labé	Tougué	0.54 (0.23 - 1.08)	1.06 (0.49 - 2.05)	0.52 (0.23 - 1.01)	1.96 (1.51 - 2.67)
Western SSA	2000	Guinea	Mamou	Dalaba	0.57 (0.27 - 1.07)	1.08 (0.54 - 1.93)	0.51 (0.24 - 0.93)	1.89 (1.45 - 2.56)
Western SSA	2000	Guinea	Mamou	Mamou	0.61 (0.3 - 1.1)	1.15 (0.6 - 1.99)	0.54 (0.27 - 0.92)	1.89 (1.45 - 2.56)
Western SSA	2000	Guinea	Mamou	Pita	0.62 (0.29 - 1.19)	1.17 (0.59 - 2.17)	0.55 (0.26 - 1)	1.89 (1.45 - 2.56)
Western SSA	2000	Guinea	Nzérékoré	Beyla	0.73 (0.33 - 1.4)	1.32 (0.64 - 2.45)	0.59 (0.26 - 1.12)	1.81 (1.39 - 2.47)
Western SSA	2000	Guinea	Nzérékoré	Guéckédou	1 (0.44 - 1.94)	1.81 (0.85 - 3.37)	0.81 (0.35 - 1.55)	1.81 (1.4 - 2.48)
Western SSA	2000	Guinea	Nzérékoré	Lola	0.89 (0.41 - 1.71)	1.6 (0.78 - 2.92)	0.71 (0.31 - 1.29)	1.8 (1.38 - 2.45)
Western SSA	2000	Guinea	Nzérékoré	Macenta	0.89 (0.4 - 1.68)	1.62 (0.79 - 2.98)	0.73 (0.33 - 1.4)	1.82 (1.4 - 2.48)
Western SSA	2000	Guinea	Nzérékoré	Nzérékoré	1.27 (0.59 - 2.36)	2.31 (1.16 - 4.06)	1.04 (0.49 - 1.79)	1.82 (1.4 - 2.47)
Western SSA	2000	Guinea	Nzérékoré	Yamou	0.86 (0.38 - 1.65)	1.56 (0.74 - 2.87)	0.7 (0.31 - 1.31)	1.81 (1.4 - 2.48)
Western SSA	2000	Guinea-Bissau	Bafatá	Bafata	2.17 (0.94 - 4.19)	3.27 (1.57 - 5.95)	1.1 (0.33 - 2.11)	1.51 (1.13 - 2.06)
Western SSA	2000	Guinea-Bissau	Bafatá	Bambadinca	2.4 (1.09 - 4.58)	3.61 (1.81 - 6.5)	1.21 (0.37 - 2.34)	1.5 (1.13 - 2.06)
Western SSA	2000	Guinea-Bissau	Bafatá	Contuboel	2.11 (0.94 - 4.06)	3.17 (1.56 - 5.85)	1.06 (0.35 - 2.04)	1.5 (1.13 - 2.05)
Western SSA	2000	Guinea-Bissau	Bafatá	Galomaro	2.25 (1 - 4.31)	3.39 (1.66 - 6.15)	1.14 (0.35 - 2.22)	1.51 (1.13 - 2.06)
Western SSA	2000	Guinea-Bissau	Bafatá	Gamamundo	2.4 (1.08 - 4.56)	3.61 (1.8 - 6.43)	1.21 (0.39 - 2.29)	1.5 (1.14 - 2.06)
Western SSA	2000	Guinea-Bissau	Bafatá	Xitole	1.98 (0.89 - 3.83)	2.98 (1.46 - 5.49)	1 (0.31 - 1.94)	1.51 (1.13 - 2.06)
Western SSA	2000	Guinea-Bissau	Biombo	Prabis	2.16 (0.98 - 4.09)	3.11 (1.52 - 5.61)	0.95 (0.24 - 1.85)	1.44 (1.08 - 1.99)
Western SSA	2000	Guinea-Bissau	Biombo	Quinhamel	2.04 (0.92 - 3.86)	2.96 (1.47 - 5.33)	0.92 (0.25 - 1.77)	1.45 (1.09 - 1.99)
Western SSA	2000	Guinea-Bissau	Biombo	Safim	2.18 (0.99 - 4.17)	3.15 (1.54 - 5.7)	0.97 (0.24 - 1.9)	1.44 (1.08 - 2)
Western SSA	2000	Guinea-Bissau	Bissau	Bissau	2.2 (0.99 - 4.19)	3.19 (1.55 - 5.74)	0.99 (0.24 - 1.95)	1.45 (1.08 - 2.02)
Western SSA	2000	Guinea-Bissau	Bolama	Bolama	2.04 (0.91 - 3.82)	2.95 (1.45 - 5.34)	0.91 (0.23 - 1.75)	1.45 (1.1 - 1.98)
Western SSA	2000	Guinea-Bissau	Bolama	Bubaque	2.66 (1.04 - 5.48)	3.85 (1.66 - 7.59)	1.19 (0.28 - 2.49)	1.45 (1.1 - 1.97)
Western SSA	2000	Guinea-Bissau	Bolama	Caravela	2.46 (0.89 - 5.27)	3.56 (1.42 - 7.32)	1.1 (0.25 - 2.42)	1.45 (1.1 - 1.98)
Western SSA	2000	Guinea-Bissau	Cacheu	Bigene	2.15 (0.99 - 4.11)	3.2 (1.58 - 5.74)	1.05 (0.33 - 1.94)	1.49 (1.13 - 2.02)
Western SSA	2000	Guinea-Bissau	Cacheu	Bula	2.03 (0.94 - 3.85)	3.01 (1.52 - 5.36)	0.98 (0.32 - 1.77)	1.48 (1.12 - 2.01)
Western SSA	2000	Guinea-Bissau	Cacheu	Cacheu	2.34 (1.03 - 4.47)	3.46 (1.65 - 6.33)	1.12 (0.34 - 2.08)	1.48 (1.12 - 2.01)
Western SSA	2000	Guinea-Bissau	Cacheu	Caio	2.26 (0.97 - 4.42)	3.34 (1.58 - 6.25)	1.08 (0.34 - 2.05)	1.48 (1.12 - 2.01)
Western SSA	2000	Guinea-Bissau	Cacheu	Canghungo	2.11 (0.94 - 4.05)	3.13 (1.53 - 5.74)	1.02 (0.33 - 1.89)	1.48 (1.12 - 2.01)
Western SSA	2000	Guinea-Bissau	Cacheu	Sao Domingos	2.34 (1.04 - 4.54)	3.49 (1.66 - 6.49)	1.15 (0.36 - 2.18)	1.49 (1.13 - 2.02)
Western SSA	2000	Guinea-Bissau	Gabú	Boe	2.07 (0.85 - 4.11)	3.07 (1.4 - 5.74)	1 (0.28 - 2.07)	1.48 (1.12 - 2.04)
Western SSA	2000	Guinea-Bissau	Gabú	Gabu	2.28 (0.98 - 4.42)	3.39 (1.58 - 6.3)	1.11 (0.33 - 2.29)	1.49 (1.12 - 2.04)
Western SSA	2000	Guinea-Bissau	Gabú	Piche	2.53 (1.05 - 5.09)	3.75 (1.72 - 7.13)	1.22 (0.32 - 2.49)	1.48 (1.12 - 2.03)
Western SSA	2000	Guinea-Bissau	Gabú	Pirada	2.43 (1.01 - 4.88)	3.61 (1.65 - 6.93)	1.18 (0.33 - 2.4)	1.49 (1.12 - 2.04)
Western SSA	2000	Guinea-Bissau	Gabú	Sonaco	2.23 (0.96 - 4.33)	3.31 (1.57 - 6.23)	1.08 (0.32 - 2.18)	1.48 (1.12 - 2.04)
Western SSA	2000	Guinea-Bissau	Oio	Bissora	2.03 (0.92 - 3.81)	3.12 (1.56 - 5.53)	1.09 (0.39 - 2)	1.54 (1.16 - 2.09)
Western SSA	2000	Guinea-Bissau	Oio	Farim	2.26 (1.02 - 4.28)	3.47 (1.72 - 6.24)	1.21 (0.42 - 2.21)	1.54 (1.16 - 2.08)
Western SSA	2000	Guinea-Bissau	Oio	Mansaba	2.32 (1.05 - 4.43)	3.56 (1.79 - 6.34)	1.24 (0.45 - 2.33)	1.53 (1.16 - 2.09)
Western SSA	2000	Guinea-Bissau	Oio	Mansoa	2.07 (0.95 - 3.91)	3.19 (1.63 - 5.66)	1.12 (0.4 - 2.08)	1.54 (1.16 - 2.09)
Western SSA	2000	Guinea-Bissau	Oio	Nhacra	2 (0.93 - 3.76)	3.01 (1.51 - 5.35)	1.01 (0.33 - 1.89)	1.5 (1.13 - 2.07)
Western SSA	2000	Guinea-Bissau	Quinara	Buba	1.88 (0.86 - 3.63)	2.8 (1.4 - 5.08)	0.92 (0.27 - 1.74)	1.49 (1.12 - 2.03)
Western SSA	2000	Guinea-Bissau	Quinara	Empada	1.88 (0.83 - 3.63)	2.79 (1.35 - 5.13)	0.91 (0.26 - 1.76)	1.48 (1.12 - 2.04)
Western SSA	2000	Guinea-Bissau	Quinara	Fulacunda	2.13 (0.98 - 4)	3.17 (1.62 - 5.69)	1.04 (0.32 - 1.92)	1.49 (1.12 - 2.03)
Western SSA	2000	Guinea-Bissau	Quinara	Tite	1.97 (0.91 - 3.69)	2.93 (1.48 - 5.23)	0.96 (0.3 - 1.78)	1.49 (1.12 - 2.04)
Western SSA	2000	Guinea-Bissau	Tombali	Bedanda	1.92 (0.87 - 3.68)	2.78 (1.35 - 5.12)	0.86 (0.19 - 1.69)	1.45 (1.09 - 1.98)
Western SSA	2000	Guinea-Bissau	Tombali	Cacine	1.81 (0.81 - 3.52)	2.63 (1.26 - 4.91)	0.82 (0.19 - 1.61)	1.45 (1.09 - 1.98)
Western SSA	2000	Guinea-Bissau	Tombali	Catio	1.87 (0.82 - 3.62)	2.71 (1.3 - 5.03)	0.84 (0.19 - 1.66)	1.45 (1.09 - 1.99)
Western SSA	2000	Guinea-Bissau	Tombali	Quebo	1.79 (0.79 - 3.48)	2.59 (1.25 - 4.81)	0.8 (0.2 - 1.6)	1.45 (1.09 - 1.99)
Eastern SSA	2000	Kenya	Baringo	Baringo Central	5.53 (2.71 - 9.75)	8.96 (4.75 - 15.01)	3.43 (1.47 - 6.07)	1.62 (1.29 - 2.09)
Eastern SSA	2000	Kenya	Baringo	Baringo North	4.88 (2.32 - 8.87)	8.13 (4.09 - 14.21)	3.25 (1.44 - 5.87)	1.67 (1.32 - 2.14)
Eastern SSA	2000	Kenya	Baringo	Baringo South	4.21 (2.01 - 7.33)	6.86 (3.62 - 11.57)	2.65 (1.19 - 4.8)	1.63 (1.29 - 2.11)
Eastern SSA	2000	Kenya	Baringo	Eldama Ravine	5.61 (2.9 - 9.78)	8.79 (4.86 - 14.4)	3.18 (1.45 - 5.59)	1.57 (1.25 - 2.03)
Eastern SSA	2000	Kenya	Baringo	Mogotio	4.25 (2.1 - 7.67)	6.69 (3.5 - 11.62)	2.44 (1 - 4.47)	1.57 (1.24 - 2.05)
Eastern SSA	2000	Kenya	Baringo	Tiaty	5.75 (2.61 - 10.86)	10.59 (5.13 - 18.88)	4.84 (2.21 - 8.74)	1.84 (1.47 - 2.38)
Eastern SSA	2000	Kenya	Bomet	Bomet Central	7.45 (3.84 - 12.4)	11.88 (6.53 - 18.64)	4.43 (2.05 - 7.27)	1.59 (1.27 - 2.05)
Eastern SSA	2000	Kenya	Bomet	Bomet East	6.89 (3.19 - 12.44)	11.09 (5.45 - 19.12)	4.2 (1.84 - 7.55)	1.61 (1.28 - 2.07)
Eastern SSA	2000	Kenya	Bomet	Chepalungu	6.63 (3.15 - 11.7)	10.67 (5.35 - 17.95)	4.04 (1.78 - 7.01)	1.61 (1.28 - 2.08)
Eastern SSA	2000	Kenya	Bomet	Konoin	9.81 (5.2 - 15.66)	14.47 (8.44 - 22.36)	4.66 (2 - 7.79)	1.48 (1.19 - 1.89)
Eastern SSA	2000	Kenya	Bomet	Sotik	7.35 (4.15 - 11.65)	11.41 (6.98 - 17.13)	4.06 (1.93 - 6.48)	1.55 (1.24 - 1.99)
Eastern SSA	2000	Kenya	Bungoma	Bumula	3.6 (2.05 - 5.84)	5.81 (3.51 - 8.89)	2.21 (1.07 - 3.67)	1.61 (1.27 - 2.08)
Eastern SSA	2000	Kenya	Bungoma	Kabuchai	4.22 (2.27 - 7.15)	6.72 (3.87 - 10.89)	2.5 (1.13 - 4.45)	1.59 (1.26 - 2.05)
Eastern SSA	2000	Kenya	Bungoma	Kanduyi	5.42 (3.1 - 8.71)	8.66 (5.25 - 13.19)	3.24 (1.54 - 5.36)	1.6 (1.27 - 2.05)
Eastern SSA	2000	Kenya	Bungoma	Kimilili	4.85 (2.64 - 8.3)	7.86 (4.58 - 12.8)	3.01 (1.4 - 5.19)	1.62 (1.28 - 2.08)
Eastern SSA	2000	Kenya	Bungoma	Likuyani	7.77 (4.51 - 12.59)	12.22 (7.46 - 18.46)	4.45 (2.11 - 7.23)	1.57 (1.26 - 2.01)
Eastern SSA	2000	Kenya	Bungoma	Lugari	5.69 (3.23 - 9.53)	9.15 (5.5 - 14.15)	3.46 (1.59 - 5.79)	1.61 (1.27 - 2.06)
Eastern SSA	2000	Kenya	Bungoma	Mt. Elgon	3.58 (1.9 - 6.26)	5.85 (3.26 - 9.8)	2.27 (1.03 - 4.02)	1.63 (1.28 - 2.1)
Eastern SSA	2000	Kenya	Bungoma	Sirisia	3.48 (1.92 - 5.87)	5.57 (3.27 - 8.99)	2.09 (0.94 - 3.7)	1.6 (1.26 - 2.07)
Eastern SSA	2000	Kenya	Bungoma	Tongaren	5.75 (3.37 - 9.33)	9.26 (5.82 - 14.02)	3.51 (1.68 - 5.8)	1.61 (1.28 - 2.07)
Eastern SSA	2000	Kenya	Bungoma	Webute West	4.84 (2.75 - 7.98)	7.63 (4.62 - 11.8)	2.79 (1.27 - 4.79)	1.58 (1.25 - 2.02)
Eastern SSA	2000	Kenya	Bungoma	Webuye East	6.49 (3.71 - 10.74)	10.14 (6.16 - 15.54)	3.65 (1.67 - 6.23)	1.56 (1.25 - 2)
Eastern SSA	2000	Kenya	Busia	Budalangi	17.3 (9.94 - 27.24)	27.18 (16.61 - 40.6)	9.88 (5.32 - 15.29)	1.57 (1.3 - 1.94)
Eastern SSA	2000	Kenya	Busia	Butula	7.6 (4.45 - 12.22)	12.52 (7.86 - 18.71)	4.92 (2.62 - 7.75)	1.65 (1.32 - 2.09)
Eastern SSA	2000	Kenya	Busia	Funyula	12.04 (6.83 - 19.23)	19.51 (11.77 - 29.35)	7.47 (4.02 - 11.89)	1.62 (1.32 - 2.02)
Eastern SSA	2000	Kenya	Busia	Matayos	9.03 (5.51 - 13.92)	14.67 (9.72 - 21.09)	5.64 (3.11 - 8.8)	1.62 (1.31 - 2.06)
Eastern SSA	2000	Kenya	Busia	Nambale	5.38 (3.19 - 8.55)	8.92 (5.68 - 13.19)	3.54 (1.89 - 5.65)	1.66 (1.32 - 2.11)
Eastern SSA	2000	Kenya	Busia	Teso North	4.47 (2.57 - 7.28)	7.13 (4.44 - 10.87)	2.66 (1.25 - 4.4)	1.6 (1.26 - 2.05)
Eastern SSA	2000	Kenya	Busia	Teso South	6.02 (3.68 - 9.37)	9.63 (6.39 - 13.92)	3.61 (1.85 - 5.69)	1.6 (1.27 - 2.04)
Eastern SSA	2000	Kenya	Elgeyo-Marakwet	Keiyo North	6.08 (3.14 - 10.44)	9.5 (5.17 - 15.52)	3.42 (1.51 - 6.13)	1.56 (1.24 - 2.02)
Eastern SSA	2000	Kenya	Elgeyo-Marakwet	Keiyo South	4.72 (2.42 - 8.15)	7.41 (4.07 - 12.13)	2.69 (1.2 - 4.84)	1.57 (1.24 - 2.04)
Eastern SSA	2000	Kenya	Elgeyo-Marakwet	Marakwet East	4.4 (1.91 - 8.64)	7.06 (3.32 - 13.45)	2.66 (1.09 - 5.19)	1.6 (1.27 - 2.09)
Eastern SSA	2000	Kenya	Elgeyo-Marakwet	Marakwet West	5.23 (2.77 - 8.9)	8.37 (4.7 - 13.73)	3.14 (1.5 - 5.46)	1.6 (1.27 - 2.07)
Eastern SSA	2000	Kenya	Embu	Manyatta	5.83 (3.08 - 9.93)	8.49 (4.76 - 13.58)	2.66 (0.92 - 4.92)	1.46 (1.15 - 1.88)
Eastern SSA	2000	Kenya	Embu	Mbeere North	3.75 (1.78 - 6.79)	5.96 (2.99 - 10.5)	2.21 (0.86 - 4.14)	1.59 (1.24 - 2.05)
Eastern SSA	2000	Kenya	Embu	Mbeere South	3.95 (2.02 - 6.86)	6.25 (3.42 - 10.45)	2.3 (0.97 - 4.12)	1.58 (1.24 - 2.05)
Eastern SSA	2000	Kenya	Embu	Runyenjes	6.06 (3.18 - 10.34)	8.86 (4.9 - 14.42)	2.8 (0.97 - 5.18)	1.46 (1.15 - 1.88)
Eastern SSA	2000	Kenya	Garissa	Balambala	1.44 (0.6 - 2.9)	2.46 (1.07 - 4.73)	1.02 (0.38 - 2.03)	1.71 (1.34 - 2.26)
Eastern SSA	2000	Kenya	Garissa	Daadab	1.99 (0.79 - 4.17)	3.52 (1.48 - 7.19)	1.53 (0.62 - 3.34)	1.77 (1.39 - 2.32)
Eastern SSA	2000	Kenya	Garissa	Fafi	1.72 (0.79 - 3.36)	3.09 (1.5 - 5.91)	1.37 (0.62 - 2.67)	1.8 (1.4 - 2.34)
Eastern SSA	2000	Kenya	Garissa	Garissa Township	4.42 (2.1 - 8.13)	7.39 (3.82 - 12.7)	2.97 (1.29 - 5.3)	1.67 (1.33 - 2.18)
Eastern SSA	2000	Kenya	Garissa	Ijara	2.39 (0.94 - 4.83)	4.23 (1.77 - 8.36)	1.84 (0.72 - 3.66)	1.77 (1.39 - 2.32)
Eastern SSA	2000	Kenya	Garissa	Lagdera	1.03 (0.4 - 2.18)	1.83 (0.76 - 3.74)	0.8 (0.31 - 1.59)	1.78 (1.38 - 2.33)
Eastern SSA	2000	Kenya	Homa Bay	Homa Bay Town	24.36 (15.46 - 34.53)	39.54 (27.21 - 52.72)	15.18 (9.84 - 20.38)	1.62 (1.39 - 1.97)
Eastern SSA	2000	Kenya	Homa Bay	Kabondo Kasipul	15.45 (9.08 - 23.78)	25.52 (16.18 - 37.04)	10.07 (5.89 - 14.66)	1.65 (1.37 - 2.06)
Eastern SSA	2000	Kenya	Homa Bay	Karachuonyo	19.62 (12.06 - 28.72)	32.58 (22.2 - 44.72)	12.96 (8.1 - 18.08)	1.66 (1.4 - 2.03)
Eastern SSA	2000	Kenya	Homa Bay	Kasipul	19.54 (12.08 - 28.83)	32.28 (21.56 - 44.65)	12.74 (8.03 - 17.81)	1.65 (1.39 - 2.03)
Eastern SSA	2000	Kenya	Homa Bay	Mbita	22.27 (13.3 - 33.03)	35.15 (22.85 - 48.72)	12.88 (7.84 - 18.12)	1.58 (1.33 - 1.93)
Eastern SSA	2000	Kenya	Homa Bay	Ndhiwa	21.88 (12.8 - 32.72)	35.72 (22.64 - 50.07)	13.84 (8.41 - 19.38)	1.63 (1.39 - 2)
Eastern SSA	2000	Kenya	Homa Bay	Rangwe	20.66 (12.99 - 29.89)	33.94 (23.32 - 46.04)	13.28 (8.44 - 18.27)	1.64 (1.39 - 2.01)
Eastern SSA	2000	Kenya	Homa Bay	Suba	22.93 (13.68 - 33.78)	36.06 (22.86 - 49.84)	13.13 (7.85 - 18.47)	1.57 (1.33 - 1.9)
Eastern SSA	2000	Kenya	Isiolo	Isiolo North	6.11 (3 - 10.78)	9.31 (4.92 - 15.89)	3.2 (1.32 - 5.9)	1.52 (1.22 - 1.97)
Eastern SSA	2000	Kenya	Isiolo	Isiolo South	2.62 (1.02 - 5.44)	4.16 (1.78 - 8.05)	1.54 (0.55 - 3.12)	1.59 (1.25 - 2.07)
Eastern SSA	2000	Kenya	Kajiado	Kajiado Central	3.56 (1.67 - 6.54)	5.66 (2.81 - 9.9)	2.1 (0.82 - 3.88)	1.59 (1.25 - 2.06)
Eastern SSA	2000	Kenya	Kajiado	Kajiado East	6.76 (4.01 - 10.52)	10.27 (6.66 - 15.05)	3.51 (1.55 - 5.73)	1.52 (1.21 - 1.95)
Eastern SSA	2000	Kenya	Kajiado	Kajiado North	9.03 (5.47 - 13.98)	12.99 (8.51 - 18.61)	3.96 (1.53 - 6.51)	1.44 (1.14 - 1.86)
Eastern SSA	2000	Kenya	Kajiado	Kajiado South	5.44 (2.77 - 9.5)	8.2 (4.48 - 13.62)	2.76 (1.03 - 4.97)	1.51 (1.19 - 1.95)
Eastern SSA	2000	Kenya	Kajiado	Kajiado West	5.41 (3.14 - 8.49)	7.86 (5.01 - 11.42)	2.45 (0.9 - 4.07)	1.45 (1.15 - 1.89)
Eastern SSA	2000	Kenya	Kakamega	Butere	8.09 (4.64 - 12.99)	12.71 (7.7 - 18.91)	4.62 (2.24 - 7.42)	1.57 (1.26 - 1.99)
Eastern SSA	2000	Kenya	Kakamega	Ikolomani	5.43 (3.13 - 8.95)	8.83 (5.46 - 13.16)	3.4 (1.74 - 5.28)	1.63 (1.29 - 2.08)
Eastern SSA	2000	Kenya	Kakamega	Khwisero	8.37 (4.86 - 13.4)	13.17 (8.1 - 19.38)	4.8 (2.38 - 7.53)	1.57 (1.26 - 2)
Eastern SSA	2000	Kenya	Kakamega	Lugari	6.41 (3.56 - 10.64)	10.16 (6.02 - 15.66)	3.75 (1.73 - 6.4)	1.59 (1.26 - 2.03)
Eastern SSA	2000	Kenya	Kakamega	Lurambi	6.78 (3.95 - 11.12)	10.63 (6.66 - 15.9)	3.85 (1.9 - 5.98)	1.57 (1.25 - 2.01)
Eastern SSA	2000	Kenya	Kakamega	Malava	5.01 (2.86 - 8.3)	7.92 (4.83 - 12.03)	2.91 (1.34 - 4.85)	1.58 (1.26 - 2.04)
Eastern SSA	2000	Kenya	Kakamega	Matungu	5.39 (2.89 - 9.12)	8.63 (4.91 - 13.64)	3.24 (1.48 - 5.52)	1.6 (1.27 - 2.05)
Eastern SSA	2000	Kenya	Kakamega	Mumias East	5.32 (2.96 - 8.84)	8.47 (4.98 - 13.1)	3.15 (1.49 - 5.22)	1.59 (1.27 - 2.04)
Eastern SSA	2000	Kenya	Kakamega	Mumias West	8.66 (4.82 - 14.19)	13.69 (8.04 - 20.79)	5.03 (2.39 - 8.19)	1.58 (1.27 - 2)
Eastern SSA	2000	Kenya	Kakamega	Navakholo	4.47 (2.59 - 7.28)	7.1 (4.44 - 10.71)	2.63 (1.24 - 4.33)	1.59 (1.25 - 2.04)
Eastern SSA	2000	Kenya	Kakamega	Shinyalu	5.86 (3.33 - 9.91)	9.36 (5.69 - 14.25)	3.5 (1.74 - 5.57)	1.6 (1.27 - 2.05)
Eastern SSA	2000	Kenya	Kericho	Ainamoi	11.77 (6.12 - 19.59)	17.19 (9.83 - 26.79)	5.42 (2.28 - 9.18)	1.46 (1.18 - 1.87)
Eastern SSA	2000	Kenya	Kericho	Belgut	13.32 (7.16 - 21.34)	19.37 (11.4 - 29.49)	6.05 (2.65 - 9.97)	1.45 (1.18 - 1.85)
Eastern SSA	2000	Kenya	Kericho	Bureti	8.95 (4.99 - 14.26)	13.28 (8.06 - 20.09)	4.33 (1.9 - 7.11)	1.48 (1.19 - 1.91)
Eastern SSA	2000	Kenya	Kericho	Kipkelion East	6.39 (3.1 - 11.23)	9.79 (5.18 - 16.48)	3.4 (1.46 - 6.05)	1.53 (1.22 - 1.99)
Eastern SSA	2000	Kenya	Kericho	Kipkelion West	6.5 (3.13 - 11.57)	10.14 (5.37 - 17.03)	3.64 (1.56 - 6.42)	1.56 (1.24 - 2.03)
Eastern SSA	2000	Kenya	Kericho	Sigowet/Soin	13.02 (7.37 - 20.58)	19.34 (12.14 - 28.56)	6.32 (2.93 - 10.28)	1.49 (1.21 - 1.89)
Eastern SSA	2000	Kenya	Kiambu	Gatundu North	4.9 (2.86 - 7.87)	7.42 (4.69 - 11.24)	2.52 (1.11 - 4.21)	1.51 (1.19 - 1.95)
Eastern SSA	2000	Kenya	Kiambu	Gatundu South	5.18 (3.06 - 8.23)	7.82 (5.01 - 11.73)	2.64 (1.15 - 4.35)	1.51 (1.19 - 1.95)
Eastern SSA	2000	Kenya	Kiambu	Githunguri	6.32 (3.8 - 9.9)	9.37 (6.14 - 13.69)	3.05 (1.3 - 5.08)	1.48 (1.17 - 1.91)
Eastern SSA	2000	Kenya	Kiambu	Juja	9.15 (5.4 - 14.45)	12.99 (8.35 - 19.25)	3.84 (1.37 - 6.56)	1.42 (1.13 - 1.84)
Eastern SSA	2000	Kenya	Kiambu	Kabete	8.37 (4.78 - 13.47)	11.89 (7.35 - 17.93)	3.52 (1.22 - 6.07)	1.42 (1.13 - 1.83)
Eastern SSA	2000	Kenya	Kiambu	Kiambaa	7.43 (4.4 - 11.65)	10.55 (6.77 - 15.43)	3.12 (1.06 - 5.23)	1.42 (1.13 - 1.84)
Eastern SSA	2000	Kenya	Kiambu	Kiambu	7.75 (4.79 - 11.87)	11.01 (7.4 - 15.69)	3.26 (1.13 - 5.43)	1.42 (1.13 - 1.85)
Eastern SSA	2000	Kenya	Kiambu	Kikuyu	8.3 (4.66 - 13.39)	11.81 (7.25 - 17.81)	3.51 (1.22 - 6.08)	1.42 (1.14 - 1.83)
Eastern SSA	2000	Kenya	Kiambu	Lari	4.86 (2.75 - 7.93)	7.29 (4.49 - 11.28)	2.43 (1.01 - 4.23)	1.5 (1.18 - 1.94)
Eastern SSA	2000	Kenya	Kiambu	Limuru	6.21 (3.52 - 10.04)	8.94 (5.5 - 13.58)	2.73 (0.97 - 4.74)	1.44 (1.14 - 1.86)
Eastern SSA	2000	Kenya	Kiambu	Ruiru	9.13 (5.67 - 13.89)	12.96 (8.88 - 18.35)	3.83 (1.39 - 6.32)	1.42 (1.13 - 1.84)
Eastern SSA	2000	Kenya	Kiambu	Thika Town	10.22 (5.76 - 16.79)	14.45 (8.75 - 22.13)	4.23 (1.5 - 7.28)	1.41 (1.13 - 1.83)
Eastern SSA	2000	Kenya	Kilifi	Ganze	5.05 (2.49 - 8.88)	8.1 (4.16 - 13.41)	3.05 (1.34 - 5.21)	1.6 (1.27 - 2.07)
Eastern SSA	2000	Kenya	Kilifi	Kaloleni	7.02 (3.86 - 11.71)	11.27 (6.39 - 17.5)	4.25 (2.04 - 7.06)	1.61 (1.28 - 2.06)
Eastern SSA	2000	Kenya	Kilifi	Kilifi North	7.42 (3.6 - 12.75)	11.65 (6.02 - 18.98)	4.23 (1.85 - 7.27)	1.57 (1.25 - 2)
Eastern SSA	2000	Kenya	Kilifi	Kilifi South	7.13 (4.07 - 11.31)	11.34 (6.93 - 16.92)	4.21 (2.16 - 6.65)	1.59 (1.27 - 2.04)
Eastern SSA	2000	Kenya	Kilifi	Magarini	6.15 (2.71 - 11.87)	9.43 (4.39 - 17.31)	3.28 (1.17 - 6.17)	1.53 (1.22 - 1.96)
Eastern SSA	2000	Kenya	Kilifi	Malindi	8.61 (3.8 - 16.28)	13.06 (5.98 - 23.37)	4.45 (1.61 - 8.13)	1.52 (1.22 - 1.94)
Eastern SSA	2000	Kenya	Kilifi	Rabai	8.06 (4.68 - 12.91)	12.74 (7.87 - 18.97)	4.68 (2.38 - 7.33)	1.58 (1.27 - 2.03)
Eastern SSA	2000	Kenya	Kirinyaga	Gichugu	6.17 (3.23 - 10.67)	8.92 (4.97 - 14.32)	2.75 (0.94 - 5.14)	1.45 (1.14 - 1.88)
Eastern SSA	2000	Kenya	Kirinyaga	Kirinyaga Central	7.18 (3.84 - 12.15)	10.32 (5.99 - 16.25)	3.14 (1.12 - 5.71)	1.44 (1.14 - 1.85)
Eastern SSA	2000	Kenya	Kirinyaga	Mwea	5.91 (3.01 - 10.24)	8.56 (4.63 - 14.01)	2.65 (0.91 - 5.06)	1.45 (1.15 - 1.87)
Eastern SSA	2000	Kenya	Kirinyaga	Ndia	5.28 (2.88 - 8.89)	7.66 (4.52 - 12.14)	2.38 (0.86 - 4.35)	1.45 (1.14 - 1.87)
Eastern SSA	2000	Kenya	Kisii	Bobasi	6.39 (3.49 - 10.8)	10.16 (6.03 - 15.86)	3.77 (1.82 - 6.16)	1.59 (1.27 - 2.06)
Eastern SSA	2000	Kenya	Kisii	Bomachoge Borabu	5.66 (2.94 - 9.79)	9.02 (5.06 - 14.52)	3.36 (1.6 - 5.79)	1.59 (1.27 - 2.06)
Eastern SSA	2000	Kenya	Kisii	Bomachoge Chache	8.28 (4.7 - 13.59)	13.07 (7.99 - 19.76)	4.79 (2.51 - 7.62)	1.58 (1.27 - 2.03)
Eastern SSA	2000	Kenya	Kisii	Bonchari	18.14 (11.43 - 26.9)	27.81 (19 - 37.87)	9.67 (5.57 - 13.91)	1.53 (1.28 - 1.91)
Eastern SSA	2000	Kenya	Kisii	Kitutu Chache North	12.78 (7.54 - 19.79)	19.75 (12.56 - 28.52)	6.97 (3.59 - 10.76)	1.55 (1.26 - 1.95)
Eastern SSA	2000	Kenya	Kisii	Kitutu Chache South	15.95 (9.9 - 23.83)	24.27 (16.34 - 33.55)	8.32 (4.59 - 12.39)	1.52 (1.26 - 1.9)
Eastern SSA	2000	Kenya	Kisii	Nyaribari Chache	9.96 (5.85 - 15.82)	15.35 (9.72 - 22.49)	5.39 (2.77 - 8.44)	1.54 (1.25 - 1.96)
Eastern SSA	2000	Kenya	Kisii	Nyaribari Masaba	6.99 (3.76 - 11.76)	10.86 (6.32 - 17.14)	3.87 (1.81 - 6.36)	1.55 (1.24 - 2)
Eastern SSA	2000	Kenya	Kisii	South Mugirango	9.27 (5.3 - 15.13)	14.68 (9.07 - 22.11)	5.41 (2.93 - 8.53)	1.58 (1.28 - 2.02)
Eastern SSA	2000	Kenya	Kisumu	Kisumu Central	19.61 (11.81 - 29.38)	28.57 (18.81 - 40)	8.96 (4.58 - 13.42)	1.46 (1.21 - 1.81)
Eastern SSA	2000	Kenya	Kisumu	Kisumu East	18.71 (11.28 - 28.06)	27.31 (18.05 - 38.13)	8.6 (4.34 - 12.92)	1.46 (1.21 - 1.81)
Eastern SSA	2000	Kenya	Kisumu	Kisumu West	17.16 (10.44 - 25.44)	26.1 (17.37 - 36.28)	8.94 (4.85 - 13.26)	1.52 (1.26 - 1.89)
Eastern SSA	2000	Kenya	Kisumu	Muhoroni	11.93 (6.71 - 19.19)	18.97 (11.7 - 28.39)	7.04 (3.58 - 11.07)	1.59 (1.3 - 2)
Eastern SSA	2000	Kenya	Kisumu	Nyakach	16.86 (10.25 - 25.36)	26.92 (17.66 - 37.88)	10.06 (5.85 - 14.53)	1.6 (1.33 - 1.97)
Eastern SSA	2000	Kenya	Kisumu	Nyando	15.69 (9.36 - 23.81)	24.23 (15.96 - 34.3)	8.54 (4.57 - 12.73)	1.54 (1.27 - 1.92)
Eastern SSA	2000	Kenya	Kisumu	Seme	14.92 (8.67 - 22.92)	24.54 (15.49 - 35.42)	9.62 (5.38 - 14.23)	1.64 (1.36 - 2.04)
Eastern SSA	2000	Kenya	Kitui	Kitui Central	5.8 (3.05 - 10.06)	9.49 (5.29 - 15.72)	3.69 (1.74 - 6.41)	1.64 (1.3 - 2.1)
Eastern SSA	2000	Kenya	Kitui	Kitui East	4.26 (2.2 - 7.5)	6.99 (3.75 - 11.71)	2.73 (1.24 - 4.77)	1.64 (1.29 - 2.12)
Eastern SSA	2000	Kenya	Kitui	Kitui Rural	4.01 (2.13 - 6.91)	6.63 (3.79 - 10.97)	2.62 (1.25 - 4.56)	1.65 (1.3 - 2.13)
Eastern SSA	2000	Kenya	Kitui	Kitui South	4.67 (2.32 - 8.39)	7.5 (3.99 - 12.91)	2.83 (1.24 - 5.2)	1.61 (1.27 - 2.07)
Eastern SSA	2000	Kenya	Kitui	Kitui West	4.13 (2.07 - 7.43)	6.81 (3.6 - 11.64)	2.68 (1.18 - 4.78)	1.65 (1.3 - 2.13)
Eastern SSA	2000	Kenya	Kitui	Mwingi Central	4.77 (2.19 - 9.16)	8.05 (3.92 - 14.53)	3.28 (1.42 - 6.39)	1.69 (1.33 - 2.18)
Eastern SSA	2000	Kenya	Kitui	Mwingi North	3.75 (1.69 - 7.49)	6.3 (2.95 - 12.13)	2.55 (0.96 - 5)	1.68 (1.32 - 2.18)
Eastern SSA	2000	Kenya	Kitui	Mwingi West	4.3 (1.92 - 8.31)	7.25 (3.39 - 13.42)	2.95 (1.19 - 5.7)	1.69 (1.33 - 2.18)
Eastern SSA	2000	Kenya	Kwale	Kinango	6.1 (3.37 - 10.16)	9.48 (5.57 - 14.85)	3.38 (1.51 - 5.52)	1.55 (1.23 - 2)
Eastern SSA	2000	Kenya	Kwale	Lungalunga	4.99 (2.21 - 9.48)	7.38 (3.52 - 13.28)	2.39 (0.84 - 4.51)	1.48 (1.17 - 1.92)
Eastern SSA	2000	Kenya	Kwale	Matuga	7.64 (4.3 - 12.31)	11.32 (7.05 - 17)	3.68 (1.64 - 6.15)	1.48 (1.18 - 1.91)
Eastern SSA	2000	Kenya	Kwale	Msambweni	9.39 (5.25 - 15.23)	13.72 (8.43 - 20.6)	4.33 (1.85 - 7.25)	1.46 (1.17 - 1.87)
Eastern SSA	2000	Kenya	Laikipia	Laikipia East	7.55 (3.59 - 13.48)	10.93 (5.65 - 18.53)	3.38 (1.27 - 6.41)	1.45 (1.15 - 1.86)
Eastern SSA	2000	Kenya	Laikipia	Laikipia North	7.17 (3.72 - 11.97)	10.84 (6.19 - 17.37)	3.67 (1.61 - 6.66)	1.51 (1.2 - 1.94)
Eastern SSA	2000	Kenya	Laikipia	Laikipia West	5.42 (2.52 - 9.56)	8.29 (4.26 - 14.42)	2.87 (1.15 - 5.63)	1.53 (1.21 - 1.98)
Eastern SSA	2000	Kenya	Lamu	Lamu East	3.16 (1.13 - 6.71)	4.74 (1.82 - 9.69)	1.58 (0.47 - 3.51)	1.5 (1.18 - 1.96)
Eastern SSA	2000	Kenya	Lamu	Lamu West	5.72 (2.11 - 11.81)	8.46 (3.48 - 16.76)	2.74 (0.94 - 5.76)	1.48 (1.18 - 1.92)
Eastern SSA	2000	Kenya	Machakos	Kangundo	6.06 (3.09 - 10.4)	9.46 (5.24 - 15.55)	3.4 (1.49 - 5.91)	1.56 (1.24 - 2)
Eastern SSA	2000	Kenya	Machakos	Kathiani	6.07 (3.11 - 10.54)	9.17 (5.08 - 15.14)	3.1 (1.24 - 5.54)	1.51 (1.2 - 1.95)
Eastern SSA	2000	Kenya	Machakos	Machakos Town	7.25 (3.77 - 12.32)	10.84 (6.05 - 17.58)	3.59 (1.44 - 6.11)	1.5 (1.19 - 1.92)
Eastern SSA	2000	Kenya	Machakos	Masinga	3.95 (1.92 - 7.04)	6.51 (3.43 - 11.15)	2.56 (1.13 - 4.51)	1.65 (1.3 - 2.12)
Eastern SSA	2000	Kenya	Machakos	Matungulu	6 (3.21 - 10.07)	9.3 (5.43 - 14.88)	3.3 (1.45 - 5.6)	1.55 (1.23 - 1.99)
Eastern SSA	2000	Kenya	Machakos	Mavoko	9.97 (5.88 - 15.47)	14.72 (9.55 - 21.61)	4.75 (2.03 - 7.76)	1.48 (1.19 - 1.88)
Eastern SSA	2000	Kenya	Machakos	Mwala	5.18 (2.55 - 9.23)	8.62 (4.5 - 14.42)	3.44 (1.59 - 6.03)	1.66 (1.32 - 2.14)
Eastern SSA	2000	Kenya	Machakos	Yatta	4.56 (2.31 - 7.82)	7.54 (4.19 - 12.39)	2.98 (1.46 - 5.18)	1.65 (1.31 - 2.13)
Eastern SSA	2000	Kenya	Makueni	Kaiti	4.41 (2.05 - 8.16)	7.28 (3.65 - 13.13)	2.87 (1.22 - 5.26)	1.65 (1.3 - 2.12)
Eastern SSA	2000	Kenya	Makueni	Kibwezi East	9.78 (4.25 - 18.07)	14.98 (7.03 - 26.89)	5.2 (2.07 - 9.94)	1.53 (1.24 - 1.95)
Eastern SSA	2000	Kenya	Makueni	Kibwezi West	7.1 (3.33 - 12.99)	11.07 (5.63 - 19.48)	3.97 (1.71 - 7.04)	1.56 (1.25 - 2.01)
Eastern SSA	2000	Kenya	Makueni	Kilome	4.08 (1.76 - 8.02)	6.59 (3.07 - 12.36)	2.51 (0.98 - 4.96)	1.62 (1.27 - 2.08)
Eastern SSA	2000	Kenya	Makueni	Makueni	4.58 (2.11 - 8.47)	7.53 (3.69 - 13.74)	2.95 (1.25 - 5.6)	1.64 (1.3 - 2.11)
Eastern SSA	2000	Kenya	Makueni	Mbooni	4.52 (2.15 - 8.05)	7.65 (3.94 - 13.3)	3.13 (1.45 - 5.72)	1.69 (1.34 - 2.17)
Eastern SSA	2000	Kenya	Mandera	Banissa	0.46 (0.15 - 1.13)	0.88 (0.29 - 2.08)	0.42 (0.13 - 1.03)	1.91 (1.46 - 2.53)
Eastern SSA	2000	Kenya	Mandera	Lafey	0.46 (0.16 - 1.05)	0.87 (0.31 - 1.92)	0.41 (0.13 - 0.91)	1.89 (1.46 - 2.48)
Eastern SSA	2000	Kenya	Mandera	Mandera East	0.83 (0.28 - 1.96)	1.55 (0.54 - 3.47)	0.72 (0.23 - 1.69)	1.87 (1.46 - 2.46)
Eastern SSA	2000	Kenya	Mandera	Mandera North	0.5 (0.18 - 1.14)	0.94 (0.34 - 2.06)	0.44 (0.15 - 1.02)	1.88 (1.44 - 2.47)
Eastern SSA	2000	Kenya	Mandera	Mandera South	0.78 (0.26 - 1.83)	1.47 (0.51 - 3.35)	0.69 (0.22 - 1.64)	1.88 (1.45 - 2.47)
Eastern SSA	2000	Kenya	Mandera	Mandera West	0.57 (0.2 - 1.3)	1.09 (0.4 - 2.39)	0.52 (0.18 - 1.12)	1.91 (1.47 - 2.53)
Eastern SSA	2000	Kenya	Marsabit	Laisamis	4.38 (1.94 - 8.33)	7.43 (3.52 - 13.66)	3.05 (1.34 - 5.83)	1.7 (1.35 - 2.19)
Eastern SSA	2000	Kenya	Marsabit	Moyale	2.76 (0.98 - 5.98)	4.82 (1.81 - 10.06)	2.06 (0.74 - 4.38)	1.75 (1.38 - 2.26)
Eastern SSA	2000	Kenya	Marsabit	North Horr	3.89 (1.66 - 7.71)	5.98 (2.77 - 11.05)	2.09 (0.81 - 3.97)	1.54 (1.22 - 2)
Eastern SSA	2000	Kenya	Marsabit	Saku	3.55 (1.12 - 8.05)	5.67 (1.88 - 12.73)	2.12 (0.65 - 4.8)	1.6 (1.26 - 2.08)
Eastern SSA	2000	Kenya	Meru	Buuri	6.79 (3.36 - 11.99)	9.91 (5.17 - 16.57)	3.12 (1.16 - 5.81)	1.46 (1.16 - 1.87)
Eastern SSA	2000	Kenya	Meru	Central Imenti	8.13 (4.01 - 14.79)	11.8 (6.08 - 20.01)	3.67 (1.21 - 6.71)	1.45 (1.15 - 1.86)
Eastern SSA	2000	Kenya	Meru	Igembe Central	6.59 (2.78 - 12.54)	9.92 (4.51 - 18.1)	3.33 (1.15 - 6.38)	1.51 (1.2 - 1.95)
Eastern SSA	2000	Kenya	Meru	Igembe North	6.33 (2.69 - 12.06)	9.54 (4.39 - 17.53)	3.21 (1.09 - 6.23)	1.51 (1.2 - 1.95)
Eastern SSA	2000	Kenya	Meru	Igembe South	7.55 (3.29 - 14.08)	11.33 (5.25 - 20.02)	3.78 (1.3 - 7.11)	1.5 (1.2 - 1.93)
Eastern SSA	2000	Kenya	Meru	North Imenti	10.36 (5.24 - 18.47)	14.9 (7.89 - 24.64)	4.54 (1.61 - 8.28)	1.44 (1.16 - 1.83)
Eastern SSA	2000	Kenya	Meru	South Imenti	7.86 (3.96 - 14.11)	11.44 (6.02 - 19.19)	3.58 (1.25 - 6.51)	1.46 (1.16 - 1.87)
Eastern SSA	2000	Kenya	Meru	Tigania East	5.54 (2.55 - 10.14)	8.48 (4.22 - 14.71)	2.94 (1.09 - 5.6)	1.53 (1.21 - 1.97)
Eastern SSA	2000	Kenya	Meru	Tigania West	5.6 (2.64 - 10.27)	8.58 (4.38 - 14.81)	2.98 (1.17 - 5.51)	1.53 (1.21 - 1.98)
Eastern SSA	2000	Kenya	Migori	Awendo	20.54 (12.23 - 30.77)	32.83 (21.44 - 46.18)	12.29 (7.55 - 17.32)	1.6 (1.35 - 1.95)
Eastern SSA	2000	Kenya	Migori	Kuria East	5.46 (2.51 - 10.22)	9.14 (4.48 - 15.81)	3.68 (1.64 - 6.52)	1.67 (1.33 - 2.16)
Eastern SSA	2000	Kenya	Migori	Kuria West	12.34 (6.37 - 20.83)	20.37 (11.49 - 32.32)	8.03 (4.14 - 12.75)	1.65 (1.36 - 2.07)
Eastern SSA	2000	Kenya	Migori	Nyatike	28.19 (17.15 - 40.99)	43.11 (28.16 - 58.59)	14.92 (9.31 - 20.28)	1.53 (1.32 - 1.83)
Eastern SSA	2000	Kenya	Migori	Rongo	18.74 (11.47 - 27.94)	30.06 (19.96 - 41.92)	11.32 (7.08 - 16.09)	1.6 (1.34 - 1.97)
Eastern SSA	2000	Kenya	Migori	Suna East	20.21 (11.94 - 30.54)	31.7 (20.42 - 44.88)	11.49 (6.72 - 16.31)	1.57 (1.33 - 1.91)
Eastern SSA	2000	Kenya	Migori	Suna West	22.95 (13.37 - 34.92)	35.66 (22.69 - 50.86)	12.71 (7.3 - 18.19)	1.55 (1.32 - 1.89)
Eastern SSA	2000	Kenya	Migori	Uriri	20.51 (12.15 - 30.91)	32.7 (20.96 - 45.77)	12.19 (7.27 - 17.13)	1.59 (1.35 - 1.95)
Eastern SSA	2000	Kenya	Mombasa	Changamwe	11.35 (6.67 - 17.92)	15.71 (10.12 - 22.83)	4.36 (1.51 - 7.57)	1.38 (1.11 - 1.79)
Eastern SSA	2000	Kenya	Mombasa	Jomvu	11.15 (6.59 - 17.59)	15.48 (9.96 - 22.51)	4.33 (1.52 - 7.52)	1.39 (1.11 - 1.79)
Eastern SSA	2000	Kenya	Mombasa	Kisauni	10.68 (6.33 - 16.61)	14.85 (9.57 - 21.44)	4.17 (1.42 - 7.14)	1.39 (1.11 - 1.8)
Eastern SSA	2000	Kenya	Mombasa	Likoni	10.55 (6.05 - 16.72)	14.67 (9.21 - 21.68)	4.12 (1.37 - 7.11)	1.39 (1.11 - 1.8)
Eastern SSA	2000	Kenya	Mombasa	Mvita	9.73 (5.62 - 15.38)	13.52 (8.55 - 19.97)	3.79 (1.29 - 6.56)	1.39 (1.11 - 1.8)
Eastern SSA	2000	Kenya	Mombasa	Nyali	10.61 (6.28 - 16.59)	14.7 (9.44 - 21.35)	4.09 (1.37 - 6.96)	1.39 (1.11 - 1.79)
Eastern SSA	2000	Kenya	Murang'a	Gatanga	5.78 (3.44 - 9.24)	8.51 (5.51 - 12.73)	2.73 (1.09 - 4.6)	1.47 (1.17 - 1.9)
Eastern SSA	2000	Kenya	Murang'a	Kandara	4.52 (2.64 - 7.38)	6.85 (4.3 - 10.45)	2.33 (0.94 - 3.86)	1.52 (1.19 - 1.96)
Eastern SSA	2000	Kenya	Murang'a	Kangema	5.41 (3.11 - 8.8)	8.12 (5.03 - 12.68)	2.71 (1.1 - 4.6)	1.5 (1.18 - 1.94)
Eastern SSA	2000	Kenya	Murang'a	Kigumo	4.05 (2.32 - 6.65)	6.15 (3.84 - 9.53)	2.1 (0.85 - 3.56)	1.52 (1.19 - 1.97)
Eastern SSA	2000	Kenya	Murang'a	Kiharu	5.38 (3.07 - 8.8)	8.07 (5 - 12.46)	2.69 (1.13 - 4.58)	1.5 (1.18 - 1.94)
Eastern SSA	2000	Kenya	Murang'a	Maragwa	5.34 (3.08 - 8.67)	8.01 (5 - 12.12)	2.67 (1.09 - 4.5)	1.5 (1.18 - 1.94)
Eastern SSA	2000	Kenya	Murang'a	Mathioya	5.72 (3.35 - 9.16)	8.54 (5.36 - 13.05)	2.82 (1.15 - 4.74)	1.49 (1.18 - 1.92)
Eastern SSA	2000	Kenya	Nairobi	Dagoretti North	10.36 (6.39 - 15.73)	14.4 (9.71 - 20.43)	4.04 (1.36 - 6.89)	1.39 (1.11 - 1.79)
Eastern SSA	2000	Kenya	Nairobi	Dagoretti South	9.68 (5.77 - 15.21)	13.55 (8.74 - 19.81)	3.87 (1.31 - 6.56)	1.4 (1.12 - 1.81)
Eastern SSA	2000	Kenya	Nairobi	Embakasi Central	9.68 (6.11 - 14.5)	13.53 (9.41 - 18.85)	3.85 (1.23 - 6.43)	1.4 (1.11 - 1.81)
Eastern SSA	2000	Kenya	Nairobi	Embakasi East	9.64 (6.03 - 14.6)	13.47 (9.25 - 18.94)	3.83 (1.24 - 6.48)	1.4 (1.11 - 1.8)
Eastern SSA	2000	Kenya	Nairobi	Embakasi North	9.6 (6.09 - 14.37)	13.5 (9.4 - 18.65)	3.9 (1.31 - 6.5)	1.41 (1.12 - 1.81)
Eastern SSA	2000	Kenya	Nairobi	Embakasi South	9.68 (6.07 - 14.62)	13.52 (9.34 - 18.95)	3.84 (1.22 - 6.51)	1.4 (1.11 - 1.8)
Eastern SSA	2000	Kenya	Nairobi	Embakasi West	9.66 (6.1 - 14.44)	13.54 (9.43 - 18.79)	3.88 (1.26 - 6.46)	1.4 (1.11 - 1.81)
Eastern SSA	2000	Kenya	Nairobi	Kamukunji	9.05 (5.71 - 13.48)	12.91 (8.92 - 17.91)	3.86 (1.38 - 6.41)	1.43 (1.13 - 1.84)
Eastern SSA	2000	Kenya	Nairobi	Kasarani	9.46 (5.93 - 14.24)	13.35 (9.25 - 18.65)	3.89 (1.32 - 6.4)	1.41 (1.12 - 1.82)
Eastern SSA	2000	Kenya	Nairobi	Kibra	9.51 (5.86 - 14.49)	13.32 (8.98 - 18.93)	3.81 (1.29 - 6.51)	1.4 (1.11 - 1.81)
Eastern SSA	2000	Kenya	Nairobi	Langata	9.61 (5.97 - 14.59)	13.51 (9.16 - 19.08)	3.9 (1.35 - 6.61)	1.41 (1.12 - 1.82)
Eastern SSA	2000	Kenya	Nairobi	Makadara	9.45 (5.98 - 14.09)	13.31 (9.27 - 18.52)	3.86 (1.28 - 6.46)	1.41 (1.12 - 1.82)
Eastern SSA	2000	Kenya	Nairobi	Mathare	9.11 (5.76 - 13.58)	12.98 (8.98 - 17.97)	3.87 (1.37 - 6.43)	1.42 (1.13 - 1.84)
Eastern SSA	2000	Kenya	Nairobi	Roysambu	8.66 (5.45 - 12.95)	12.34 (8.59 - 17.16)	3.68 (1.33 - 6.1)	1.42 (1.13 - 1.85)
Eastern SSA	2000	Kenya	Nairobi	Ruaraka	9.25 (5.88 - 13.8)	13.14 (9.14 - 18.08)	3.89 (1.39 - 6.41)	1.42 (1.13 - 1.83)
Eastern SSA	2000	Kenya	Nairobi	Starehe	9.46 (5.96 - 14.09)	13.34 (9.2 - 18.54)	3.88 (1.32 - 6.49)	1.41 (1.12 - 1.82)
Eastern SSA	2000	Kenya	Nairobi	Westlands	9.48 (5.79 - 14.46)	13.26 (8.9 - 18.9)	3.78 (1.27 - 6.41)	1.4 (1.12 - 1.81)
Eastern SSA	2000	Kenya	Nakuru	Bahati	8.98 (4.97 - 14.72)	13.45 (8.06 - 20.8)	4.47 (1.95 - 7.62)	1.5 (1.2 - 1.93)
Eastern SSA	2000	Kenya	Nakuru	Gilgil	6.84 (3.71 - 11.38)	10.56 (6.25 - 16.66)	3.72 (1.74 - 6.43)	1.54 (1.23 - 2)
Eastern SSA	2000	Kenya	Nakuru	Kuresoi North	5.14 (2.52 - 9.12)	8.02 (4.26 - 13.52)	2.88 (1.25 - 5.22)	1.56 (1.24 - 2.03)
Eastern SSA	2000	Kenya	Nakuru	Kuresoi South	4.78 (2.16 - 8.86)	7.47 (3.61 - 13.41)	2.69 (1.07 - 5.2)	1.56 (1.24 - 2.03)
Eastern SSA	2000	Kenya	Nakuru	Molo	7.5 (3.99 - 12.51)	11.58 (6.67 - 18.59)	4.08 (1.84 - 7.04)	1.54 (1.23 - 2)
Eastern SSA	2000	Kenya	Nakuru	Naivasha	7.82 (4.21 - 13.2)	12.04 (7.06 - 19.18)	4.22 (1.9 - 7.38)	1.54 (1.23 - 1.98)
Eastern SSA	2000	Kenya	Nakuru	Nakuru Town East	10.75 (5.89 - 17.59)	15.91 (9.57 - 24.65)	5.16 (2.15 - 8.72)	1.48 (1.19 - 1.91)
Eastern SSA	2000	Kenya	Nakuru	Nakuru Town West	11.54 (6.25 - 19.05)	16.98 (10.16 - 26.44)	5.44 (2.25 - 9.24)	1.47 (1.18 - 1.89)
Eastern SSA	2000	Kenya	Nakuru	Njoro	6.41 (3.42 - 10.68)	9.95 (5.77 - 15.9)	3.54 (1.55 - 6.13)	1.55 (1.24 - 2.01)
Eastern SSA	2000	Kenya	Nakuru	Rongai	6.45 (3.53 - 10.7)	9.7 (5.7 - 15.28)	3.25 (1.36 - 5.6)	1.5 (1.19 - 1.95)
Eastern SSA	2000	Kenya	Nakuru	Subukia	4.93 (2.51 - 8.53)	7.55 (4.1 - 12.61)	2.62 (1.1 - 4.78)	1.53 (1.21 - 1.99)
Eastern SSA	2000	Kenya	Nandi	Aldai	8.74 (5.28 - 13.67)	13.41 (8.81 - 19.17)	4.67 (2.23 - 7.1)	1.53 (1.24 - 1.96)
Eastern SSA	2000	Kenya	Nandi	Chesumei	5.62 (3.16 - 9.3)	8.76 (5.3 - 13.25)	3.14 (1.45 - 5.18)	1.56 (1.24 - 2.01)
Eastern SSA	2000	Kenya	Nandi	Emgwen	7.21 (4.18 - 11.58)	11.1 (6.95 - 16.29)	3.89 (1.84 - 6.31)	1.54 (1.23 - 1.98)
Eastern SSA	2000	Kenya	Nandi	Mosop	4.88 (2.75 - 8.13)	7.69 (4.6 - 11.76)	2.81 (1.27 - 4.71)	1.58 (1.25 - 2.03)
Eastern SSA	2000	Kenya	Nandi	Nandi Hills	10.94 (6.24 - 17.42)	15.58 (9.52 - 23.25)	4.64 (1.8 - 7.91)	1.42 (1.15 - 1.81)
Eastern SSA	2000	Kenya	Nandi	Tinderet	9.15 (4.99 - 15.06)	13.67 (8.12 - 21.15)	4.52 (1.95 - 7.57)	1.49 (1.2 - 1.91)
Eastern SSA	2000	Kenya	Narok	Emurua Dikirr	5.21 (2.62 - 9.11)	8.35 (4.4 - 13.73)	3.14 (1.39 - 5.39)	1.6 (1.26 - 2.08)
Eastern SSA	2000	Kenya	Narok	Kilgoris	4.88 (2.41 - 8.55)	7.87 (4.18 - 13.07)	2.99 (1.35 - 5.22)	1.61 (1.28 - 2.08)
Eastern SSA	2000	Kenya	Narok	Narok East	4.25 (1.97 - 8.01)	6.56 (3.33 - 11.77)	2.31 (0.93 - 4.43)	1.54 (1.22 - 2.02)
Eastern SSA	2000	Kenya	Narok	Narok North	5.92 (2.83 - 10.54)	9.04 (4.65 - 15.32)	3.12 (1.27 - 5.6)	1.53 (1.22 - 1.98)
Eastern SSA	2000	Kenya	Narok	Narok South	4.55 (2.18 - 8.09)	7.25 (3.71 - 12.47)	2.7 (1.15 - 5.03)	1.59 (1.26 - 2.07)
Eastern SSA	2000	Kenya	Narok	Narok West	4.64 (2.15 - 8.51)	7.45 (3.67 - 13.19)	2.81 (1.26 - 5.19)	1.61 (1.27 - 2.09)
Eastern SSA	2000	Kenya	Nyamira	Borabu	8.32 (4.87 - 13.17)	12.38 (7.89 - 18.21)	4.06 (1.81 - 6.61)	1.49 (1.19 - 1.92)
Eastern SSA	2000	Kenya	Nyamira	Kitutu Masaba	7.74 (4.45 - 12.57)	11.72 (7.22 - 17.67)	3.98 (1.8 - 6.52)	1.51 (1.21 - 1.95)
Eastern SSA	2000	Kenya	Nyamira	North Mugirango	11.8 (7.04 - 18.24)	18.12 (11.66 - 26.16)	6.32 (3.26 - 9.81)	1.54 (1.25 - 1.95)
Eastern SSA	2000	Kenya	Nyamira	West Mugirango	11.03 (6.66 - 16.94)	16.94 (11.11 - 24.08)	5.91 (3 - 9.17)	1.54 (1.25 - 1.95)
Eastern SSA	2000	Kenya	Nyandarua	Kinangop	4.74 (2.56 - 8.05)	7.27 (4.22 - 11.88)	2.53 (1.07 - 4.43)	1.53 (1.21 - 1.99)
Eastern SSA	2000	Kenya	Nyandarua	Kipipiri	3.91 (1.96 - 6.77)	6.02 (3.27 - 10.1)	2.11 (0.86 - 3.83)	1.54 (1.21 - 2)
Eastern SSA	2000	Kenya	Nyandarua	Ndaragwa	4.48 (2.02 - 8.27)	6.89 (3.37 - 12.16)	2.41 (0.95 - 4.58)	1.54 (1.21 - 1.99)
Eastern SSA	2000	Kenya	Nyandarua	Ol Jorok	4.95 (2.42 - 8.61)	7.59 (4.01 - 12.65)	2.64 (1.07 - 4.8)	1.53 (1.21 - 1.99)
Eastern SSA	2000	Kenya	Nyandarua	Ol Kalou	4.74 (2.36 - 8.38)	7.29 (3.81 - 12.35)	2.55 (1.05 - 4.71)	1.54 (1.21 - 2)
Eastern SSA	2000	Kenya	Nyeri	Kieni	6.29 (3.3 - 10.72)	9.12 (5.13 - 14.85)	2.83 (1.11 - 5.28)	1.45 (1.15 - 1.86)
Eastern SSA	2000	Kenya	Nyeri	Mathira	7.88 (4.42 - 12.95)	11.41 (6.9 - 17.63)	3.53 (1.38 - 6.17)	1.45 (1.15 - 1.86)
Eastern SSA	2000	Kenya	Nyeri	Mukurweini	5.59 (3.19 - 9.14)	8.24 (5.13 - 12.74)	2.65 (1.02 - 4.58)	1.47 (1.16 - 1.9)
Eastern SSA	2000	Kenya	Nyeri	Nyeri Town	9.92 (5.56 - 15.99)	14.42 (8.69 - 21.87)	4.5 (1.85 - 7.68)	1.45 (1.16 - 1.87)
Eastern SSA	2000	Kenya	Nyeri	Othaya	7.69 (4.51 - 12.17)	11.29 (7.15 - 16.7)	3.6 (1.48 - 6.02)	1.47 (1.16 - 1.89)
Eastern SSA	2000	Kenya	Nyeri	Tetu	8.18 (4.62 - 13.13)	11.98 (7.32 - 18.07)	3.8 (1.56 - 6.41)	1.46 (1.16 - 1.88)
Eastern SSA	2000	Kenya	Samburu	Samburu East	6.52 (2.96 - 12.16)	10.54 (5.09 - 18.69)	4.02 (1.63 - 7.45)	1.62 (1.29 - 2.09)
Eastern SSA	2000	Kenya	Samburu	Samburu North	7.91 (3.54 - 14.6)	13.83 (6.58 - 24.65)	5.92 (2.69 - 10.69)	1.75 (1.41 - 2.22)
Eastern SSA	2000	Kenya	Samburu	Samburu West	9.54 (4.55 - 16.76)	15.83 (8.05 - 26.79)	6.29 (2.85 - 10.93)	1.66 (1.34 - 2.11)
Eastern SSA	2000	Kenya	Siaya	Alego Usonga	16.72 (10.01 - 25.24)	26.74 (17.19 - 38.02)	10.02 (5.67 - 14.84)	1.6 (1.33 - 1.97)
Eastern SSA	2000	Kenya	Siaya	Bondo	19.98 (12.01 - 30.05)	31.38 (20.35 - 44.6)	11.4 (6.56 - 16.61)	1.57 (1.31 - 1.92)
Eastern SSA	2000	Kenya	Siaya	Gem	13.41 (7.52 - 21.27)	21.55 (12.97 - 31.85)	8.14 (4.3 - 12.6)	1.61 (1.32 - 2.01)
Eastern SSA	2000	Kenya	Siaya	Rarieda	20.09 (11.33 - 31.02)	32.18 (19.64 - 46.84)	12.09 (6.9 - 17.71)	1.6 (1.35 - 1.96)
Eastern SSA	2000	Kenya	Siaya	Ugenya	11.25 (6.69 - 17.52)	18.37 (11.67 - 26.76)	7.12 (3.9 - 10.93)	1.63 (1.32 - 2.03)
Eastern SSA	2000	Kenya	Siaya	Ugunja	11.52 (6.85 - 17.84)	18.74 (11.84 - 27.06)	7.22 (3.84 - 10.97)	1.63 (1.32 - 2.04)
Eastern SSA	2000	Kenya	Taita Taveta	Mwatate	7.27 (3.28 - 13.3)	10.36 (4.98 - 18.36)	3.09 (0.87 - 5.95)	1.43 (1.13 - 1.85)
Eastern SSA	2000	Kenya	Taita Taveta	Taveta	8.59 (4.07 - 15.2)	12.47 (6.41 - 20.93)	3.88 (1.35 - 7.32)	1.45 (1.16 - 1.85)
Eastern SSA	2000	Kenya	Taita Taveta	Voi	8.84 (4.52 - 15.09)	12.6 (6.84 - 20.75)	3.76 (1.3 - 6.91)	1.43 (1.14 - 1.83)
Eastern SSA	2000	Kenya	Taita Taveta	Wundanyi	7.48 (3.28 - 13.87)	10.65 (4.97 - 19.19)	3.17 (0.83 - 6.27)	1.42 (1.13 - 1.84)
Eastern SSA	2000	Kenya	Tana River	Bura	2.89 (1.43 - 5.05)	4.53 (2.42 - 7.53)	1.64 (0.65 - 2.94)	1.57 (1.24 - 2.05)
Eastern SSA	2000	Kenya	Tana River	Galole	4.59 (1.78 - 9.16)	7.04 (2.96 - 13.46)	2.45 (0.8 - 4.92)	1.53 (1.21 - 2)
Eastern SSA	2000	Kenya	Tana River	Garsen	5.37 (2.17 - 10.66)	8.28 (3.63 - 15.69)	2.91 (1.07 - 5.83)	1.54 (1.22 - 2)
Eastern SSA	2000	Kenya	Tharaka-Nithi	Chuka/Igambang'Ombe	5.77 (2.85 - 10.27)	8.65 (4.51 - 14.7)	2.88 (1.03 - 5.27)	1.5 (1.18 - 1.93)
Eastern SSA	2000	Kenya	Tharaka-Nithi	Igembe South	5.08 (2.35 - 9.23)	7.97 (3.97 - 13.81)	2.89 (1.09 - 5.29)	1.57 (1.24 - 2.03)
Eastern SSA	2000	Kenya	Tharaka-Nithi	Maara	6.95 (3.48 - 12.36)	10.02 (5.29 - 16.79)	3.07 (0.96 - 5.76)	1.44 (1.14 - 1.85)
Eastern SSA	2000	Kenya	Tharaka-Nithi	Tharaka	5.04 (2.41 - 9.06)	7.89 (4.05 - 13.33)	2.85 (1.13 - 5.09)	1.57 (1.24 - 2.02)
Eastern SSA	2000	Kenya	Trans Nzoia	Cherangany	7.16 (4.02 - 11.54)	11.36 (6.78 - 17.53)	4.2 (2.05 - 6.96)	1.59 (1.27 - 2.03)
Eastern SSA	2000	Kenya	Trans Nzoia	Endebess	4.83 (2.52 - 8.4)	7.71 (4.32 - 12.6)	2.88 (1.33 - 4.94)	1.6 (1.26 - 2.05)
Eastern SSA	2000	Kenya	Trans Nzoia	Kiminini	7.97 (4.71 - 12.56)	12.24 (7.68 - 18.17)	4.27 (2 - 7.07)	1.54 (1.23 - 1.96)
Eastern SSA	2000	Kenya	Trans Nzoia	Kwanza	7.27 (3.88 - 12.27)	11.42 (6.52 - 18.17)	4.15 (1.96 - 6.92)	1.57 (1.26 - 2.01)
Eastern SSA	2000	Kenya	Trans Nzoia	Saboti	8.67 (5.17 - 13.54)	13.27 (8.37 - 19.55)	4.6 (2.23 - 7.43)	1.53 (1.23 - 1.94)
Eastern SSA	2000	Kenya	Turkana	Loima	3.83 (1.81 - 6.99)	6.9 (3.41 - 12.06)	3.07 (1.44 - 5.53)	1.8 (1.43 - 2.32)
Eastern SSA	2000	Kenya	Turkana	Turkana Central	7.92 (3.81 - 13.96)	13.96 (7.1 - 23.17)	6.04 (2.99 - 10.07)	1.76 (1.43 - 2.26)
Eastern SSA	2000	Kenya	Turkana	Turkana East	4.99 (2.21 - 9.48)	8.79 (4.19 - 15.94)	3.8 (1.71 - 6.98)	1.76 (1.4 - 2.28)
Eastern SSA	2000	Kenya	Turkana	Turkana North	5.46 (2.34 - 10.22)	9.94 (4.54 - 17.79)	4.48 (1.97 - 8.07)	1.82 (1.45 - 2.31)
Eastern SSA	2000	Kenya	Turkana	Turkana South	4.33 (1.84 - 8.59)	7.64 (3.49 - 14.74)	3.31 (1.48 - 6.23)	1.76 (1.4 - 2.29)
Eastern SSA	2000	Kenya	Turkana	Turkana West	3.55 (1.52 - 7)	6.51 (2.99 - 12.42)	2.96 (1.31 - 5.67)	1.83 (1.46 - 2.37)
Eastern SSA	2000	Kenya	Uasin Gishu	Ainabkoi	7.12 (3.88 - 12.03)	10.99 (6.44 - 17.3)	3.87 (1.77 - 6.71)	1.54 (1.23 - 2)
Eastern SSA	2000	Kenya	Uasin Gishu	Kapseret	8.95 (4.99 - 14.53)	13.74 (8.34 - 20.91)	4.79 (2.25 - 8.06)	1.54 (1.23 - 1.97)
Eastern SSA	2000	Kenya	Uasin Gishu	Kesses	7.74 (4.28 - 12.81)	11.96 (7.2 - 18.34)	4.22 (1.98 - 7.2)	1.55 (1.23 - 1.99)
Eastern SSA	2000	Kenya	Uasin Gishu	Moiben	7.41 (4.03 - 12.46)	11.44 (6.6 - 18.2)	4.03 (1.8 - 6.97)	1.54 (1.23 - 1.99)
Eastern SSA	2000	Kenya	Uasin Gishu	Soy	8.17 (4.74 - 13.17)	12.57 (7.77 - 19)	4.4 (2.01 - 7.41)	1.54 (1.23 - 1.98)
Eastern SSA	2000	Kenya	Uasin Gishu	Turbo	7.9 (4.56 - 12.97)	12.1 (7.42 - 18.18)	4.2 (1.86 - 7.03)	1.53 (1.22 - 1.97)
Eastern SSA	2000	Kenya	Vihiga	Emuhaya	9.88 (5.78 - 15.57)	14.96 (9.33 - 21.79)	5.08 (2.4 - 8.04)	1.51 (1.22 - 1.92)
Eastern SSA	2000	Kenya	Vihiga	Hamisi	7.08 (4.2 - 11.18)	11.19 (7.17 - 16.31)	4.11 (2.04 - 6.26)	1.58 (1.27 - 2.02)
Eastern SSA	2000	Kenya	Vihiga	Luanda	15.03 (9.02 - 22.76)	22.35 (14.44 - 31.54)	7.32 (3.64 - 11.27)	1.49 (1.22 - 1.86)
Eastern SSA	2000	Kenya	Vihiga	Sabatia	7.55 (4.45 - 12.02)	11.96 (7.59 - 17.45)	4.41 (2.22 - 6.77)	1.58 (1.27 - 2.03)
Eastern SSA	2000	Kenya	Vihiga	Vihiga	11.18 (6.79 - 17.12)	17.26 (11.27 - 24.44)	6.08 (3.11 - 9.34)	1.54 (1.25 - 1.96)
Eastern SSA	2000	Kenya	Wajir	Eldas	0.47 (0.17 - 1.02)	0.9 (0.33 - 1.93)	0.43 (0.15 - 0.92)	1.91 (1.45 - 2.49)
Eastern SSA	2000	Kenya	Wajir	Tarbaj	0.48 (0.17 - 1.08)	0.88 (0.33 - 1.86)	0.4 (0.14 - 0.85)	1.83 (1.41 - 2.39)
Eastern SSA	2000	Kenya	Wajir	Wajir East	0.91 (0.3 - 2.11)	1.65 (0.58 - 3.67)	0.74 (0.24 - 1.7)	1.81 (1.41 - 2.37)
Eastern SSA	2000	Kenya	Wajir	Wajir North	0.86 (0.31 - 1.86)	1.52 (0.58 - 3.17)	0.66 (0.23 - 1.38)	1.77 (1.37 - 2.36)
Eastern SSA	2000	Kenya	Wajir	Wajir South	0.57 (0.24 - 1.16)	1.01 (0.45 - 1.93)	0.44 (0.18 - 0.87)	1.77 (1.38 - 2.34)
Eastern SSA	2000	Kenya	Wajir	Wajir West	0.51 (0.19 - 1.1)	0.97 (0.38 - 2.06)	0.46 (0.17 - 1)	1.9 (1.44 - 2.47)
Eastern SSA	2000	Kenya	West Pokot	Kacheliba	3.4 (1.51 - 6.54)	5.88 (2.78 - 10.98)	2.48 (1.07 - 4.75)	1.73 (1.37 - 2.25)
Eastern SSA	2000	Kenya	West Pokot	Kapenguria	5.46 (2.74 - 9.51)	8.66 (4.62 - 14.16)	3.2 (1.44 - 5.42)	1.59 (1.26 - 2.03)
Eastern SSA	2000	Kenya	West Pokot	Pokot South	3.93 (1.88 - 7.23)	6.29 (3.18 - 11.11)	2.36 (1.02 - 4.33)	1.6 (1.26 - 2.08)
Eastern SSA	2000	Kenya	West Pokot	Sigor	2.94 (1.21 - 5.85)	4.74 (2.11 - 9.04)	1.8 (0.73 - 3.57)	1.61 (1.26 - 2.11)
Southern SSA	2000	Lesotho	Berea	Berea	18.46 (12.71 - 25.21)	26.32 (20.2 - 33.22)	7.86 (4.22 - 11.45)	1.43 (1.2 - 1.71)
Southern SSA	2000	Lesotho	Butha-Buthe	Butha-Buthe	16.38 (10.72 - 23.31)	23.5 (17.13 - 30.91)	7.12 (3.62 - 10.45)	1.43 (1.19 - 1.73)
Southern SSA	2000	Lesotho	Leribe	Leribe	16.57 (11.12 - 22.89)	23.73 (17.83 - 30.35)	7.16 (3.75 - 10.54)	1.43 (1.19 - 1.73)
Southern SSA	2000	Lesotho	Mafeteng	Mafeteng	14.76 (9.95 - 20.86)	21.93 (16.48 - 28.49)	7.17 (3.99 - 10.16)	1.49 (1.23 - 1.81)
Southern SSA	2000	Lesotho	Maseru	Maseru	20.32 (14.2 - 27.61)	28.65 (22.24 - 35.9)	8.33 (4.31 - 12)	1.41 (1.18 - 1.7)
Southern SSA	2000	Lesotho	Mohale's Hoek	Mohale's Hoek	13.21 (8.78 - 18.97)	19.41 (14.35 - 25.4)	6.2 (3.2 - 9.01)	1.47 (1.2 - 1.8)
Southern SSA	2000	Lesotho	Mokhotlong	Mokhotlong	12.74 (8.27 - 18.39)	18.93 (13.65 - 25.35)	6.19 (3.31 - 9.18)	1.49 (1.21 - 1.83)
Southern SSA	2000	Lesotho	Qacha's Nek	Qacha's Nek	12.25 (7.58 - 18.3)	17.98 (12.44 - 24.68)	5.73 (2.73 - 8.81)	1.47 (1.2 - 1.81)
Southern SSA	2000	Lesotho	Quthing	Quthing	12.44 (8.06 - 18.16)	18.19 (13.04 - 24.38)	5.75 (2.86 - 8.57)	1.46 (1.19 - 1.8)
Southern SSA	2000	Lesotho	Thaba-Tseka	Thaba-Tseka	12.53 (8.07 - 18.45)	18.21 (12.95 - 24.49)	5.68 (2.85 - 8.48)	1.45 (1.18 - 1.8)
Western SSA	2000	Liberia	Bomi	Klay	1.32 (0.54 - 2.69)	1.89 (0.85 - 3.65)	0.57 (0.14 - 1.25)	1.43 (1.11 - 1.91)
Western SSA	2000	Liberia	Bomi	Mecca	0.97 (0.4 - 2)	1.4 (0.62 - 2.76)	0.43 (0.1 - 0.94)	1.44 (1.11 - 1.92)
Western SSA	2000	Liberia	Bong	Fuamah	0.93 (0.37 - 1.96)	1.35 (0.58 - 2.74)	0.42 (0.11 - 0.94)	1.45 (1.13 - 1.95)
Western SSA	2000	Liberia	Bong	Jorquelleh	1.1 (0.43 - 2.26)	1.6 (0.7 - 3.13)	0.5 (0.12 - 1.06)	1.45 (1.12 - 1.93)
Western SSA	2000	Liberia	Bong	Kokoyah	0.97 (0.4 - 2.02)	1.41 (0.62 - 2.81)	0.44 (0.11 - 0.98)	1.45 (1.12 - 1.94)
Western SSA	2000	Liberia	Bong	Panta-Kpa	0.96 (0.4 - 1.93)	1.41 (0.65 - 2.64)	0.45 (0.12 - 0.91)	1.47 (1.13 - 1.95)
Western SSA	2000	Liberia	Bong	Salala	1 (0.4 - 2.1)	1.46 (0.64 - 2.94)	0.46 (0.12 - 0.98)	1.46 (1.12 - 1.94)
Western SSA	2000	Liberia	Bong	Sanayea	0.93 (0.37 - 1.96)	1.36 (0.6 - 2.78)	0.43 (0.11 - 0.92)	1.46 (1.13 - 1.94)
Western SSA	2000	Liberia	Bong	Suakoko	1.01 (0.39 - 2.09)	1.47 (0.65 - 2.9)	0.46 (0.11 - 0.97)	1.46 (1.12 - 1.93)
Western SSA	2000	Liberia	Bong	Zota	0.94 (0.4 - 1.87)	1.38 (0.64 - 2.63)	0.44 (0.12 - 0.93)	1.47 (1.13 - 1.96)
Western SSA	2000	Liberia	Gbapolu	Belleh	0.87 (0.35 - 1.79)	1.28 (0.56 - 2.55)	0.41 (0.12 - 0.89)	1.47 (1.13 - 1.97)
Western SSA	2000	Liberia	Gbapolu	Bokomu	0.8 (0.31 - 1.68)	1.18 (0.51 - 2.39)	0.38 (0.1 - 0.84)	1.47 (1.13 - 1.97)
Western SSA	2000	Liberia	Gbapolu	Bopolu	0.95 (0.38 - 1.95)	1.4 (0.61 - 2.74)	0.45 (0.12 - 0.97)	1.47 (1.13 - 1.96)
Western SSA	2000	Liberia	Gbapolu	Gbarma	0.98 (0.39 - 2)	1.44 (0.63 - 2.85)	0.46 (0.12 - 1.03)	1.47 (1.13 - 1.97)
Western SSA	2000	Liberia	Gbapolu	Kongba	0.91 (0.36 - 1.87)	1.34 (0.6 - 2.65)	0.43 (0.12 - 0.92)	1.47 (1.13 - 1.99)
Western SSA	2000	Liberia	Grand Cape Mount	Commnwealth	1.25 (0.49 - 2.56)	1.89 (0.81 - 3.73)	0.64 (0.19 - 1.39)	1.51 (1.16 - 2.02)
Western SSA	2000	Liberia	Grand Cape Mount	Garwula	1.05 (0.42 - 2.15)	1.58 (0.69 - 3.12)	0.53 (0.16 - 1.15)	1.5 (1.15 - 2.02)
Western SSA	2000	Liberia	Grand Cape Mount	Golakonneh	0.99 (0.39 - 1.99)	1.49 (0.66 - 2.88)	0.5 (0.15 - 1.06)	1.51 (1.15 - 2.02)
Western SSA	2000	Liberia	Grand Cape Mount	Porkpa	0.97 (0.39 - 1.99)	1.46 (0.65 - 2.87)	0.49 (0.15 - 1.04)	1.51 (1.15 - 2.02)
Western SSA	2000	Liberia	Grand Cape Mount	Tewor	1.02 (0.4 - 2.15)	1.54 (0.65 - 3.15)	0.52 (0.15 - 1.11)	1.51 (1.15 - 2.02)
Western SSA	2000	Liberia	GrandBassa	District # 1	1.16 (0.48 - 2.36)	1.64 (0.75 - 3.18)	0.48 (0.11 - 1.02)	1.41 (1.09 - 1.87)
Western SSA	2000	Liberia	GrandBassa	District # 2	1.04 (0.43 - 2.15)	1.46 (0.65 - 2.9)	0.42 (0.09 - 0.94)	1.4 (1.09 - 1.87)
Western SSA	2000	Liberia	GrandBassa	District # 3	1.3 (0.53 - 2.6)	1.81 (0.82 - 3.52)	0.51 (0.1 - 1.14)	1.39 (1.08 - 1.86)
Western SSA	2000	Liberia	GrandBassa	District # 4	1.07 (0.43 - 2.16)	1.51 (0.66 - 2.93)	0.44 (0.08 - 0.96)	1.41 (1.08 - 1.86)
Western SSA	2000	Liberia	GrandBassa	Owensgrove	1.29 (0.53 - 2.65)	1.81 (0.81 - 3.56)	0.52 (0.12 - 1.13)	1.4 (1.09 - 1.87)
Western SSA	2000	Liberia	GrandBassa	Stjohnriver	1.17 (0.46 - 2.39)	1.64 (0.71 - 3.27)	0.47 (0.09 - 1.06)	1.4 (1.08 - 1.86)
Western SSA	2000	Liberia	GrandGedeh	Gbarzon	1.33 (0.58 - 2.58)	2.14 (1.01 - 3.96)	0.81 (0.31 - 1.54)	1.61 (1.24 - 2.15)
Western SSA	2000	Liberia	GrandGedeh	Konobo	1.38 (0.61 - 2.62)	2.25 (1.08 - 4.12)	0.87 (0.33 - 1.66)	1.63 (1.25 - 2.17)
Western SSA	2000	Liberia	GrandGedeh	Tchien	1.62 (0.68 - 3.09)	2.68 (1.23 - 4.91)	1.06 (0.4 - 2)	1.65 (1.26 - 2.2)
Western SSA	2000	Liberia	GrandKru	Buah	1.16 (0.48 - 2.37)	1.86 (0.82 - 3.64)	0.7 (0.24 - 1.4)	1.6 (1.23 - 2.13)
Western SSA	2000	Liberia	GrandKru	Lower Kru Coast	1.64 (0.71 - 3.19)	2.63 (1.24 - 4.95)	0.99 (0.36 - 1.86)	1.6 (1.23 - 2.13)
Western SSA	2000	Liberia	GrandKru	Sasstown 180606	1.14 (0.46 - 2.36)	1.83 (0.78 - 3.71)	0.69 (0.23 - 1.4)	1.61 (1.23 - 2.13)
Western SSA	2000	Liberia	GrandKru	Upperkrucoast	1.35 (0.55 - 2.75)	2.15 (0.95 - 4.24)	0.8 (0.28 - 1.62)	1.59 (1.23 - 2.13)
Western SSA	2000	Liberia	Lofa	Foya	1.1 (0.46 - 2.19)	1.72 (0.79 - 3.23)	0.62 (0.22 - 1.3)	1.56 (1.21 - 2.1)
Western SSA	2000	Liberia	Lofa	Kolahun	0.94 (0.39 - 1.88)	1.46 (0.66 - 2.79)	0.52 (0.19 - 1.07)	1.55 (1.21 - 2.1)
Western SSA	2000	Liberia	Lofa	Lower Kru Coast	0.87 (0.35 - 1.8)	1.37 (0.6 - 2.76)	0.5 (0.17 - 1.06)	1.57 (1.21 - 2.11)
Western SSA	2000	Liberia	Lofa	Salayea	0.9 (0.37 - 1.79)	1.41 (0.63 - 2.73)	0.51 (0.18 - 1.05)	1.57 (1.2 - 2.09)
Western SSA	2000	Liberia	Lofa	Voinjama	1.29 (0.54 - 2.54)	2 (0.93 - 3.77)	0.71 (0.26 - 1.46)	1.55 (1.2 - 2.08)
Western SSA	2000	Liberia	Lofa	Zorzor	1.16 (0.49 - 2.31)	1.81 (0.83 - 3.41)	0.65 (0.24 - 1.32)	1.56 (1.21 - 2.09)
Western SSA	2000	Liberia	Margibi	Firestone	1.27 (0.52 - 2.63)	1.86 (0.83 - 3.65)	0.59 (0.16 - 1.25)	1.46 (1.13 - 1.95)
Western SSA	2000	Liberia	Margibi	Gibi	1.04 (0.41 - 2.16)	1.52 (0.66 - 3.07)	0.48 (0.14 - 1.03)	1.46 (1.13 - 1.96)
Western SSA	2000	Liberia	Margibi	Kakata	0.92 (0.37 - 1.93)	1.35 (0.59 - 2.73)	0.43 (0.12 - 0.93)	1.47 (1.13 - 1.97)
Western SSA	2000	Liberia	Margibi	Mambah-Kaba	1.74 (0.72 - 3.48)	2.58 (1.18 - 4.9)	0.84 (0.25 - 1.73)	1.48 (1.14 - 1.98)
Western SSA	2000	Liberia	Maryland	Barrobo	1.15 (0.48 - 2.32)	1.92 (0.87 - 3.67)	0.77 (0.3 - 1.54)	1.67 (1.27 - 2.21)
Western SSA	2000	Liberia	Maryland	Pleebo/Sodeken	1.74 (0.77 - 3.37)	2.88 (1.4 - 5.28)	1.14 (0.44 - 2.13)	1.66 (1.27 - 2.19)
Western SSA	2000	Liberia	Montserrado	Careysburg	1.28 (0.52 - 2.61)	1.94 (0.86 - 3.76)	0.66 (0.2 - 1.39)	1.52 (1.16 - 2.02)
Western SSA	2000	Liberia	Montserrado	Greater Monrovia	1.95 (0.8 - 3.92)	2.94 (1.34 - 5.66)	0.99 (0.32 - 2.04)	1.51 (1.16 - 2.02)
Western SSA	2000	Liberia	Montserrado	St Paul River	1.85 (0.76 - 3.74)	2.79 (1.25 - 5.42)	0.94 (0.29 - 1.97)	1.51 (1.16 - 2.01)
Western SSA	2000	Liberia	Montserrado	Todee	0.92 (0.38 - 1.91)	1.39 (0.62 - 2.72)	0.47 (0.14 - 0.97)	1.51 (1.16 - 2.03)
Western SSA	2000	Liberia	Nimba	Gbehlageh	0.96 (0.43 - 1.82)	1.47 (0.71 - 2.64)	0.51 (0.18 - 0.97)	1.53 (1.18 - 2.02)
Western SSA	2000	Liberia	Nimba	Saclepea	0.91 (0.39 - 1.79)	1.42 (0.66 - 2.62)	0.51 (0.18 - 0.98)	1.56 (1.2 - 2.07)
Western SSA	2000	Liberia	Nimba	Sanniquelleh-Mahn	0.99 (0.45 - 1.87)	1.54 (0.75 - 2.77)	0.55 (0.21 - 1.03)	1.56 (1.2 - 2.06)
Western SSA	2000	Liberia	Nimba	Tappita	1.06 (0.46 - 2.05)	1.63 (0.76 - 3.04)	0.57 (0.2 - 1.13)	1.54 (1.19 - 2.04)
Western SSA	2000	Liberia	Nimba	Yarwein-Mehnsohnne	0.92 (0.38 - 1.87)	1.44 (0.64 - 2.79)	0.52 (0.17 - 1.05)	1.57 (1.2 - 2.06)
Western SSA	2000	Liberia	Nimba	Zoegeh	0.95 (0.42 - 1.81)	1.44 (0.7 - 2.61)	0.49 (0.17 - 0.93)	1.52 (1.17 - 2)
Western SSA	2000	Liberia	River Cess	Morweh	1.01 (0.41 - 2.01)	1.47 (0.65 - 2.89)	0.46 (0.11 - 1.02)	1.46 (1.13 - 1.95)
Western SSA	2000	Liberia	River Cess	Timbo	1.08 (0.43 - 2.22)	1.59 (0.69 - 3.15)	0.51 (0.12 - 1.07)	1.47 (1.13 - 1.95)
Western SSA	2000	Liberia	River Gee	Gbeapo	1.27 (0.54 - 2.49)	2.01 (0.94 - 3.82)	0.74 (0.25 - 1.46)	1.58 (1.22 - 2.09)
Western SSA	2000	Liberia	River Gee	Webbo	1.49 (0.66 - 2.81)	2.3 (1.12 - 4.15)	0.81 (0.27 - 1.55)	1.54 (1.19 - 2.04)
Western SSA	2000	Liberia	Sinoe	Butaw	1.08 (0.45 - 2.2)	1.67 (0.71 - 3.35)	0.59 (0.17 - 1.22)	1.55 (1.19 - 2.05)
Western SSA	2000	Liberia	Sinoe	Dugbe River	1.06 (0.43 - 2.17)	1.64 (0.7 - 3.25)	0.58 (0.18 - 1.2)	1.55 (1.19 - 2.06)
Western SSA	2000	Liberia	Sinoe	Greenville	1.23 (0.46 - 2.63)	1.89 (0.74 - 3.88)	0.66 (0.18 - 1.43)	1.54 (1.19 - 2.05)
Western SSA	2000	Liberia	Sinoe	Jaedae Jaedepo	1.11 (0.46 - 2.25)	1.73 (0.78 - 3.4)	0.62 (0.19 - 1.24)	1.56 (1.19 - 2.06)
Western SSA	2000	Liberia	Sinoe	Juarzon	1.05 (0.44 - 2.18)	1.63 (0.7 - 3.31)	0.58 (0.17 - 1.24)	1.55 (1.19 - 2.05)
Western SSA	2000	Liberia	Sinoe	Kpayan	1.06 (0.43 - 2.16)	1.63 (0.69 - 3.22)	0.57 (0.17 - 1.19)	1.54 (1.19 - 2.05)
Western SSA	2000	Liberia	Sinoe	Pyneston	1.12 (0.47 - 2.31)	1.73 (0.76 - 3.49)	0.61 (0.19 - 1.27)	1.54 (1.19 - 2.06)
Eastern SSA	2000	Madagascar	Antananarivo	Analamanga	0.1 (0.03 - 0.27)	0.16 (0.05 - 0.39)	0.06 (0.01 - 0.14)	1.6 (1.16 - 2.02)
Eastern SSA	2000	Madagascar	Antananarivo	Bongolava	0.04 (0.01 - 0.08)	0.05 (0.02 - 0.12)	0.01 (0 - 0.04)	1.25 (1.16 - 2.04)
Eastern SSA	2000	Madagascar	Antananarivo	Itasy	0.03 (0.01 - 0.07)	0.05 (0.02 - 0.1)	0.02 (0 - 0.04)	1.67 (1.16 - 2.02)
Eastern SSA	2000	Madagascar	Antananarivo	Vakinankaratra	0.04 (0.02 - 0.1)	0.06 (0.02 - 0.15)	0.02 (0.01 - 0.05)	1.5 (1.17 - 2.03)
Eastern SSA	2000	Madagascar	Antsiranana	Diana	0.16 (0.07 - 0.33)	0.25 (0.11 - 0.49)	0.09 (0.03 - 0.18)	1.56 (1.19 - 2.07)
Eastern SSA	2000	Madagascar	Antsiranana	Sava	0.11 (0.05 - 0.24)	0.18 (0.08 - 0.37)	0.07 (0.02 - 0.15)	1.64 (1.24 - 2.15)
Eastern SSA	2000	Madagascar	Fianarantsoa	Amoron'i mania	0.05 (0.02 - 0.1)	0.07 (0.03 - 0.16)	0.02 (0.01 - 0.06)	1.4 (1.18 - 2.06)
Eastern SSA	2000	Madagascar	Fianarantsoa	Atsimo-Atsinana	0.06 (0.02 - 0.13)	0.1 (0.04 - 0.21)	0.04 (0.01 - 0.09)	1.67 (1.25 - 2.18)
Eastern SSA	2000	Madagascar	Fianarantsoa	Haute matsiatra	0.06 (0.02 - 0.13)	0.09 (0.04 - 0.2)	0.03 (0.01 - 0.08)	1.5 (1.22 - 2.13)
Eastern SSA	2000	Madagascar	Fianarantsoa	Ihorombe	0.1 (0.04 - 0.22)	0.16 (0.06 - 0.32)	0.06 (0.02 - 0.12)	1.6 (1.17 - 2.03)
Eastern SSA	2000	Madagascar	Fianarantsoa	Vatovavy Fitovinany	0.05 (0.02 - 0.11)	0.08 (0.04 - 0.17)	0.03 (0.01 - 0.06)	1.6 (1.25 - 2.16)
Eastern SSA	2000	Madagascar	Mahajanga	Betsiboka	0.06 (0.02 - 0.13)	0.1 (0.04 - 0.2)	0.04 (0.01 - 0.08)	1.67 (1.26 - 2.19)
Eastern SSA	2000	Madagascar	Mahajanga	Boeny	0.16 (0.06 - 0.34)	0.25 (0.1 - 0.51)	0.09 (0.03 - 0.19)	1.56 (1.2 - 2.08)
Eastern SSA	2000	Madagascar	Mahajanga	Melaky	0.09 (0.04 - 0.19)	0.15 (0.07 - 0.3)	0.06 (0.02 - 0.13)	1.67 (1.26 - 2.2)
Eastern SSA	2000	Madagascar	Mahajanga	Sofia	0.07 (0.03 - 0.13)	0.11 (0.05 - 0.21)	0.04 (0.02 - 0.09)	1.57 (1.25 - 2.17)
Eastern SSA	2000	Madagascar	Toamasina	Alaotra-Mangoro	0.07 (0.03 - 0.15)	0.11 (0.05 - 0.22)	0.04 (0.01 - 0.08)	1.57 (1.2 - 2.08)
Eastern SSA	2000	Madagascar	Toamasina	Analanjirofo	0.11 (0.05 - 0.23)	0.18 (0.08 - 0.35)	0.07 (0.02 - 0.14)	1.64 (1.22 - 2.1)
Eastern SSA	2000	Madagascar	Toamasina	Atsinanana	0.07 (0.03 - 0.14)	0.11 (0.05 - 0.23)	0.04 (0.02 - 0.09)	1.57 (1.24 - 2.17)
Eastern SSA	2000	Madagascar	Toliary	Androy	0.18 (0.07 - 0.37)	0.3 (0.12 - 0.62)	0.12 (0.04 - 0.27)	1.67 (1.3 - 2.26)
Eastern SSA	2000	Madagascar	Toliary	Anosy	0.14 (0.06 - 0.29)	0.24 (0.1 - 0.47)	0.1 (0.04 - 0.19)	1.71 (1.28 - 2.22)
Eastern SSA	2000	Madagascar	Toliary	Atsimo-Andrefana	0.13 (0.06 - 0.26)	0.2 (0.09 - 0.38)	0.07 (0.03 - 0.14)	1.54 (1.19 - 2.07)
Eastern SSA	2000	Madagascar	Toliary	Menabe	0.16 (0.06 - 0.34)	0.25 (0.1 - 0.51)	0.09 (0.03 - 0.2)	1.56 (1.2 - 2.06)
Eastern SSA	2000	Malawi	Central Region	Dedza	6.77 (3.44 - 11.52)	10.02 (5.48 - 16.39)	3.25 (1.27 - 5.79)	1.48 (1.19 - 1.88)
Eastern SSA	2000	Malawi	Central Region	Dowa	5.29 (2.59 - 9.16)	8.33 (4.36 - 13.67)	3.04 (1.25 - 5.2)	1.57 (1.26 - 2.01)
Eastern SSA	2000	Malawi	Central Region	Kasungu	6.51 (3.25 - 11.45)	10.04 (5.39 - 16.86)	3.53 (1.53 - 6.23)	1.54 (1.24 - 1.95)
Eastern SSA	2000	Malawi	Central Region	Lilongwe	9.35 (4.97 - 15.26)	14.3 (8.26 - 22.04)	4.95 (2.32 - 7.9)	1.53 (1.25 - 1.92)
Eastern SSA	2000	Malawi	Central Region	Mchinji	8.58 (4.47 - 14.57)	12.7 (7.12 - 20.42)	4.12 (1.7 - 7.03)	1.48 (1.2 - 1.86)
Eastern SSA	2000	Malawi	Central Region	Nkhotakota	10.42 (5.51 - 16.88)	15.3 (8.68 - 23.96)	4.88 (2.14 - 8.06)	1.47 (1.2 - 1.83)
Eastern SSA	2000	Malawi	Central Region	Ntcheu	8.09 (4.54 - 13)	12.78 (7.66 - 19.47)	4.69 (2.35 - 7.59)	1.58 (1.28 - 1.98)
Eastern SSA	2000	Malawi	Central Region	Ntchisi	4.94 (2.32 - 8.94)	7.73 (3.89 - 13.62)	2.79 (1.12 - 4.98)	1.56 (1.25 - 2)
Eastern SSA	2000	Malawi	Central Region	Salima	8.65 (4.43 - 14.53)	12.63 (7.01 - 20.14)	3.98 (1.64 - 6.91)	1.46 (1.18 - 1.84)
Eastern SSA	2000	Malawi	Northern Region	Chitipa	8.01 (4.33 - 13.4)	13 (7.39 - 20.74)	4.99 (2.43 - 8.3)	1.62 (1.31 - 2.03)
Eastern SSA	2000	Malawi	Northern Region	Karonga	11.15 (5.98 - 17.98)	18.55 (10.81 - 28.29)	7.4 (4.01 - 11.53)	1.66 (1.38 - 2.06)
Eastern SSA	2000	Malawi	Northern Region	Likoma	7.99 (3.09 - 15.85)	12.69 (5.47 - 24.39)	4.7 (1.91 - 9.08)	1.59 (1.28 - 2.02)
Eastern SSA	2000	Malawi	Northern Region	Mzimba	8.29 (4.63 - 13.28)	12.48 (7.6 - 18.97)	4.19 (1.95 - 6.83)	1.51 (1.22 - 1.87)
Eastern SSA	2000	Malawi	Northern Region	Nkhata Bay	12.8 (7.14 - 20.02)	19.32 (11.71 - 28.76)	6.52 (3.23 - 10.24)	1.51 (1.25 - 1.86)
Eastern SSA	2000	Malawi	Northern Region	Rumphi	6.86 (3.38 - 11.77)	10.76 (5.77 - 17.58)	3.9 (1.83 - 6.82)	1.57 (1.26 - 1.97)
Eastern SSA	2000	Malawi	Southern Region	Balaka	12.38 (6.6 - 19.93)	18.78 (10.84 - 29.12)	6.4 (3.08 - 10.49)	1.52 (1.25 - 1.88)
Eastern SSA	2000	Malawi	Southern Region	Blantyre	18.78 (11.57 - 27.91)	28.21 (18.34 - 39.75)	9.43 (4.88 - 14.05)	1.5 (1.26 - 1.81)
Eastern SSA	2000	Malawi	Southern Region	Chikwawa	11.09 (6.13 - 18.35)	16.84 (9.71 - 26.36)	5.75 (2.72 - 9.62)	1.52 (1.25 - 1.87)
Eastern SSA	2000	Malawi	Southern Region	Chiradzulu	17.08 (10.59 - 25.23)	26.58 (17.31 - 37.45)	9.5 (5.21 - 14.06)	1.56 (1.3 - 1.87)
Eastern SSA	2000	Malawi	Southern Region	Machinga	10.41 (5.77 - 16.77)	15.37 (9.15 - 23.43)	4.96 (2.21 - 8.18)	1.48 (1.21 - 1.84)
Eastern SSA	2000	Malawi	Southern Region	Mangochi	12.47 (7.46 - 19.14)	17.79 (11.46 - 25.73)	5.32 (2.25 - 8.63)	1.43 (1.18 - 1.76)
Eastern SSA	2000	Malawi	Southern Region	Mulanje	18.61 (11.98 - 26.68)	28.7 (19.61 - 39.25)	10.09 (5.65 - 14.36)	1.54 (1.29 - 1.85)
Eastern SSA	2000	Malawi	Southern Region	Mwanza	8.85 (4.51 - 15.37)	13.81 (7.55 - 22.8)	4.96 (2.13 - 8.64)	1.56 (1.27 - 1.95)
Eastern SSA	2000	Malawi	Southern Region	Neno	9.92 (5.15 - 16.74)	15.11 (8.43 - 24.5)	5.19 (2.38 - 9.02)	1.52 (1.24 - 1.89)
Eastern SSA	2000	Malawi	Southern Region	Nsanje	11.26 (6.36 - 18.25)	17.15 (10.23 - 26.67)	5.89 (2.76 - 9.54)	1.52 (1.25 - 1.89)
Eastern SSA	2000	Malawi	Southern Region	Phalombe	16.47 (9.45 - 25.29)	25.42 (15.76 - 37.17)	8.95 (4.57 - 13.72)	1.54 (1.29 - 1.87)
Eastern SSA	2000	Malawi	Southern Region	Thyolo	16.89 (10.38 - 25.31)	25.84 (16.66 - 36.54)	8.95 (4.86 - 13.18)	1.53 (1.28 - 1.84)
Eastern SSA	2000	Malawi	Southern Region	Zomba	16.31 (9.72 - 24.67)	24.78 (15.73 - 35.85)	8.47 (4.4 - 13.09)	1.52 (1.26 - 1.84)
Western SSA	2000	Mali	Bamako	Bamako	2.03 (1.1 - 3.49)	3.12 (1.77 - 5.09)	1.09 (0.38 - 1.98)	1.54 (1.18 - 2.06)
Western SSA	2000	Mali	Gao	Ansongo	0.73 (0.3 - 1.48)	1.13 (0.52 - 2.2)	0.4 (0.14 - 0.87)	1.55 (1.19 - 2.07)
Western SSA	2000	Mali	Gao	Bourem	0.74 (0.3 - 1.61)	1.14 (0.5 - 2.33)	0.4 (0.14 - 0.86)	1.54 (1.2 - 2.08)
Western SSA	2000	Mali	Gao	Gao	0.96 (0.4 - 1.96)	1.49 (0.67 - 2.95)	0.53 (0.18 - 1.11)	1.55 (1.2 - 2.07)
Western SSA	2000	Mali	Gao	Ménaka	1.34 (0.54 - 2.76)	2.06 (0.91 - 4.05)	0.72 (0.24 - 1.5)	1.54 (1.2 - 2.07)
Western SSA	2000	Mali	Kayes	Bafoulabé	0.86 (0.39 - 1.63)	1.38 (0.67 - 2.5)	0.52 (0.2 - 1.03)	1.6 (1.23 - 2.15)
Western SSA	2000	Mali	Kayes	Diéma	1.07 (0.47 - 2.02)	1.72 (0.79 - 3.16)	0.65 (0.23 - 1.26)	1.61 (1.23 - 2.14)
Western SSA	2000	Mali	Kayes	Kayes	1.02 (0.47 - 1.97)	1.63 (0.77 - 3.01)	0.61 (0.21 - 1.2)	1.6 (1.23 - 2.15)
Western SSA	2000	Mali	Kayes	Kéniéba	0.69 (0.28 - 1.39)	1.11 (0.47 - 2.21)	0.42 (0.14 - 0.93)	1.61 (1.23 - 2.15)
Western SSA	2000	Mali	Kayes	Kita	0.9 (0.41 - 1.72)	1.45 (0.7 - 2.63)	0.55 (0.19 - 1.06)	1.61 (1.23 - 2.15)
Western SSA	2000	Mali	Kayes	Nioro	1.04 (0.45 - 2.09)	1.67 (0.75 - 3.25)	0.63 (0.21 - 1.3)	1.61 (1.23 - 2.14)
Western SSA	2000	Mali	Kayes	Yélimané	0.75 (0.31 - 1.49)	1.2 (0.52 - 2.34)	0.45 (0.16 - 0.97)	1.6 (1.23 - 2.15)
Western SSA	2000	Mali	Kidal	Abeïbara	1.01 (0.36 - 2.21)	1.57 (0.58 - 3.27)	0.56 (0.16 - 1.24)	1.55 (1.2 - 2.08)
Western SSA	2000	Mali	Kidal	Kidal	0.88 (0.33 - 1.86)	1.37 (0.54 - 2.86)	0.49 (0.16 - 1.1)	1.56 (1.2 - 2.09)
Western SSA	2000	Mali	Kidal	Tessalit	0.94 (0.37 - 1.93)	1.47 (0.61 - 2.87)	0.53 (0.15 - 1.13)	1.56 (1.2 - 2.08)
Western SSA	2000	Mali	Kidal	Tin-Essako	0.99 (0.36 - 2.06)	1.54 (0.6 - 3.2)	0.55 (0.17 - 1.28)	1.56 (1.2 - 2.09)
Western SSA	2000	Mali	Koulikoro	Banamba	1.1 (0.48 - 2.11)	1.76 (0.81 - 3.28)	0.66 (0.24 - 1.3)	1.6 (1.23 - 2.14)
Western SSA	2000	Mali	Koulikoro	Dioïla	0.92 (0.45 - 1.69)	1.48 (0.75 - 2.64)	0.56 (0.22 - 1.08)	1.61 (1.23 - 2.14)
Western SSA	2000	Mali	Koulikoro	Kangaba	0.71 (0.32 - 1.37)	1.14 (0.54 - 2.07)	0.43 (0.16 - 0.81)	1.61 (1.23 - 2.15)
Western SSA	2000	Mali	Koulikoro	Kati	1.41 (0.76 - 2.41)	2.18 (1.25 - 3.54)	0.77 (0.28 - 1.41)	1.55 (1.19 - 2.06)
Western SSA	2000	Mali	Koulikoro	Kolokani	0.92 (0.42 - 1.74)	1.48 (0.7 - 2.71)	0.56 (0.2 - 1.1)	1.61 (1.23 - 2.14)
Western SSA	2000	Mali	Koulikoro	Koulikoro	1.19 (0.62 - 2.1)	1.91 (1.03 - 3.27)	0.72 (0.28 - 1.33)	1.61 (1.23 - 2.14)
Western SSA	2000	Mali	Koulikoro	Nara	0.98 (0.42 - 1.91)	1.57 (0.73 - 3.01)	0.59 (0.21 - 1.24)	1.6 (1.23 - 2.14)
Western SSA	2000	Mali	Mopti	Bandiagara	1.09 (0.53 - 1.97)	1.71 (0.88 - 3.02)	0.62 (0.23 - 1.2)	1.57 (1.2 - 2.09)
Western SSA	2000	Mali	Mopti	Bankass	1.1 (0.51 - 2.08)	1.71 (0.83 - 3.17)	0.61 (0.22 - 1.21)	1.55 (1.2 - 2.09)
Western SSA	2000	Mali	Mopti	Djenné	1 (0.48 - 1.85)	1.57 (0.8 - 2.86)	0.57 (0.2 - 1.11)	1.57 (1.2 - 2.09)
Western SSA	2000	Mali	Mopti	Douentza	1.14 (0.56 - 2.13)	1.79 (0.92 - 3.19)	0.65 (0.23 - 1.21)	1.57 (1.2 - 2.09)
Western SSA	2000	Mali	Mopti	Koro	1.27 (0.61 - 2.35)	1.99 (1 - 3.53)	0.72 (0.26 - 1.35)	1.57 (1.2 - 2.09)
Western SSA	2000	Mali	Mopti	Mopti	1.22 (0.6 - 2.18)	1.91 (0.99 - 3.31)	0.69 (0.27 - 1.3)	1.57 (1.2 - 2.08)
Western SSA	2000	Mali	Mopti	Ténenkou	0.97 (0.45 - 1.82)	1.52 (0.76 - 2.74)	0.55 (0.2 - 1.05)	1.57 (1.2 - 2.09)
Western SSA	2000	Mali	Mopti	Youwarou	0.82 (0.36 - 1.59)	1.28 (0.58 - 2.39)	0.46 (0.16 - 0.93)	1.56 (1.2 - 2.09)
Western SSA	2000	Mali	Ségou	Barouéli	1.01 (0.49 - 1.83)	1.62 (0.82 - 2.83)	0.61 (0.22 - 1.17)	1.6 (1.23 - 2.14)
Western SSA	2000	Mali	Ségou	Bla	0.9 (0.44 - 1.65)	1.44 (0.74 - 2.53)	0.54 (0.21 - 1.03)	1.6 (1.23 - 2.14)
Western SSA	2000	Mali	Ségou	Macina	0.96 (0.45 - 1.76)	1.54 (0.76 - 2.78)	0.58 (0.22 - 1.1)	1.6 (1.23 - 2.13)
Western SSA	2000	Mali	Ségou	Niono	1.09 (0.47 - 2.13)	1.74 (0.8 - 3.34)	0.65 (0.22 - 1.31)	1.6 (1.23 - 2.14)
Western SSA	2000	Mali	Ségou	San	1.15 (0.54 - 2.16)	1.84 (0.92 - 3.29)	0.69 (0.26 - 1.31)	1.6 (1.23 - 2.13)
Western SSA	2000	Mali	Ségou	Ségou	1.32 (0.67 - 2.32)	2.12 (1.11 - 3.63)	0.8 (0.31 - 1.46)	1.61 (1.23 - 2.13)
Western SSA	2000	Mali	Ségou	Tominian	0.99 (0.46 - 1.89)	1.58 (0.77 - 2.88)	0.59 (0.23 - 1.18)	1.6 (1.23 - 2.13)
Western SSA	2000	Mali	Sikasso	Bougouni	0.87 (0.42 - 1.62)	1.39 (0.71 - 2.49)	0.52 (0.19 - 1.01)	1.6 (1.23 - 2.14)
Western SSA	2000	Mali	Sikasso	Kadiolo	0.83 (0.38 - 1.6)	1.32 (0.66 - 2.48)	0.49 (0.18 - 0.98)	1.59 (1.22 - 2.13)
Western SSA	2000	Mali	Sikasso	Kolondiéba	0.79 (0.35 - 1.53)	1.26 (0.59 - 2.37)	0.47 (0.17 - 0.96)	1.59 (1.22 - 2.14)
Western SSA	2000	Mali	Sikasso	Koutiala	0.93 (0.45 - 1.71)	1.48 (0.76 - 2.65)	0.55 (0.22 - 1.05)	1.59 (1.23 - 2.14)
Western SSA	2000	Mali	Sikasso	Sikasso	0.9 (0.44 - 1.63)	1.44 (0.75 - 2.49)	0.54 (0.21 - 1.01)	1.6 (1.23 - 2.14)
Western SSA	2000	Mali	Sikasso	Yanfolila	0.81 (0.37 - 1.58)	1.29 (0.61 - 2.41)	0.48 (0.18 - 0.93)	1.59 (1.23 - 2.14)
Western SSA	2000	Mali	Sikasso	Yorosso	0.79 (0.37 - 1.5)	1.26 (0.62 - 2.31)	0.47 (0.18 - 0.91)	1.59 (1.23 - 2.14)
Western SSA	2000	Mali	Timbuktu	Diré	0.76 (0.31 - 1.57)	1.15 (0.5 - 2.34)	0.39 (0.12 - 0.85)	1.51 (1.16 - 2.01)
Western SSA	2000	Mali	Timbuktu	Goundam	0.72 (0.3 - 1.44)	1.08 (0.49 - 2.11)	0.36 (0.12 - 0.77)	1.5 (1.16 - 2.02)
Western SSA	2000	Mali	Timbuktu	Gourma-Rharous	0.79 (0.35 - 1.62)	1.19 (0.56 - 2.32)	0.4 (0.13 - 0.87)	1.51 (1.16 - 2.01)
Western SSA	2000	Mali	Timbuktu	Niafunké	0.79 (0.35 - 1.52)	1.19 (0.54 - 2.19)	0.4 (0.12 - 0.8)	1.51 (1.16 - 2.02)
Western SSA	2000	Mali	Timbuktu	Tombouctou	0.9 (0.38 - 1.88)	1.36 (0.62 - 2.71)	0.46 (0.14 - 0.96)	1.51 (1.16 - 2.01)
Eastern SSA	2000	Mozambique	Cabo Delgado	Ancuabe	4.04 (2.02 - 7.32)	5.7 (3 - 9.82)	1.66 (0.48 - 3.18)	1.41 (1.11 - 1.81)
Eastern SSA	2000	Mozambique	Cabo Delgado	Balama	2.45 (0.94 - 5.08)	3.48 (1.48 - 6.95)	1.03 (0.3 - 2.33)	1.42 (1.11 - 1.84)
Eastern SSA	2000	Mozambique	Cabo Delgado	Chiúre	3.52 (1.74 - 6.38)	4.91 (2.58 - 8.41)	1.39 (0.39 - 2.67)	1.39 (1.09 - 1.8)
Eastern SSA	2000	Mozambique	Cabo Delgado	Macomia	4.79 (2.25 - 8.85)	6.79 (3.4 - 11.97)	2 (0.57 - 3.87)	1.42 (1.12 - 1.81)
Eastern SSA	2000	Mozambique	Cabo Delgado	Mecufi	3.01 (1.23 - 6.14)	4.4 (1.9 - 8.57)	1.39 (0.41 - 2.85)	1.46 (1.14 - 1.89)
Eastern SSA	2000	Mozambique	Cabo Delgado	Meluco	4.46 (2.16 - 8.22)	6.31 (3.22 - 11.1)	1.85 (0.53 - 3.56)	1.41 (1.11 - 1.81)
Eastern SSA	2000	Mozambique	Cabo Delgado	Mocimboa da Praia	5.72 (2.69 - 10.36)	8.17 (4.07 - 14.1)	2.45 (0.81 - 4.76)	1.43 (1.14 - 1.82)
Eastern SSA	2000	Mozambique	Cabo Delgado	Montepuez	3.23 (1.55 - 5.8)	4.57 (2.41 - 7.77)	1.34 (0.4 - 2.63)	1.41 (1.11 - 1.82)
Eastern SSA	2000	Mozambique	Cabo Delgado	Mueda	5.17 (2.28 - 9.67)	7.55 (3.67 - 13.37)	2.38 (0.81 - 4.58)	1.46 (1.16 - 1.87)
Eastern SSA	2000	Mozambique	Cabo Delgado	Muidumbe	4.86 (1.79 - 10.24)	7.17 (2.86 - 14.01)	2.31 (0.73 - 4.85)	1.48 (1.17 - 1.88)
Eastern SSA	2000	Mozambique	Cabo Delgado	Namuno	3.06 (1.3 - 5.94)	4.28 (1.97 - 7.89)	1.22 (0.35 - 2.56)	1.4 (1.09 - 1.8)
Eastern SSA	2000	Mozambique	Cabo Delgado	Nangade	5.61 (2.68 - 10.05)	7.98 (4.2 - 13.64)	2.37 (0.76 - 4.35)	1.42 (1.13 - 1.8)
Eastern SSA	2000	Mozambique	Cabo Delgado	Palma	6.07 (2.75 - 11.14)	8.27 (4.04 - 14.26)	2.2 (0.48 - 4.36)	1.36 (1.07 - 1.72)
Eastern SSA	2000	Mozambique	Cabo Delgado	Pemba	4.84 (2.46 - 8.44)	7.42 (4.12 - 12.19)	2.58 (1.02 - 4.44)	1.53 (1.21 - 1.96)
Eastern SSA	2000	Mozambique	Cabo Delgado	Quissanga	4.03 (1.89 - 7.47)	5.66 (2.78 - 10.02)	1.63 (0.4 - 3.17)	1.4 (1.1 - 1.8)
Eastern SSA	2000	Mozambique	Gaza	Bilene	7.16 (3.78 - 11.86)	11.16 (6.47 - 17.49)	4 (1.91 - 6.68)	1.56 (1.25 - 1.97)
Eastern SSA	2000	Mozambique	Gaza	Chibuto	8.19 (3.97 - 14.49)	12.48 (6.56 - 20.64)	4.29 (2.01 - 7.19)	1.52 (1.22 - 1.93)
Eastern SSA	2000	Mozambique	Gaza	Chicualacuala	8.59 (4.09 - 15.46)	13.94 (7.2 - 23.15)	5.35 (2.44 - 8.95)	1.62 (1.32 - 2.04)
Eastern SSA	2000	Mozambique	Gaza	Chigubo	8.7 (4.48 - 15.24)	13.43 (7.6 - 21.96)	4.73 (2.18 - 7.83)	1.54 (1.25 - 1.94)
Eastern SSA	2000	Mozambique	Gaza	Chókwè	7.55 (4.14 - 12.04)	12 (7.29 - 18.07)	4.45 (2.24 - 7.01)	1.59 (1.28 - 2.01)
Eastern SSA	2000	Mozambique	Gaza	Guijá	7.2 (3.77 - 11.85)	11.03 (6.36 - 17.31)	3.83 (1.8 - 6.35)	1.53 (1.22 - 1.95)
Eastern SSA	2000	Mozambique	Gaza	Mabalane	8.13 (3.46 - 15.28)	12.58 (5.87 - 22.4)	4.45 (1.92 - 8.04)	1.55 (1.25 - 1.96)
Eastern SSA	2000	Mozambique	Gaza	Mandlakazi	6.77 (3.21 - 12.39)	10.5 (5.25 - 18.07)	3.73 (1.51 - 6.58)	1.55 (1.24 - 1.97)
Eastern SSA	2000	Mozambique	Gaza	Massangena	9.21 (4.19 - 17.25)	13.82 (6.74 - 24.28)	4.61 (1.97 - 8.15)	1.5 (1.21 - 1.89)
Eastern SSA	2000	Mozambique	Gaza	Massingir	7.54 (3.6 - 13.72)	12.12 (6.38 - 20.29)	4.58 (2.17 - 7.77)	1.61 (1.29 - 2.04)
Eastern SSA	2000	Mozambique	Gaza	Xai-Xai	8.58 (4.63 - 13.85)	13.48 (7.91 - 20.55)	4.9 (2.37 - 7.63)	1.57 (1.27 - 1.97)
Eastern SSA	2000	Mozambique	Inhambane	Funhalouro	6.94 (3.1 - 13.5)	10.46 (5.12 - 19.03)	3.52 (1.36 - 6.57)	1.51 (1.21 - 1.92)
Eastern SSA	2000	Mozambique	Inhambane	Govuro	11.04 (4.89 - 19.98)	17.09 (8.26 - 29.09)	6.05 (2.77 - 10.55)	1.55 (1.27 - 1.93)
Eastern SSA	2000	Mozambique	Inhambane	Homoine	4.04 (2.01 - 7.09)	6.5 (3.54 - 10.76)	2.46 (1.14 - 4.04)	1.61 (1.27 - 2.05)
Eastern SSA	2000	Mozambique	Inhambane	Inharrime	2.87 (1.4 - 5.32)	4.66 (2.42 - 8.14)	1.79 (0.8 - 3.17)	1.62 (1.28 - 2.09)
Eastern SSA	2000	Mozambique	Inhambane	Inhassoro	8.91 (4.04 - 16.54)	13.49 (6.64 - 23.55)	4.58 (1.87 - 8.27)	1.51 (1.23 - 1.91)
Eastern SSA	2000	Mozambique	Inhambane	Jangamo	4.02 (2.12 - 6.86)	6.36 (3.61 - 10.13)	2.34 (1.06 - 3.77)	1.58 (1.24 - 2.02)
Eastern SSA	2000	Mozambique	Inhambane	Mabote	8.45 (4.44 - 14.2)	12.97 (7.36 - 20.49)	4.52 (2 - 7.58)	1.53 (1.24 - 1.91)
Eastern SSA	2000	Mozambique	Inhambane	Massinga	4.84 (2.08 - 9.36)	7.54 (3.53 - 13.82)	2.7 (1.1 - 4.94)	1.56 (1.24 - 1.99)
Eastern SSA	2000	Mozambique	Inhambane	Morrumbene	3.99 (1.81 - 7.57)	6.39 (3.18 - 11.36)	2.4 (1.03 - 4.37)	1.6 (1.27 - 2.05)
Eastern SSA	2000	Mozambique	Inhambane	Panda	3.94 (1.71 - 7.94)	6.02 (2.77 - 11.39)	2.08 (0.77 - 4.08)	1.53 (1.21 - 1.94)
Eastern SSA	2000	Mozambique	Inhambane	Vilanculos	5.6 (2.33 - 10.95)	8.48 (3.77 - 15.78)	2.88 (1.08 - 5.62)	1.51 (1.2 - 1.93)
Eastern SSA	2000	Mozambique	Inhambane	Zavala	3.67 (1.72 - 6.96)	6.06 (2.97 - 10.67)	2.39 (1 - 4.23)	1.65 (1.31 - 2.11)
Eastern SSA	2000	Mozambique	Manica	Barue	8.59 (4.77 - 14.39)	13.22 (8.01 - 20.74)	4.63 (2.16 - 7.44)	1.54 (1.24 - 1.95)
Eastern SSA	2000	Mozambique	Manica	Gondola	10.77 (5.61 - 17.84)	16.31 (9.36 - 25.14)	5.54 (2.61 - 9.11)	1.51 (1.24 - 1.88)
Eastern SSA	2000	Mozambique	Manica	Guro	6.26 (3.38 - 10.45)	10.2 (6.04 - 16.03)	3.94 (1.8 - 6.24)	1.63 (1.29 - 2.06)
Eastern SSA	2000	Mozambique	Manica	Machaze	7.66 (3.37 - 14.09)	11.71 (5.72 - 20.39)	4.05 (1.72 - 7.45)	1.53 (1.23 - 1.94)
Eastern SSA	2000	Mozambique	Manica	Macossa	6.81 (3.36 - 12.28)	10.36 (5.6 - 17.27)	3.55 (1.4 - 6.08)	1.52 (1.21 - 1.93)
Eastern SSA	2000	Mozambique	Manica	Manica	9.27 (4.92 - 15.42)	14.33 (8.21 - 22.49)	5.06 (2.44 - 8.51)	1.55 (1.26 - 1.92)
Eastern SSA	2000	Mozambique	Manica	Mossurize	6.08 (2.75 - 11.08)	9.46 (4.68 - 16.18)	3.38 (1.5 - 6.1)	1.56 (1.24 - 1.98)
Eastern SSA	2000	Mozambique	Manica	Sussundenga	8.19 (4.04 - 14.5)	12.34 (6.54 - 20.5)	4.15 (1.81 - 7.38)	1.51 (1.21 - 1.88)
Eastern SSA	2000	Mozambique	Manica	Tambara	5.66 (2.52 - 10.81)	8.66 (4.15 - 15.43)	3 (1.12 - 5.67)	1.53 (1.21 - 1.94)
Eastern SSA	2000	Mozambique	Maputo	Boane	9.28 (5.4 - 14.76)	13.84 (8.9 - 20.48)	4.56 (1.99 - 7.22)	1.49 (1.2 - 1.88)
Eastern SSA	2000	Mozambique	Maputo	Magude	5.26 (2.65 - 9)	8.22 (4.57 - 13.24)	2.96 (1.31 - 5.08)	1.56 (1.24 - 1.98)
Eastern SSA	2000	Mozambique	Maputo	Manhiça	7.08 (3.82 - 11.48)	10.85 (6.49 - 16.52)	3.77 (1.81 - 6.1)	1.53 (1.23 - 1.93)
Eastern SSA	2000	Mozambique	Maputo	Marracuene	7.51 (4.25 - 12.02)	11.18 (7 - 16.56)	3.67 (1.59 - 5.86)	1.49 (1.19 - 1.88)
Eastern SSA	2000	Mozambique	Maputo	Matutuíne	8.59 (4.4 - 14.61)	12.52 (6.94 - 20.2)	3.93 (1.59 - 6.78)	1.46 (1.18 - 1.83)
Eastern SSA	2000	Mozambique	Maputo	Moamba	8.24 (4.21 - 13.87)	12.08 (6.83 - 19.22)	3.84 (1.51 - 6.53)	1.47 (1.18 - 1.84)
Eastern SSA	2000	Mozambique	Maputo	Namaacha	9.91 (5.25 - 16.88)	14.67 (8.59 - 23.3)	4.76 (2.04 - 7.83)	1.48 (1.2 - 1.86)
Eastern SSA	2000	Mozambique	Maputo City	Cidade de Matola	9.14 (5.38 - 14.14)	13.68 (8.87 - 19.95)	4.54 (1.97 - 7.22)	1.5 (1.2 - 1.88)
Eastern SSA	2000	Mozambique	Maputo City	Maputo	7.73 (4.5 - 12.12)	11.85 (7.66 - 17.39)	4.12 (1.89 - 6.55)	1.53 (1.23 - 1.94)
Eastern SSA	2000	Mozambique	Nampula	Angoche	2.61 (1.22 - 4.88)	3.76 (1.88 - 6.61)	1.15 (0.37 - 2.29)	1.44 (1.13 - 1.86)
Eastern SSA	2000	Mozambique	Nampula	Erati	2.95 (1.43 - 5.44)	4.08 (2.16 - 7.03)	1.13 (0.29 - 2.27)	1.38 (1.08 - 1.79)
Eastern SSA	2000	Mozambique	Nampula	Lalaua	2.31 (0.84 - 5.13)	3.43 (1.32 - 7.23)	1.12 (0.32 - 2.45)	1.48 (1.16 - 1.93)
Eastern SSA	2000	Mozambique	Nampula	Malema	2.46 (1.02 - 4.82)	3.65 (1.62 - 6.84)	1.19 (0.38 - 2.5)	1.48 (1.16 - 1.91)
Eastern SSA	2000	Mozambique	Nampula	Meconta	2.52 (1.03 - 4.99)	3.67 (1.63 - 6.9)	1.15 (0.34 - 2.35)	1.46 (1.14 - 1.89)
Eastern SSA	2000	Mozambique	Nampula	Mecuburi	2.41 (0.96 - 5.07)	3.46 (1.5 - 6.81)	1.05 (0.31 - 2.26)	1.44 (1.12 - 1.86)
Eastern SSA	2000	Mozambique	Nampula	Memba	2.97 (1.31 - 5.79)	4.15 (2.02 - 7.69)	1.18 (0.34 - 2.4)	1.4 (1.1 - 1.81)
Eastern SSA	2000	Mozambique	Nampula	Mogovolas	1.99 (0.86 - 3.97)	2.79 (1.29 - 5.21)	0.8 (0.2 - 1.68)	1.4 (1.09 - 1.82)
Eastern SSA	2000	Mozambique	Nampula	Moma	2.93 (1.3 - 5.78)	4.17 (2.01 - 7.87)	1.24 (0.36 - 2.49)	1.42 (1.11 - 1.83)
Eastern SSA	2000	Mozambique	Nampula	Monapo	3.07 (1.24 - 6.04)	4.41 (1.95 - 8.41)	1.34 (0.38 - 2.78)	1.44 (1.13 - 1.86)
Eastern SSA	2000	Mozambique	Nampula	Mongincual	2.25 (0.98 - 4.33)	3.18 (1.49 - 5.7)	0.93 (0.22 - 1.83)	1.41 (1.1 - 1.82)
Eastern SSA	2000	Mozambique	Nampula	Mossuril	3.01 (1.32 - 6.04)	4.25 (2 - 8.14)	1.24 (0.32 - 2.52)	1.41 (1.1 - 1.82)
Eastern SSA	2000	Mozambique	Nampula	Muecate	2.05 (0.8 - 4.17)	3 (1.27 - 5.82)	0.95 (0.29 - 2)	1.46 (1.14 - 1.9)
Eastern SSA	2000	Mozambique	Nampula	Murrupula	2.4 (0.98 - 4.95)	3.44 (1.54 - 6.77)	1.04 (0.33 - 2.24)	1.43 (1.12 - 1.86)
Eastern SSA	2000	Mozambique	Nampula	Nacala Velha	3.82 (1.79 - 7.12)	5.62 (2.9 - 9.76)	1.8 (0.64 - 3.38)	1.47 (1.16 - 1.89)
Eastern SSA	2000	Mozambique	Nampula	Nacaroa	2.36 (1 - 4.55)	3.3 (1.54 - 6.01)	0.94 (0.22 - 1.89)	1.4 (1.1 - 1.82)
Eastern SSA	2000	Mozambique	Nampula	Nampula	3.12 (1.46 - 5.78)	4.81 (2.52 - 8.28)	1.69 (0.72 - 3.07)	1.54 (1.21 - 1.99)
Eastern SSA	2000	Mozambique	Nampula	Ribaue	2.21 (0.88 - 4.49)	3.34 (1.43 - 6.43)	1.13 (0.39 - 2.43)	1.51 (1.18 - 1.95)
Eastern SSA	2000	Mozambique	Nassa	Cuamba	2.84 (1.42 - 5.09)	4.29 (2.25 - 7.31)	1.45 (0.54 - 2.59)	1.51 (1.18 - 1.94)
Eastern SSA	2000	Mozambique	Nassa	Lago	4.41 (1.82 - 8.73)	6.59 (2.98 - 12.53)	2.18 (0.7 - 4.48)	1.49 (1.18 - 1.92)
Eastern SSA	2000	Mozambique	Nassa	Lichinga	3.91 (1.31 - 8.56)	5.89 (2.21 - 12.2)	1.98 (0.6 - 4.13)	1.51 (1.19 - 1.94)
Eastern SSA	2000	Mozambique	Nassa	Majune	2.31 (0.87 - 5.31)	3.46 (1.37 - 7.26)	1.15 (0.34 - 2.59)	1.5 (1.17 - 1.95)
Eastern SSA	2000	Mozambique	Nassa	Mandimba	1.91 (0.84 - 3.75)	2.81 (1.31 - 5.24)	0.9 (0.3 - 1.82)	1.47 (1.14 - 1.91)
[truncated: 6,087 more rows]

## Sheet: Prev. range between ages
					Males						Females
					Lowest		Highest		Difference	Ratio	Lowest		Highest		Difference	Ratio
Region	Year	Country	Admin. 1	Admin. 2	Age	Mean prevalence (%) (UI)	Age	Mean prevalence (%) (UI)	Mean difference (UI) (percentage points)	Mean ratio (UI)	Age	Mean prevalence (%) (UI)	Age	Mean prevalence (%) (UI)	Mean difference (UI) (percentage points)	Mean ratio (UI)
Central SSA	2000	Angola	Bengo	Ambriz	15-19 years	0.05 (0.02 - 0.12)	35-39 years	1.91 (0.63 - 4.4)	1.86 (0.61 - 4.32)	42.03 (12.76 - 98.71)	15-19 years	0.71 (0.26 - 1.54)	30-34 years	2.65 (1.02 - 5.78)	1.95 (0.45 - 4.77)	4.15 (1.6 - 9)
Central SSA	2000	Angola	Bengo	Dande	15-19 years	0.05 (0.02 - 0.13)	35-39 years	1.88 (0.64 - 4.12)	1.83 (0.61 - 4.04)	42.05 (12.76 - 99.88)	15-19 years	0.7 (0.28 - 1.54)	30-34 years	2.62 (1.03 - 5.42)	1.92 (0.45 - 4.41)	4.15 (1.6 - 9.04)
Central SSA	2000	Angola	Bengo	Icolo e Bengo	15-19 years	0.06 (0.02 - 0.13)	35-39 years	2.03 (0.73 - 4.59)	1.97 (0.7 - 4.5)	42.05 (12.8 - 98.69)	15-19 years	0.75 (0.31 - 1.61)	30-34 years	2.81 (1.13 - 5.79)	2.06 (0.51 - 4.82)	4.14 (1.6 - 8.95)
Central SSA	2000	Angola	Bengo	Muxima	15-19 years	0.05 (0.02 - 0.13)	35-39 years	1.86 (0.66 - 4.11)	1.8 (0.63 - 4.05)	42.58 (12.97 - 99.85)	15-19 years	0.69 (0.27 - 1.49)	30-34 years	2.58 (1.02 - 5.36)	1.89 (0.47 - 4.37)	4.16 (1.61 - 8.94)
Central SSA	2000	Angola	Bengo	Nambuangongo	15-19 years	0.04 (0.01 - 0.1)	35-39 years	1.59 (0.51 - 3.64)	1.54 (0.48 - 3.59)	42.23 (12.78 - 100.18)	15-19 years	0.59 (0.23 - 1.33)	30-34 years	2.22 (0.81 - 4.92)	1.63 (0.38 - 4.12)	4.17 (1.6 - 9.07)
Central SSA	2000	Angola	Benguela	Baía Farta	15-19 years	0.05 (0.02 - 0.14)	35-39 years	1.85 (0.61 - 4.39)	1.79 (0.58 - 4.28)	42.06 (12.77 - 99.05)	15-19 years	0.68 (0.25 - 1.68)	30-34 years	2.54 (0.93 - 5.39)	1.86 (0.47 - 4.42)	4.15 (1.6 - 9.07)
Central SSA	2000	Angola	Benguela	Balombo	15-19 years	0.04 (0.01 - 0.1)	35-39 years	1.45 (0.43 - 3.49)	1.41 (0.42 - 3.44)	42.29 (12.73 - 99.65)	15-19 years	0.53 (0.17 - 1.22)	30-34 years	2.01 (0.71 - 4.63)	1.48 (0.35 - 3.88)	4.18 (1.6 - 9.11)
Central SSA	2000	Angola	Benguela	Benguela	15-19 years	0.06 (0.02 - 0.16)	35-39 years	2.11 (0.68 - 4.65)	2.05 (0.64 - 4.58)	41.9 (12.79 - 98.72)	15-19 years	0.78 (0.29 - 1.83)	30-34 years	2.9 (1.14 - 5.99)	2.11 (0.56 - 5.01)	4.13 (1.6 - 9.06)
Central SSA	2000	Angola	Benguela	Bocoio	15-19 years	0.04 (0.01 - 0.11)	35-39 years	1.53 (0.46 - 3.39)	1.49 (0.44 - 3.32)	42.23 (12.73 - 99.64)	15-19 years	0.56 (0.2 - 1.24)	30-34 years	2.12 (0.77 - 4.78)	1.55 (0.36 - 3.92)	4.18 (1.6 - 9.13)
Central SSA	2000	Angola	Benguela	Caiambambo	15-19 years	0.05 (0.01 - 0.12)	35-39 years	1.63 (0.55 - 3.59)	1.58 (0.54 - 3.5)	42.19 (12.75 - 100.19)	15-19 years	0.6 (0.22 - 1.41)	30-34 years	2.25 (0.84 - 4.8)	1.65 (0.41 - 4.01)	4.17 (1.6 - 9.14)
Central SSA	2000	Angola	Benguela	Chongoroi	15-19 years	0.05 (0.01 - 0.12)	35-39 years	1.62 (0.53 - 3.73)	1.58 (0.51 - 3.67)	42.19 (12.75 - 100.47)	15-19 years	0.6 (0.22 - 1.39)	30-34 years	2.26 (0.81 - 4.85)	1.65 (0.41 - 4.13)	4.17 (1.6 - 9.13)
Central SSA	2000	Angola	Benguela	Cubal	15-19 years	0.04 (0.01 - 0.12)	35-39 years	1.59 (0.52 - 3.63)	1.55 (0.49 - 3.49)	42.21 (12.74 - 100.17)	15-19 years	0.59 (0.21 - 1.33)	30-34 years	2.21 (0.8 - 4.74)	1.62 (0.39 - 3.94)	4.17 (1.6 - 9.12)
Central SSA	2000	Angola	Benguela	Ganda	15-19 years	0.04 (0.01 - 0.1)	35-39 years	1.47 (0.48 - 3.53)	1.43 (0.45 - 3.44)	42.28 (12.74 - 100.21)	15-19 years	0.54 (0.18 - 1.29)	30-34 years	2.04 (0.73 - 4.43)	1.5 (0.37 - 3.75)	4.18 (1.6 - 9.12)
Central SSA	2000	Angola	Benguela	Lobito	15-19 years	0.05 (0.02 - 0.14)	35-39 years	1.84 (0.58 - 3.98)	1.79 (0.56 - 3.89)	41.99 (12.74 - 99)	15-19 years	0.68 (0.25 - 1.49)	30-34 years	2.53 (0.96 - 5.61)	1.85 (0.45 - 4.55)	4.15 (1.6 - 9.08)
Central SSA	2000	Angola	Bié	Andulo	15-19 years	0.03 (0.01 - 0.08)	35-39 years	1.15 (0.35 - 2.91)	1.12 (0.34 - 2.85)	42.43 (12.74 - 101)	15-19 years	0.42 (0.13 - 0.97)	30-34 years	1.6 (0.5 - 3.74)	1.17 (0.26 - 3.09)	4.2 (1.6 - 9.15)
Central SSA	2000	Angola	Bié	Camacupa	15-19 years	0.03 (0.01 - 0.08)	35-39 years	1.17 (0.34 - 2.76)	1.14 (0.32 - 2.72)	42.44 (12.74 - 101.79)	15-19 years	0.43 (0.13 - 0.99)	30-34 years	1.64 (0.57 - 3.88)	1.21 (0.29 - 3.35)	4.2 (1.6 - 9.12)
Central SSA	2000	Angola	Bié	Catabola	15-19 years	0.03 (0.01 - 0.08)	35-39 years	1.13 (0.33 - 2.75)	1.1 (0.32 - 2.69)	42.45 (12.73 - 101.77)	15-19 years	0.42 (0.12 - 0.97)	30-34 years	1.57 (0.53 - 3.78)	1.16 (0.28 - 3.15)	4.2 (1.6 - 9.16)
Central SSA	2000	Angola	Bié	Chinguar	15-19 years	0.03 (0.01 - 0.09)	35-39 years	1.2 (0.38 - 2.94)	1.17 (0.36 - 2.9)	42.4 (12.74 - 101.39)	15-19 years	0.45 (0.14 - 0.99)	30-34 years	1.68 (0.57 - 3.83)	1.24 (0.28 - 3.28)	4.19 (1.6 - 9.07)
Central SSA	2000	Angola	Bié	Chitembo	15-19 years	0.04 (0.01 - 0.1)	35-39 years	1.39 (0.45 - 3.21)	1.35 (0.43 - 3.16)	42.3 (12.74 - 102.01)	15-19 years	0.52 (0.16 - 1.2)	30-34 years	1.96 (0.69 - 4.45)	1.44 (0.37 - 3.67)	4.18 (1.6 - 9.06)
Central SSA	2000	Angola	Bié	Cuemba	15-19 years	0.04 (0.01 - 0.09)	35-39 years	1.27 (0.36 - 3.13)	1.23 (0.34 - 3.05)	42.41 (12.76 - 101.19)	15-19 years	0.47 (0.15 - 1.12)	30-34 years	1.78 (0.59 - 4.54)	1.31 (0.31 - 3.68)	4.19 (1.6 - 9.12)
Central SSA	2000	Angola	Bié	Cunhinga	15-19 years	0.03 (0.01 - 0.08)	35-39 years	1.13 (0.35 - 2.72)	1.1 (0.33 - 2.68)	42.45 (12.73 - 101.45)	15-19 years	0.42 (0.13 - 0.96)	30-34 years	1.57 (0.52 - 3.65)	1.16 (0.26 - 3.08)	4.2 (1.6 - 9.16)
Central SSA	2000	Angola	Bié	Kuito	15-19 years	0.03 (0.01 - 0.09)	35-39 years	1.21 (0.36 - 2.78)	1.17 (0.35 - 2.74)	42.41 (12.74 - 101.51)	15-19 years	0.45 (0.14 - 1.03)	30-34 years	1.68 (0.55 - 3.96)	1.24 (0.29 - 3.26)	4.19 (1.6 - 9.12)
Central SSA	2000	Angola	Bié	Nharea	15-19 years	0.03 (0.01 - 0.08)	35-39 years	1.14 (0.34 - 2.82)	1.11 (0.33 - 2.75)	42.44 (12.74 - 101.5)	15-19 years	0.42 (0.13 - 0.97)	30-34 years	1.59 (0.51 - 3.84)	1.17 (0.26 - 3.06)	4.2 (1.6 - 9.07)
Central SSA	2000	Angola	Cabinda	Belize	15-19 years	0.07 (0.02 - 0.18)	35-39 years	2.37 (0.74 - 5.59)	2.29 (0.7 - 5.39)	37.22 (12.3 - 85.03)	15-19 years	0.96 (0.35 - 2.06)	25-29 years	3.29 (1.34 - 6.92)	2.33 (0.69 - 5.4)	3.68 (1.72 - 6.98)
Central SSA	2000	Angola	Cabinda	Buco Zau	15-19 years	0.07 (0.02 - 0.17)	35-39 years	2.27 (0.67 - 5.57)	2.2 (0.64 - 5.43)	39.21 (12.3 - 90.86)	15-19 years	0.89 (0.31 - 1.91)	25-29 years	3.13 (1.25 - 6.59)	2.24 (0.67 - 5.24)	3.82 (1.78 - 7.24)
Central SSA	2000	Angola	Cabinda	Cabinda	15-19 years	0.06 (0.02 - 0.16)	35-39 years	2.23 (0.67 - 5.43)	2.17 (0.64 - 5.3)	41.77 (12.75 - 99.9)	15-19 years	0.82 (0.28 - 1.76)	30-34 years	3.07 (1.05 - 6.78)	2.24 (0.53 - 5.6)	4.12 (1.6 - 8.93)
Central SSA	2000	Angola	Cabinda	Landana	15-19 years	0.07 (0.02 - 0.17)	35-39 years	2.47 (0.78 - 5.9)	2.4 (0.75 - 5.75)	40.86 (12.59 - 94.92)	15-19 years	0.93 (0.35 - 1.95)	30-34 years	3.42 (1.25 - 7.47)	2.49 (0.6 - 6.2)	4.06 (1.6 - 8.72)
Central SSA	2000	Angola	Cuando Cubango	Calai	15-19 years	0.07 (0.02 - 0.19)	35-39 years	2.59 (0.68 - 6.54)	2.51 (0.66 - 6.46)	41.7 (12.8 - 98.81)	15-19 years	0.97 (0.27 - 2.36)	30-34 years	3.51 (1.09 - 8.38)	2.55 (0.56 - 6.75)	4.07 (1.58 - 8.74)
Central SSA	2000	Angola	Cuando Cubango	Cuangar	15-19 years	0.07 (0.02 - 0.19)	35-39 years	2.49 (0.71 - 6.02)	2.42 (0.67 - 5.87)	41.58 (12.77 - 98.26)	15-19 years	0.94 (0.28 - 2.29)	30-34 years	3.48 (1.18 - 8.43)	2.54 (0.61 - 6.72)	4.12 (1.6 - 8.79)
Central SSA	2000	Angola	Cuando Cubango	Cuchi	15-19 years	0.04 (0.01 - 0.11)	35-39 years	1.58 (0.51 - 3.72)	1.53 (0.49 - 3.67)	42.21 (12.73 - 102.07)	15-19 years	0.59 (0.17 - 1.36)	30-34 years	2.21 (0.77 - 5.31)	1.62 (0.41 - 4.24)	4.17 (1.6 - 9.08)
Central SSA	2000	Angola	Cuando Cubango	Cuito Cuanavale	15-19 years	0.06 (0.02 - 0.17)	35-39 years	2.18 (0.68 - 5.08)	2.12 (0.66 - 4.97)	41.86 (12.81 - 99.68)	15-19 years	0.82 (0.25 - 1.9)	30-34 years	3.04 (1.05 - 7.46)	2.22 (0.5 - 5.86)	4.13 (1.6 - 8.91)
Central SSA	2000	Angola	Cuando Cubango	Dirico	15-19 years	0.08 (0.02 - 0.2)	35-39 years	2.68 (0.76 - 6.42)	2.61 (0.74 - 6.26)	41.56 (12.78 - 98.23)	15-19 years	1.02 (0.29 - 2.41)	30-34 years	3.76 (1.22 - 8.59)	2.74 (0.65 - 6.76)	4.15 (1.62 - 8.92)
Central SSA	2000	Angola	Cuando Cubango	Mavinga	15-19 years	0.08 (0.02 - 0.21)	35-39 years	2.91 (0.87 - 6.98)	2.83 (0.82 - 6.78)	41.47 (12.78 - 97.55)	15-19 years	1.1 (0.35 - 2.67)	30-34 years	4.02 (1.4 - 8.81)	2.92 (0.68 - 7.26)	4.08 (1.6 - 8.75)
Central SSA	2000	Angola	Cuando Cubango	Menongue	15-19 years	0.05 (0.01 - 0.13)	35-39 years	1.68 (0.52 - 3.91)	1.63 (0.5 - 3.85)	42.14 (12.75 - 101.28)	15-19 years	0.63 (0.18 - 1.44)	30-34 years	2.35 (0.82 - 5.4)	1.72 (0.43 - 4.43)	4.16 (1.6 - 9.06)
Central SSA	2000	Angola	Cuando Cubango	Nancova	15-19 years	0.08 (0.02 - 0.21)	35-39 years	2.94 (0.82 - 6.91)	2.85 (0.78 - 6.75)	41.52 (12.79 - 98.75)	15-19 years	1.11 (0.33 - 2.64)	30-34 years	4.08 (1.39 - 9.43)	2.96 (0.71 - 7.89)	4.09 (1.6 - 8.7)
Central SSA	2000	Angola	Cuando Cubango	Rivungo	15-19 years	0.08 (0.02 - 0.21)	35-39 years	2.92 (0.85 - 7.08)	2.83 (0.82 - 6.97)	41.42 (12.82 - 97.57)	15-19 years	1.09 (0.35 - 2.65)	30-34 years	4 (1.26 - 9.51)	2.9 (0.62 - 7.45)	4.09 (1.6 - 8.69)
Central SSA	2000	Angola	Cuanza Norte	Ambaca	15-19 years	0.04 (0.01 - 0.09)	35-39 years	1.36 (0.4 - 3.42)	1.32 (0.39 - 3.35)	42.33 (12.74 - 101.85)	15-19 years	0.5 (0.18 - 1.13)	30-34 years	1.9 (0.66 - 4.4)	1.4 (0.3 - 3.65)	4.18 (1.59 - 9.04)
Central SSA	2000	Angola	Cuanza Norte	Banga	15-19 years	0.04 (0.01 - 0.09)	35-39 years	1.29 (0.39 - 3.11)	1.25 (0.37 - 3.07)	42.38 (12.74 - 100.26)	15-19 years	0.48 (0.18 - 1.02)	30-34 years	1.8 (0.64 - 4)	1.33 (0.31 - 3.26)	4.19 (1.6 - 9.16)
Central SSA	2000	Angola	Cuanza Norte	Bolongongo	15-19 years	0.04 (0.01 - 0.09)	35-39 years	1.35 (0.42 - 3.22)	1.31 (0.4 - 3.15)	42.35 (12.74 - 100.76)	15-19 years	0.5 (0.19 - 1.11)	30-34 years	1.89 (0.69 - 4.19)	1.39 (0.32 - 3.54)	4.18 (1.6 - 9.06)
Central SSA	2000	Angola	Cuanza Norte	Bula Atumba	15-19 years	0.04 (0.01 - 0.1)	35-39 years	1.4 (0.43 - 3.47)	1.36 (0.4 - 3.39)	42.33 (12.74 - 100.03)	15-19 years	0.52 (0.19 - 1.15)	30-34 years	1.96 (0.71 - 4.23)	1.44 (0.34 - 3.56)	4.18 (1.6 - 9.08)
Central SSA	2000	Angola	Cuanza Norte	Cambambe	15-19 years	0.04 (0.01 - 0.1)	35-39 years	1.29 (0.43 - 3.05)	1.25 (0.41 - 2.99)	42.37 (12.72 - 100.03)	15-19 years	0.48 (0.17 - 1.14)	30-34 years	1.8 (0.63 - 4.08)	1.33 (0.29 - 3.37)	4.19 (1.6 - 9.14)
Central SSA	2000	Angola	Cuanza Norte	Cazengo	15-19 years	0.04 (0.01 - 0.1)	35-39 years	1.36 (0.46 - 3.11)	1.32 (0.44 - 2.99)	42.32 (12.72 - 99.86)	15-19 years	0.5 (0.18 - 1.15)	30-34 years	1.91 (0.65 - 4.23)	1.41 (0.3 - 3.44)	4.18 (1.6 - 9.13)
Central SSA	2000	Angola	Cuanza Norte	Dembos	15-19 years	0.04 (0.01 - 0.1)	35-39 years	1.45 (0.46 - 3.49)	1.41 (0.43 - 3.36)	42.29 (12.74 - 100.02)	15-19 years	0.53 (0.2 - 1.22)	30-34 years	2.03 (0.77 - 4.63)	1.49 (0.36 - 3.73)	4.18 (1.6 - 9.1)
Central SSA	2000	Angola	Cuanza Norte	Golungo Alto	15-19 years	0.04 (0.01 - 0.09)	35-39 years	1.33 (0.45 - 3.05)	1.29 (0.42 - 2.97)	42.36 (12.72 - 99.74)	15-19 years	0.49 (0.19 - 1.08)	30-34 years	1.86 (0.66 - 3.98)	1.37 (0.3 - 3.33)	4.18 (1.6 - 9.12)
Central SSA	2000	Angola	Cuanza Norte	Lucala	15-19 years	0.03 (0.01 - 0.09)	35-39 years	1.19 (0.38 - 2.79)	1.16 (0.36 - 2.69)	42.43 (12.72 - 100.7)	15-19 years	0.44 (0.16 - 1)	30-34 years	1.67 (0.57 - 3.62)	1.23 (0.26 - 2.89)	4.19 (1.6 - 9.23)
Central SSA	2000	Angola	Cuanza Norte	Ngonguembo	15-19 years	0.04 (0.01 - 0.09)	35-39 years	1.31 (0.42 - 3.16)	1.27 (0.4 - 3.08)	42.4 (12.75 - 100.23)	15-19 years	0.48 (0.18 - 1.05)	30-34 years	1.83 (0.66 - 3.98)	1.35 (0.3 - 3.32)	4.19 (1.6 - 9.11)
Central SSA	2000	Angola	Cuanza Norte	Pango Aluquém	15-19 years	0.04 (0.01 - 0.1)	35-39 years	1.49 (0.52 - 3.48)	1.45 (0.5 - 3.39)	42.22 (12.71 - 99.57)	15-19 years	0.55 (0.21 - 1.2)	30-34 years	2.08 (0.79 - 4.64)	1.53 (0.36 - 3.73)	4.18 (1.6 - 9.1)
Central SSA	2000	Angola	Cuanza Norte	Quiculungo	15-19 years	0.04 (0.01 - 0.09)	35-39 years	1.31 (0.39 - 3.15)	1.27 (0.37 - 3.08)	42.37 (12.74 - 100.25)	15-19 years	0.48 (0.18 - 1.1)	30-34 years	1.83 (0.64 - 4.13)	1.35 (0.31 - 3.32)	4.19 (1.6 - 9.12)
Central SSA	2000	Angola	Cuanza Norte	Samba Cajú	15-19 years	0.03 (0.01 - 0.09)	35-39 years	1.22 (0.38 - 2.96)	1.18 (0.36 - 2.86)	42.41 (12.74 - 100.51)	15-19 years	0.45 (0.17 - 0.99)	30-34 years	1.7 (0.6 - 3.79)	1.25 (0.26 - 3.15)	4.19 (1.6 - 9.2)
Central SSA	2000	Angola	Cuanza Sul	Amboim	15-19 years	0.04 (0.01 - 0.1)	35-39 years	1.36 (0.4 - 3.28)	1.32 (0.38 - 3.21)	42.33 (12.74 - 100.95)	15-19 years	0.5 (0.17 - 1.13)	30-34 years	1.89 (0.65 - 4.36)	1.39 (0.32 - 3.65)	4.18 (1.6 - 9.12)
Central SSA	2000	Angola	Cuanza Sul	Cassongue	15-19 years	0.04 (0.01 - 0.1)	35-39 years	1.31 (0.39 - 3.36)	1.27 (0.37 - 3.26)	42.34 (12.76 - 100.74)	15-19 years	0.48 (0.16 - 1.1)	30-34 years	1.81 (0.59 - 4.4)	1.33 (0.29 - 3.61)	4.19 (1.6 - 9.17)
Central SSA	2000	Angola	Cuanza Sul	Conda	15-19 years	0.04 (0.01 - 0.09)	35-39 years	1.28 (0.38 - 3.16)	1.25 (0.36 - 3.09)	42.37 (12.74 - 101.22)	15-19 years	0.47 (0.16 - 1.06)	30-34 years	1.78 (0.63 - 4.25)	1.31 (0.28 - 3.43)	4.19 (1.6 - 9.13)
Central SSA	2000	Angola	Cuanza Sul	Ebo	15-19 years	0.03 (0.01 - 0.08)	35-39 years	1.22 (0.36 - 2.98)	1.18 (0.34 - 2.93)	42.41 (12.73 - 101.45)	15-19 years	0.45 (0.15 - 1.02)	30-34 years	1.69 (0.59 - 3.96)	1.24 (0.28 - 3.3)	4.19 (1.6 - 9.14)
Central SSA	2000	Angola	Cuanza Sul	Libolo	15-19 years	0.03 (0.01 - 0.09)	35-39 years	1.19 (0.38 - 2.83)	1.15 (0.35 - 2.76)	42.43 (12.72 - 100.93)	15-19 years	0.44 (0.15 - 1)	30-34 years	1.66 (0.55 - 3.88)	1.22 (0.27 - 3.07)	4.19 (1.6 - 9.16)
Central SSA	2000	Angola	Cuanza Sul	Mussende	15-19 years	0.03 (0.01 - 0.08)	35-39 years	1.11 (0.34 - 2.73)	1.08 (0.32 - 2.69)	42.46 (12.73 - 101.51)	15-19 years	0.41 (0.15 - 0.88)	30-34 years	1.55 (0.54 - 3.36)	1.14 (0.26 - 2.88)	4.19 (1.6 - 9.16)
Central SSA	2000	Angola	Cuanza Sul	Porto Amboim	15-19 years	0.04 (0.01 - 0.1)	35-39 years	1.41 (0.43 - 3.21)	1.37 (0.41 - 3.1)	42.3 (12.73 - 100.6)	15-19 years	0.52 (0.19 - 1.17)	30-34 years	1.97 (0.68 - 4.36)	1.44 (0.32 - 3.55)	4.18 (1.6 - 9.04)
Central SSA	2000	Angola	Cuanza Sul	Quibala	15-19 years	0.03 (0.01 - 0.09)	35-39 years	1.15 (0.36 - 2.95)	1.12 (0.34 - 2.89)	42.44 (12.71 - 101.43)	15-19 years	0.42 (0.14 - 0.98)	30-34 years	1.6 (0.56 - 3.5)	1.18 (0.27 - 2.88)	4.2 (1.6 - 9.16)
Central SSA	2000	Angola	Cuanza Sul	Quilenda	15-19 years	0.03 (0.01 - 0.09)	35-39 years	1.23 (0.37 - 3.05)	1.2 (0.35 - 2.97)	42.41 (12.72 - 100.72)	15-19 years	0.46 (0.16 - 1.06)	30-34 years	1.72 (0.57 - 3.88)	1.26 (0.27 - 3.17)	4.19 (1.6 - 9.14)
Central SSA	2000	Angola	Cuanza Sul	Seles	15-19 years	0.04 (0.01 - 0.09)	35-39 years	1.29 (0.4 - 3.13)	1.26 (0.38 - 3.09)	42.36 (12.73 - 100.89)	15-19 years	0.48 (0.16 - 1.04)	30-34 years	1.79 (0.63 - 4.14)	1.32 (0.28 - 3.35)	4.19 (1.6 - 9.12)
Central SSA	2000	Angola	Cuanza Sul	Sumbe	15-19 years	0.04 (0.01 - 0.11)	35-39 years	1.45 (0.43 - 3.45)	1.41 (0.4 - 3.4)	42.28 (12.73 - 100.34)	15-19 years	0.53 (0.19 - 1.23)	30-34 years	2.01 (0.73 - 4.7)	1.47 (0.32 - 3.75)	4.18 (1.6 - 9.08)
Central SSA	2000	Angola	Cuanza Sul	Waku Kungo	15-19 years	0.03 (0.01 - 0.09)	35-39 years	1.22 (0.35 - 3.1)	1.19 (0.34 - 3.03)	42.41 (12.74 - 101.04)	15-19 years	0.45 (0.14 - 1.07)	30-34 years	1.69 (0.57 - 4.09)	1.24 (0.28 - 3.27)	4.19 (1.6 - 9.19)
Central SSA	2000	Angola	Cunene	Cahama	15-19 years	0.05 (0.02 - 0.13)	35-39 years	1.93 (0.55 - 4.93)	1.88 (0.53 - 4.81)	41.96 (12.75 - 99.72)	15-19 years	0.71 (0.24 - 1.62)	30-34 years	2.65 (0.98 - 5.9)	1.94 (0.45 - 4.9)	4.14 (1.6 - 9.02)
Central SSA	2000	Angola	Cunene	Cuanhama	15-19 years	0.09 (0.03 - 0.23)	35-39 years	3.11 (0.92 - 7.01)	3.02 (0.87 - 6.83)	41.37 (12.77 - 97.84)	15-19 years	1.17 (0.39 - 2.53)	30-34 years	4.28 (1.51 - 9.18)	3.11 (0.72 - 7.43)	4.07 (1.6 - 8.79)
Central SSA	2000	Angola	Cunene	Curoca	15-19 years	0.06 (0.02 - 0.15)	35-39 years	2.32 (0.65 - 5.87)	2.25 (0.61 - 5.77)	41.66 (12.74 - 99.3)	15-19 years	0.85 (0.28 - 1.96)	30-34 years	3.17 (1.05 - 6.84)	2.31 (0.51 - 5.54)	4.11 (1.6 - 8.82)
Central SSA	2000	Angola	Cunene	Cuvelai	15-19 years	0.07 (0.02 - 0.18)	35-39 years	2.47 (0.79 - 5.85)	2.4 (0.74 - 5.69)	41.58 (12.74 - 98.99)	15-19 years	0.93 (0.3 - 2.12)	30-34 years	3.41 (1.27 - 7.56)	2.48 (0.61 - 6.13)	4.1 (1.6 - 8.93)
Central SSA	2000	Angola	Cunene	Namakunde	15-19 years	0.1 (0.03 - 0.25)	35-39 years	3.35 (0.97 - 7.58)	3.26 (0.9 - 7.44)	41.3 (12.8 - 97.71)	15-19 years	1.27 (0.43 - 2.95)	30-34 years	4.62 (1.53 - 9.78)	3.35 (0.78 - 7.79)	4.06 (1.6 - 8.76)
Central SSA	2000	Angola	Cunene	Ombadja	15-19 years	0.07 (0.02 - 0.19)	35-39 years	2.69 (0.73 - 6.31)	2.61 (0.69 - 6.21)	41.52 (12.76 - 97.99)	15-19 years	1 (0.33 - 2.33)	30-34 years	3.68 (1.3 - 7.9)	2.68 (0.63 - 6.51)	4.09 (1.6 - 8.78)
Central SSA	2000	Angola	Huambo	Bailundo	15-19 years	0.03 (0.01 - 0.1)	35-39 years	1.25 (0.36 - 3.12)	1.21 (0.35 - 3.05)	42.37 (12.73 - 100.89)	15-19 years	0.46 (0.15 - 1.08)	30-34 years	1.73 (0.58 - 4.17)	1.27 (0.29 - 3.41)	4.19 (1.6 - 9.15)
Central SSA	2000	Angola	Huambo	Caála	15-19 years	0.04 (0.01 - 0.1)	35-39 years	1.37 (0.44 - 3.41)	1.33 (0.42 - 3.32)	42.31 (12.73 - 101.54)	15-19 years	0.51 (0.16 - 1.16)	30-34 years	1.91 (0.63 - 4.65)	1.4 (0.33 - 3.86)	4.18 (1.6 - 9.07)
Central SSA	2000	Angola	Huambo	Catchiungo	15-19 years	0.03 (0.01 - 0.09)	35-39 years	1.23 (0.38 - 2.99)	1.2 (0.36 - 2.97)	42.39 (12.74 - 100.86)	15-19 years	0.46 (0.14 - 1.02)	30-34 years	1.72 (0.58 - 4.13)	1.27 (0.29 - 3.45)	4.19 (1.6 - 9.07)
Central SSA	2000	Angola	Huambo	Ekunha	15-19 years	0.04 (0.01 - 0.1)	35-39 years	1.3 (0.39 - 3.35)	1.27 (0.38 - 3.32)	42.35 (12.73 - 100.31)	15-19 years	0.48 (0.15 - 1.11)	30-34 years	1.81 (0.61 - 4.46)	1.33 (0.3 - 3.65)	4.19 (1.6 - 9.11)
Central SSA	2000	Angola	Huambo	Huambo	15-19 years	0.04 (0.01 - 0.1)	35-39 years	1.41 (0.46 - 3.4)	1.37 (0.45 - 3.3)	42.28 (12.74 - 100.25)	15-19 years	0.52 (0.17 - 1.16)	30-34 years	1.96 (0.66 - 4.7)	1.45 (0.34 - 3.89)	4.18 (1.6 - 9.08)
Central SSA	2000	Angola	Huambo	Londuimbale	15-19 years	0.04 (0.01 - 0.1)	35-39 years	1.35 (0.4 - 3.47)	1.31 (0.38 - 3.41)	42.32 (12.73 - 100.41)	15-19 years	0.49 (0.16 - 1.16)	30-34 years	1.87 (0.6 - 4.37)	1.37 (0.3 - 3.69)	4.18 (1.6 - 9.14)
Central SSA	2000	Angola	Huambo	Longonjo	15-19 years	0.04 (0.01 - 0.1)	35-39 years	1.38 (0.43 - 3.44)	1.34 (0.41 - 3.41)	42.32 (12.74 - 100.5)	15-19 years	0.51 (0.16 - 1.2)	30-34 years	1.92 (0.63 - 4.57)	1.41 (0.33 - 3.84)	4.18 (1.6 - 9.11)
Central SSA	2000	Angola	Huambo	Mungo	15-19 years	0.03 (0.01 - 0.09)	35-39 years	1.19 (0.36 - 2.99)	1.16 (0.35 - 2.93)	42.41 (12.74 - 100.86)	15-19 years	0.44 (0.14 - 1.04)	30-34 years	1.66 (0.54 - 3.96)	1.22 (0.27 - 3.2)	4.19 (1.6 - 9.19)
Central SSA	2000	Angola	Huambo	Tchicala-Tcholoanga	15-19 years	0.03 (0.01 - 0.09)	35-39 years	1.26 (0.41 - 2.92)	1.23 (0.39 - 2.84)	42.37 (12.74 - 100.7)	15-19 years	0.46 (0.16 - 1.06)	30-34 years	1.76 (0.61 - 4.19)	1.3 (0.31 - 3.48)	4.19 (1.6 - 9.12)
Central SSA	2000	Angola	Huambo	Tchindjenje	15-19 years	0.04 (0.01 - 0.1)	35-39 years	1.39 (0.44 - 3.4)	1.35 (0.42 - 3.32)	42.29 (12.72 - 100.18)	15-19 years	0.51 (0.18 - 1.18)	30-34 years	1.93 (0.67 - 4.35)	1.42 (0.33 - 3.68)	4.18 (1.6 - 9.13)
Central SSA	2000	Angola	Huambo	Ukuma	15-19 years	0.04 (0.01 - 0.1)	35-39 years	1.35 (0.41 - 3.35)	1.32 (0.4 - 3.32)	42.33 (12.73 - 100.19)	15-19 years	0.5 (0.16 - 1.15)	30-34 years	1.88 (0.64 - 4.47)	1.38 (0.33 - 3.74)	4.18 (1.6 - 9.13)
Central SSA	2000	Angola	Huíla	Caconda	15-19 years	0.04 (0.01 - 0.1)	35-39 years	1.39 (0.44 - 3.54)	1.35 (0.42 - 3.43)	42.32 (12.74 - 101.81)	15-19 years	0.51 (0.17 - 1.26)	30-34 years	1.93 (0.67 - 4.54)	1.42 (0.33 - 3.72)	4.18 (1.6 - 9.12)
Central SSA	2000	Angola	Huíla	Caluquembe	15-19 years	0.04 (0.01 - 0.1)	35-39 years	1.45 (0.47 - 3.29)	1.41 (0.45 - 3.23)	42.29 (12.74 - 100.97)	15-19 years	0.54 (0.18 - 1.32)	30-34 years	2.01 (0.71 - 4.61)	1.48 (0.34 - 3.76)	4.18 (1.6 - 9.12)
Central SSA	2000	Angola	Huíla	Chibia	15-19 years	0.04 (0.01 - 0.1)	35-39 years	1.48 (0.44 - 3.48)	1.44 (0.41 - 3.39)	42.25 (12.74 - 100.79)	15-19 years	0.54 (0.2 - 1.22)	30-34 years	2.04 (0.73 - 4.52)	1.5 (0.36 - 3.77)	4.18 (1.6 - 9.1)
Central SSA	2000	Angola	Huíla	Chicomba	15-19 years	0.04 (0.01 - 0.1)	35-39 years	1.35 (0.46 - 3.42)	1.32 (0.43 - 3.33)	42.33 (12.73 - 101.7)	15-19 years	0.5 (0.17 - 1.18)	30-34 years	1.89 (0.66 - 4.4)	1.38 (0.31 - 3.67)	4.18 (1.6 - 9.1)
Central SSA	2000	Angola	Huíla	Chipindo	15-19 years	0.04 (0.01 - 0.1)	35-39 years	1.36 (0.43 - 3.31)	1.33 (0.42 - 3.26)	42.33 (12.72 - 101.66)	15-19 years	0.51 (0.17 - 1.19)	30-34 years	1.91 (0.64 - 4.33)	1.4 (0.33 - 3.76)	4.18 (1.6 - 9.11)
Central SSA	2000	Angola	Huíla	Gambos	15-19 years	0.04 (0.01 - 0.11)	35-39 years	1.59 (0.49 - 3.73)	1.55 (0.46 - 3.65)	42.15 (12.75 - 100.25)	15-19 years	0.58 (0.2 - 1.38)	30-34 years	2.19 (0.8 - 4.9)	1.61 (0.38 - 4.01)	4.17 (1.6 - 9.08)
Central SSA	2000	Angola	Huíla	Humpata	15-19 years	0.05 (0.01 - 0.12)	35-39 years	1.67 (0.5 - 3.9)	1.62 (0.48 - 3.81)	42.13 (12.74 - 100.69)	15-19 years	0.61 (0.22 - 1.35)	30-34 years	2.29 (0.82 - 4.91)	1.68 (0.4 - 4.18)	4.16 (1.6 - 9.05)
Central SSA	2000	Angola	Huíla	Jamba	15-19 years	0.04 (0.01 - 0.11)	35-39 years	1.57 (0.5 - 3.68)	1.52 (0.48 - 3.61)	42.19 (12.73 - 101.15)	15-19 years	0.59 (0.19 - 1.43)	30-34 years	2.18 (0.79 - 4.82)	1.6 (0.38 - 4.05)	4.17 (1.6 - 9.05)
Central SSA	2000	Angola	Huíla	Kuvango	15-19 years	0.04 (0.01 - 0.1)	35-39 years	1.52 (0.48 - 3.62)	1.48 (0.47 - 3.58)	42.23 (12.73 - 101.91)	15-19 years	0.57 (0.17 - 1.28)	30-34 years	2.13 (0.73 - 5.03)	1.56 (0.37 - 4.17)	4.17 (1.6 - 9.07)
Central SSA	2000	Angola	Huíla	Lubango	15-19 years	0.04 (0.01 - 0.11)	35-39 years	1.6 (0.48 - 3.59)	1.56 (0.46 - 3.54)	42.17 (12.74 - 100.9)	15-19 years	0.59 (0.21 - 1.32)	30-34 years	2.21 (0.81 - 4.8)	1.62 (0.39 - 4.06)	4.17 (1.6 - 9.08)
Central SSA	2000	Angola	Huíla	Matala	15-19 years	0.04 (0.01 - 0.1)	35-39 years	1.45 (0.46 - 3.63)	1.41 (0.44 - 3.55)	42.26 (12.73 - 100.9)	15-19 years	0.54 (0.18 - 1.28)	30-34 years	2.02 (0.74 - 4.64)	1.48 (0.34 - 3.84)	4.18 (1.6 - 9.06)
Central SSA	2000	Angola	Huíla	Quilengues	15-19 years	0.04 (0.01 - 0.11)	35-39 years	1.53 (0.51 - 3.54)	1.49 (0.48 - 3.49)	42.25 (12.74 - 100.95)	15-19 years	0.57 (0.21 - 1.34)	30-34 years	2.13 (0.79 - 4.76)	1.56 (0.35 - 3.82)	4.18 (1.6 - 9.11)
Central SSA	2000	Angola	Huíla	Tchipungo	15-19 years	0.04 (0.01 - 0.11)	35-39 years	1.48 (0.46 - 3.65)	1.44 (0.44 - 3.59)	42.25 (12.74 - 101.09)	15-19 years	0.54 (0.19 - 1.27)	30-34 years	2.04 (0.73 - 4.44)	1.5 (0.34 - 3.69)	4.18 (1.6 - 9.09)
Central SSA	2000	Angola	Luanda	Cacuaco	15-19 years	0.07 (0.02 - 0.18)	35-39 years	2.56 (0.9 - 5.56)	2.49 (0.85 - 5.44)	41.72 (12.79 - 98.58)	15-19 years	0.96 (0.39 - 2.02)	30-34 years	3.54 (1.5 - 7.04)	2.59 (0.63 - 5.86)	4.1 (1.6 - 8.87)
Central SSA	2000	Angola	Luanda	Cazenga	15-19 years	0.08 (0.03 - 0.2)	35-39 years	2.93 (1.03 - 6.25)	2.85 (0.98 - 6.15)	41.53 (12.8 - 97.68)	15-19 years	1.1 (0.45 - 2.32)	30-34 years	4.05 (1.77 - 7.99)	2.96 (0.72 - 6.49)	4.09 (1.6 - 8.83)
Central SSA	2000	Angola	Luanda	Ingombota	15-19 years	0.08 (0.03 - 0.2)	35-39 years	2.87 (1 - 6.11)	2.79 (0.96 - 5.94)	41.55 (12.8 - 97.93)	15-19 years	1.07 (0.45 - 2.27)	30-34 years	3.97 (1.72 - 7.71)	2.89 (0.72 - 6.3)	4.09 (1.6 - 8.84)
Central SSA	2000	Angola	Luanda	Kilamba Kiaxi	15-19 years	0.09 (0.03 - 0.21)	35-39 years	3.07 (1.09 - 6.54)	2.98 (1.01 - 6.43)	41.45 (12.8 - 97.32)	15-19 years	1.15 (0.48 - 2.4)	30-34 years	4.23 (1.8 - 8.24)	3.09 (0.78 - 6.8)	4.08 (1.6 - 8.79)
Central SSA	2000	Angola	Luanda	Maianga	15-19 years	0.08 (0.03 - 0.2)	35-39 years	2.96 (1.01 - 6.31)	2.88 (0.96 - 6.15)	41.51 (12.8 - 97.55)	15-19 years	1.11 (0.46 - 2.35)	30-34 years	4.09 (1.76 - 7.8)	2.98 (0.74 - 6.49)	4.09 (1.6 - 8.81)
Central SSA	2000	Angola	Luanda	Rangel	15-19 years	0.08 (0.03 - 0.21)	35-39 years	2.98 (1.05 - 6.27)	2.9 (1 - 6.12)	41.5 (12.81 - 97.55)	15-19 years	1.12 (0.46 - 2.36)	30-34 years	4.12 (1.8 - 8.09)	3.01 (0.73 - 6.55)	4.09 (1.6 - 8.82)
Central SSA	2000	Angola	Luanda	Samba	15-19 years	0.08 (0.02 - 0.19)	35-39 years	2.72 (0.95 - 5.76)	2.64 (0.9 - 5.64)	41.61 (12.78 - 97.88)	15-19 years	1.01 (0.43 - 2.15)	30-34 years	3.76 (1.55 - 7.27)	2.74 (0.68 - 6.16)	4.1 (1.6 - 8.81)
Central SSA	2000	Angola	Luanda	Sambizanga	15-19 years	0.08 (0.03 - 0.2)	35-39 years	2.91 (1.02 - 6.12)	2.82 (0.98 - 6.03)	41.54 (12.8 - 97.89)	15-19 years	1.09 (0.45 - 2.3)	30-34 years	4.02 (1.72 - 7.95)	2.93 (0.71 - 6.52)	4.09 (1.6 - 8.84)
Central SSA	2000	Angola	Luanda	Viana	15-19 years	0.07 (0.02 - 0.17)	35-39 years	2.5 (0.9 - 5.44)	2.43 (0.84 - 5.36)	41.72 (12.77 - 98.68)	15-19 years	0.93 (0.39 - 1.9)	30-34 years	3.46 (1.49 - 6.93)	2.53 (0.63 - 5.73)	4.11 (1.6 - 8.87)
Central SSA	2000	Angola	Lunda Norte	Cambulo	15-19 years	0.05 (0.01 - 0.13)	35-39 years	1.63 (0.53 - 3.9)	1.58 (0.51 - 3.79)	41.22 (12.75 - 96.99)	15-19 years	0.62 (0.19 - 1.45)	30-34 years	2.26 (0.75 - 5.14)	1.64 (0.34 - 4.19)	4.08 (1.57 - 8.82)
Central SSA	2000	Angola	Lunda Norte	Capenda	15-19 years	0.04 (0.01 - 0.1)	35-39 years	1.36 (0.42 - 3.2)	1.32 (0.4 - 3.15)	42.28 (12.75 - 99.81)	15-19 years	0.5 (0.18 - 1.16)	30-34 years	1.9 (0.67 - 4.45)	1.4 (0.31 - 3.68)	4.18 (1.59 - 9.13)
Central SSA	2000	Angola	Lunda Norte	Caungula	15-19 years	0.05 (0.01 - 0.14)	35-39 years	1.94 (0.6 - 4.38)	1.88 (0.57 - 4.3)	41.76 (12.72 - 98.28)	15-19 years	0.72 (0.25 - 1.57)	30-34 years	2.69 (0.92 - 6.2)	1.97 (0.45 - 4.87)	4.12 (1.59 - 8.74)
Central SSA	2000	Angola	Lunda Norte	Chitato	15-19 years	0.04 (0.01 - 0.1)	35-39 years	1.45 (0.46 - 3.58)	1.41 (0.45 - 3.51)	42.1 (12.72 - 100.68)	15-19 years	0.54 (0.17 - 1.18)	30-34 years	2.01 (0.7 - 4.71)	1.47 (0.34 - 3.94)	4.16 (1.59 - 9.1)
Central SSA	2000	Angola	Lunda Norte	Cuango	15-19 years	0.04 (0.01 - 0.1)	35-39 years	1.43 (0.44 - 3.45)	1.39 (0.42 - 3.38)	42.21 (12.73 - 100.04)	15-19 years	0.53 (0.19 - 1.18)	30-34 years	1.99 (0.7 - 4.37)	1.47 (0.32 - 3.64)	4.17 (1.59 - 8.92)
Central SSA	2000	Angola	Lunda Norte	Cuilo	15-19 years	0.06 (0.02 - 0.15)	35-39 years	2.07 (0.68 - 4.88)	2.01 (0.65 - 4.75)	41.15 (12.72 - 95.61)	15-19 years	0.78 (0.27 - 1.68)	30-34 years	2.85 (1.04 - 6.48)	2.07 (0.5 - 5.12)	4.04 (1.57 - 8.63)
Central SSA	2000	Angola	Lunda Norte	Lubalo	15-19 years	0.05 (0.01 - 0.12)	35-39 years	1.76 (0.56 - 3.93)	1.71 (0.53 - 3.85)	42.32 (12.74 - 100.96)	15-19 years	0.65 (0.24 - 1.43)	30-34 years	2.44 (0.9 - 5.51)	1.8 (0.42 - 4.48)	4.16 (1.6 - 9.01)
Central SSA	2000	Angola	Lunda Norte	Lucapa	15-19 years	0.04 (0.01 - 0.11)	35-39 years	1.59 (0.51 - 3.53)	1.54 (0.48 - 3.46)	42.45 (12.71 - 101.56)	15-19 years	0.59 (0.2 - 1.29)	30-34 years	2.19 (0.78 - 4.95)	1.61 (0.37 - 4.03)	4.17 (1.6 - 9.1)
Central SSA	2000	Angola	Lunda Norte	Xá Muteba	15-19 years	0.04 (0.01 - 0.11)	35-39 years	1.52 (0.49 - 3.7)	1.48 (0.47 - 3.65)	41.59 (12.59 - 98.39)	15-19 years	0.56 (0.21 - 1.25)	30-34 years	2.13 (0.74 - 4.95)	1.57 (0.36 - 3.91)	4.15 (1.59 - 8.93)
Central SSA	2000	Angola	Lunda Sul	Cacolo	15-19 years	0.04 (0.01 - 0.1)	35-39 years	1.53 (0.45 - 3.68)	1.49 (0.43 - 3.62)	42.21 (12.77 - 100.18)	15-19 years	0.56 (0.19 - 1.32)	30-34 years	2.13 (0.73 - 5.08)	1.57 (0.37 - 4.04)	4.17 (1.6 - 9.12)
Central SSA	2000	Angola	Lunda Sul	Dala	15-19 years	0.04 (0.01 - 0.11)	35-39 years	1.6 (0.5 - 3.82)	1.56 (0.48 - 3.72)	42.16 (12.78 - 101.22)	15-19 years	0.59 (0.22 - 1.33)	30-34 years	2.23 (0.81 - 5.04)	1.64 (0.4 - 4.03)	4.16 (1.6 - 9.11)
Central SSA	2000	Angola	Lunda Sul	Muconda	15-19 years	0.05 (0.01 - 0.12)	35-39 years	1.79 (0.58 - 4.16)	1.74 (0.55 - 4.1)	41.76 (12.77 - 99.35)	15-19 years	0.67 (0.23 - 1.49)	30-34 years	2.49 (0.92 - 5.81)	1.82 (0.41 - 4.63)	4.12 (1.59 - 9.06)
Central SSA	2000	Angola	Lunda Sul	Saurimo	15-19 years	0.04 (0.01 - 0.09)	35-39 years	1.31 (0.43 - 2.99)	1.27 (0.41 - 2.92)	42.35 (12.75 - 102.2)	15-19 years	0.48 (0.18 - 1.02)	30-34 years	1.82 (0.71 - 4.03)	1.34 (0.31 - 3.24)	4.18 (1.6 - 9.14)
Central SSA	2000	Angola	Malanje	Cacuzo	15-19 years	0.03 (0.01 - 0.08)	35-39 years	1.11 (0.36 - 2.62)	1.08 (0.33 - 2.54)	42.45 (12.73 - 101.17)	15-19 years	0.41 (0.14 - 0.93)	30-34 years	1.55 (0.52 - 3.35)	1.14 (0.24 - 2.79)	4.2 (1.6 - 9.23)
Central SSA	2000	Angola	Malanje	Calandula	15-19 years	0.03 (0.01 - 0.08)	35-39 years	1.18 (0.36 - 3.01)	1.15 (0.33 - 2.97)	42.42 (12.73 - 101.78)	15-19 years	0.43 (0.16 - 0.97)	30-34 years	1.65 (0.55 - 3.69)	1.22 (0.26 - 3.08)	4.19 (1.6 - 9.14)
Central SSA	2000	Angola	Malanje	Cambundi-Catembo	15-19 years	0.03 (0.01 - 0.08)	35-39 years	1.2 (0.38 - 2.99)	1.17 (0.35 - 2.96)	42.4 (12.76 - 100.62)	15-19 years	0.44 (0.15 - 1.05)	30-34 years	1.68 (0.53 - 3.83)	1.24 (0.24 - 3.15)	4.19 (1.6 - 9.02)
Central SSA	2000	Angola	Malanje	Cangandala	15-19 years	0.03 (0.01 - 0.08)	35-39 years	1.1 (0.34 - 2.77)	1.07 (0.33 - 2.73)	42.46 (12.73 - 101.58)	15-19 years	0.4 (0.15 - 0.9)	30-34 years	1.54 (0.53 - 3.44)	1.13 (0.23 - 2.78)	4.2 (1.6 - 9.18)
Central SSA	2000	Angola	Malanje	Caombo	15-19 years	0.04 (0.01 - 0.1)	35-39 years	1.38 (0.41 - 3.5)	1.34 (0.38 - 3.46)	42.28 (12.74 - 100.27)	15-19 years	0.51 (0.18 - 1.14)	30-34 years	1.93 (0.67 - 4.48)	1.42 (0.33 - 3.72)	4.17 (1.59 - 9.02)
Central SSA	2000	Angola	Malanje	Cuaba Nzogo	15-19 years	0.03 (0.01 - 0.08)	35-39 years	1.22 (0.38 - 3)	1.19 (0.36 - 2.95)	42.39 (12.74 - 101.11)	15-19 years	0.45 (0.17 - 0.96)	30-34 years	1.7 (0.57 - 3.73)	1.26 (0.3 - 3.11)	4.19 (1.6 - 9.11)
Central SSA	2000	Angola	Malanje	Cunda-dia-Baza	15-19 years	0.04 (0.01 - 0.1)	35-39 years	1.47 (0.43 - 3.58)	1.43 (0.41 - 3.52)	42.18 (12.71 - 100.29)	15-19 years	0.54 (0.2 - 1.2)	30-34 years	2.04 (0.71 - 4.53)	1.5 (0.34 - 3.62)	4.17 (1.59 - 8.95)
Central SSA	2000	Angola	Malanje	Luquembo	15-19 years	0.03 (0.01 - 0.08)	35-39 years	1.23 (0.38 - 3.03)	1.19 (0.36 - 2.96)	42.39 (12.78 - 101.53)	15-19 years	0.45 (0.15 - 1.08)	30-34 years	1.72 (0.57 - 4.17)	1.27 (0.26 - 3.37)	4.19 (1.6 - 9.07)
Central SSA	2000	Angola	Malanje	Malanje	15-19 years	0.03 (0.01 - 0.08)	35-39 years	1.18 (0.37 - 2.99)	1.15 (0.35 - 2.9)	42.41 (12.73 - 101.5)	15-19 years	0.43 (0.15 - 0.98)	30-34 years	1.65 (0.58 - 3.69)	1.22 (0.27 - 2.92)	4.19 (1.6 - 9.19)
Central SSA	2000	Angola	Malanje	Marimba	15-19 years	0.04 (0.01 - 0.1)	35-39 years	1.45 (0.4 - 3.62)	1.41 (0.38 - 3.58)	41.12 (12.59 - 96.88)	15-19 years	0.55 (0.18 - 1.22)	30-34 years	2.01 (0.67 - 4.64)	1.47 (0.32 - 3.74)	4.03 (1.55 - 8.59)
Central SSA	2000	Angola	Malanje	Massango	15-19 years	0.04 (0.01 - 0.1)	35-39 years	1.37 (0.4 - 3.38)	1.33 (0.38 - 3.34)	41.93 (12.75 - 99.6)	15-19 years	0.51 (0.17 - 1.21)	30-34 years	1.9 (0.64 - 4.55)	1.4 (0.32 - 3.72)	4.14 (1.59 - 8.92)
Central SSA	2000	Angola	Malanje	Mucari	15-19 years	0.03 (0.01 - 0.08)	35-39 years	1.13 (0.35 - 2.82)	1.1 (0.33 - 2.78)	42.45 (12.74 - 101.5)	15-19 years	0.41 (0.15 - 0.93)	30-34 years	1.58 (0.56 - 3.59)	1.17 (0.26 - 2.93)	4.2 (1.6 - 9.07)
Central SSA	2000	Angola	Malanje	Quela	15-19 years	0.04 (0.01 - 0.09)	35-39 years	1.35 (0.41 - 3.25)	1.31 (0.4 - 3.18)	42.56 (12.82 - 101.65)	15-19 years	0.49 (0.18 - 1.06)	30-34 years	1.88 (0.66 - 4.16)	1.39 (0.3 - 3.41)	4.19 (1.6 - 8.98)
Central SSA	2000	Angola	Malanje	Quirima	15-19 years	0.04 (0.01 - 0.11)	35-39 years	1.51 (0.44 - 3.54)	1.47 (0.41 - 3.5)	42.24 (12.78 - 100.03)	15-19 years	0.56 (0.18 - 1.33)	30-34 years	2.12 (0.71 - 5.3)	1.56 (0.35 - 4.15)	4.18 (1.6 - 9.09)
Central SSA	2000	Angola	Moxico	Alto Zambeze	15-19 years	0.07 (0.02 - 0.17)	35-39 years	2.45 (0.72 - 5.83)	2.38 (0.69 - 5.7)	41.48 (12.78 - 98.16)	15-19 years	0.91 (0.29 - 2)	30-34 years	3.4 (1.14 - 7.67)	2.48 (0.57 - 6.07)	4.09 (1.59 - 8.81)
Central SSA	2000	Angola	Moxico	Camanongue	15-19 years	0.04 (0.01 - 0.1)	35-39 years	1.38 (0.4 - 3.27)	1.34 (0.39 - 3.19)	42.31 (12.76 - 101.79)	15-19 years	0.51 (0.17 - 1.21)	30-34 years	1.93 (0.67 - 4.43)	1.42 (0.33 - 3.56)	4.18 (1.6 - 9.11)
Central SSA	2000	Angola	Moxico	Cameia	15-19 years	0.05 (0.01 - 0.13)	35-39 years	1.82 (0.55 - 4.25)	1.77 (0.53 - 4.14)	42.04 (12.79 - 99.56)	15-19 years	0.67 (0.24 - 1.49)	30-34 years	2.53 (0.89 - 5.8)	1.86 (0.42 - 4.6)	4.15 (1.6 - 9.04)
Central SSA	2000	Angola	Moxico	Léua	15-19 years	0.04 (0.01 - 0.11)	35-39 years	1.45 (0.42 - 3.55)	1.41 (0.4 - 3.47)	42.26 (12.77 - 101.02)	15-19 years	0.53 (0.18 - 1.26)	30-34 years	2.02 (0.68 - 4.68)	1.49 (0.34 - 3.91)	4.17 (1.6 - 9.1)
Central SSA	2000	Angola	Moxico	Luau	15-19 years	0.04 (0.01 - 0.1)	35-39 years	1.38 (0.43 - 3.32)	1.34 (0.4 - 3.25)	42.05 (12.75 - 100.89)	15-19 years	0.51 (0.16 - 1.22)	30-34 years	1.93 (0.61 - 4.8)	1.41 (0.31 - 3.82)	4.15 (1.59 - 9.05)
Central SSA	2000	Angola	Moxico	Lucano	15-19 years	0.06 (0.02 - 0.15)	35-39 years	2.11 (0.64 - 5.06)	2.05 (0.62 - 4.99)	41.74 (12.76 - 98.81)	15-19 years	0.79 (0.25 - 1.88)	30-34 years	2.94 (0.96 - 6.95)	2.15 (0.5 - 5.59)	4.12 (1.59 - 8.93)
Central SSA	2000	Angola	Moxico	Luchazes	15-19 years	0.06 (0.02 - 0.16)	35-39 years	2.27 (0.7 - 5.01)	2.2 (0.68 - 4.91)	41.75 (12.81 - 99.72)	15-19 years	0.85 (0.27 - 1.94)	30-34 years	3.16 (1.15 - 7.23)	2.31 (0.54 - 5.82)	4.12 (1.6 - 8.86)
Central SSA	2000	Angola	Moxico	Lumbala-Nguimbo	15-19 years	0.08 (0.02 - 0.2)	35-39 years	2.77 (0.84 - 6.47)	2.69 (0.79 - 6.38)	41.53 (12.87 - 97.24)	15-19 years	1.04 (0.33 - 2.51)	30-34 years	3.82 (1.23 - 8.58)	2.79 (0.58 - 6.94)	4.09 (1.6 - 9)
Central SSA	2000	Angola	Moxico	Moxico	15-19 years	0.04 (0.01 - 0.11)	35-39 years	1.54 (0.44 - 3.41)	1.5 (0.42 - 3.37)	42.18 (12.79 - 100.77)	15-19 years	0.57 (0.19 - 1.29)	30-34 years	2.16 (0.71 - 4.95)	1.59 (0.38 - 4.11)	4.16 (1.6 - 9.01)
Central SSA	2000	Angola	Namibe	Bibala	15-19 years	0.05 (0.02 - 0.12)	35-39 years	1.74 (0.52 - 3.97)	1.69 (0.49 - 3.92)	42.11 (12.75 - 99.49)	15-19 years	0.64 (0.23 - 1.35)	30-34 years	2.41 (0.86 - 5.07)	1.77 (0.43 - 4.36)	4.18 (1.61 - 9.12)
Central SSA	2000	Angola	Namibe	Camacuio	15-19 years	0.05 (0.02 - 0.15)	35-39 years	1.98 (0.6 - 4.6)	1.92 (0.57 - 4.51)	41.97 (12.76 - 98.69)	15-19 years	0.73 (0.26 - 1.66)	30-34 years	2.72 (1.02 - 5.81)	1.99 (0.48 - 4.86)	4.14 (1.6 - 9.01)
Central SSA	2000	Angola	Namibe	Namibe	15-19 years	0.05 (0.02 - 0.12)	35-39 years	1.79 (0.54 - 4.17)	1.74 (0.52 - 4.11)	42.05 (12.75 - 97.2)	15-19 years	0.65 (0.23 - 1.41)	30-34 years	2.46 (0.87 - 5.5)	1.81 (0.43 - 4.53)	4.15 (1.6 - 9.04)
Central SSA	2000	Angola	Namibe	Tombwa	15-19 years	0.06 (0.02 - 0.14)	35-39 years	2.06 (0.6 - 4.96)	2.01 (0.57 - 4.87)	41.86 (12.75 - 97.89)	15-19 years	0.75 (0.25 - 1.65)	30-34 years	2.83 (0.97 - 6.5)	2.08 (0.46 - 5.25)	4.13 (1.6 - 8.98)
Central SSA	2000	Angola	Namibe	Virei	15-19 years	0.06 (0.02 - 0.14)	35-39 years	2.02 (0.61 - 4.93)	1.96 (0.59 - 4.79)	41.92 (12.76 - 98.54)	15-19 years	0.74 (0.27 - 1.64)	30-34 years	2.8 (1.06 - 6.05)	2.06 (0.47 - 5.07)	4.16 (1.6 - 9.05)
Central SSA	2000	Angola	Uíge	Alto Cauale	15-19 years	0.03 (0.01 - 0.08)	35-39 years	1.17 (0.33 - 2.97)	1.14 (0.31 - 2.88)	42.43 (12.73 - 101.73)	15-19 years	0.43 (0.14 - 0.99)	30-34 years	1.64 (0.53 - 3.76)	1.21 (0.26 - 3.19)	4.19 (1.6 - 9.12)
Central SSA	2000	Angola	Uíge	Ambuila	15-19 years	0.04 (0.01 - 0.1)	35-39 years	1.46 (0.47 - 3.39)	1.42 (0.43 - 3.35)	42.28 (12.76 - 101.75)	15-19 years	0.54 (0.19 - 1.23)	30-34 years	2.04 (0.74 - 4.58)	1.5 (0.34 - 3.84)	4.17 (1.6 - 9.02)
Central SSA	2000	Angola	Uíge	Bembe	15-19 years	0.04 (0.01 - 0.1)	35-39 years	1.42 (0.44 - 3.53)	1.38 (0.42 - 3.45)	42.28 (12.75 - 102.24)	15-19 years	0.52 (0.19 - 1.21)	30-34 years	1.97 (0.69 - 4.58)	1.45 (0.33 - 3.76)	4.18 (1.6 - 9.03)
Central SSA	2000	Angola	Uíge	Buengas	15-19 years	0.03 (0.01 - 0.08)	35-39 years	1.15 (0.31 - 2.87)	1.12 (0.29 - 2.82)	42.45 (12.73 - 101.84)	15-19 years	0.42 (0.14 - 1)	30-34 years	1.59 (0.52 - 3.82)	1.17 (0.26 - 3.13)	4.2 (1.6 - 9.17)
Central SSA	2000	Angola	Uíge	Bungo	15-19 years	0.03 (0.01 - 0.09)	35-39 years	1.2 (0.35 - 2.96)	1.17 (0.33 - 2.89)	42.42 (12.74 - 102.35)	15-19 years	0.44 (0.14 - 1.02)	30-34 years	1.69 (0.55 - 4.13)	1.24 (0.26 - 3.26)	4.19 (1.6 - 9.14)
Central SSA	2000	Angola	Uíge	Damba	15-19 years	0.03 (0.01 - 0.09)	35-39 years	1.2 (0.35 - 2.96)	1.16 (0.33 - 2.92)	42.42 (12.74 - 102.61)	15-19 years	0.44 (0.15 - 1.01)	30-34 years	1.66 (0.58 - 3.74)	1.23 (0.26 - 3.12)	4.19 (1.6 - 9.11)
Central SSA	2000	Angola	Uíge	Maquela do Zombo	15-19 years	0.03 (0.01 - 0.08)	35-39 years	1.18 (0.35 - 2.87)	1.15 (0.32 - 2.81)	42.37 (12.7 - 102.52)	15-19 years	0.43 (0.15 - 0.95)	30-34 years	1.63 (0.55 - 3.7)	1.2 (0.25 - 3.08)	4.19 (1.59 - 9.1)
Central SSA	2000	Angola	Uíge	Milunga	15-19 years	0.03 (0.01 - 0.08)	35-39 years	1.16 (0.32 - 2.98)	1.13 (0.3 - 2.9)	42.36 (12.7 - 100.61)	15-19 years	0.43 (0.14 - 1)	30-34 years	1.62 (0.51 - 3.93)	1.19 (0.25 - 2.99)	4.18 (1.59 - 9.09)
Central SSA	2000	Angola	Uíge	Mucaba	15-19 years	0.03 (0.01 - 0.09)	35-39 years	1.23 (0.36 - 2.96)	1.2 (0.35 - 2.9)	42.4 (12.74 - 102.61)	15-19 years	0.45 (0.15 - 1.04)	30-34 years	1.72 (0.58 - 3.99)	1.27 (0.27 - 3.28)	4.19 (1.6 - 9.11)
Central SSA	2000	Angola	Uíge	Negage	15-19 years	0.04 (0.01 - 0.1)	35-39 years	1.43 (0.43 - 3.49)	1.39 (0.41 - 3.4)	42.28 (12.75 - 102.11)	15-19 years	0.53 (0.18 - 1.17)	30-34 years	2 (0.67 - 4.85)	1.48 (0.32 - 4.04)	4.18 (1.6 - 9.03)
Central SSA	2000	Angola	Uíge	Puri	15-19 years	0.03 (0.01 - 0.08)	35-39 years	1.15 (0.32 - 2.92)	1.12 (0.31 - 2.9)	42.45 (12.73 - 101.89)	15-19 years	0.42 (0.14 - 0.97)	30-34 years	1.61 (0.52 - 3.77)	1.19 (0.25 - 3.17)	4.2 (1.6 - 9.18)
Central SSA	2000	Angola	Uíge	Quimbele	15-19 years	0.03 (0.01 - 0.08)	35-39 years	1.15 (0.31 - 2.89)	1.12 (0.29 - 2.84)	42.26 (12.73 - 100.77)	15-19 years	0.42 (0.13 - 0.97)	30-34 years	1.59 (0.51 - 3.78)	1.17 (0.24 - 3.06)	4.17 (1.59 - 9.03)
Central SSA	2000	Angola	Uíge	Quitexe	15-19 years	0.04 (0.01 - 0.1)	35-39 years	1.39 (0.42 - 3.29)	1.35 (0.39 - 3.22)	42.32 (12.75 - 102.39)	15-19 years	0.51 (0.18 - 1.13)	30-34 years	1.94 (0.68 - 4.45)	1.43 (0.33 - 3.69)	4.18 (1.6 - 9.03)
Central SSA	2000	Angola	Uíge	Sanza Pombo	15-19 years	0.03 (0.01 - 0.08)	35-39 years	1.13 (0.31 - 3.02)	1.1 (0.3 - 2.94)	42.46 (12.73 - 101.49)	15-19 years	0.41 (0.13 - 0.97)	30-34 years	1.58 (0.5 - 3.79)	1.16 (0.25 - 3.07)	4.2 (1.6 - 9.19)
Central SSA	2000	Angola	Uíge	Songo	15-19 years	0.04 (0.01 - 0.09)	35-39 years	1.3 (0.4 - 3.29)	1.27 (0.38 - 3.16)	42.35 (12.75 - 102.64)	15-19 years	0.48 (0.17 - 1.11)	30-34 years	1.82 (0.6 - 4.33)	1.34 (0.31 - 3.53)	4.19 (1.6 - 9.09)
Central SSA	2000	Angola	Uíge	Uíge	15-19 years	0.04 (0.01 - 0.11)	35-39 years	1.55 (0.45 - 3.68)	1.51 (0.44 - 3.62)	42.21 (12.75 - 102.12)	15-19 years	0.57 (0.19 - 1.29)	30-34 years	2.18 (0.74 - 5.15)	1.6 (0.35 - 4.23)	4.17 (1.6 - 8.99)
Central SSA	2000	Angola	Zaire	Cuimba	15-19 years	0.04 (0.01 - 0.09)	35-39 years	1.28 (0.39 - 3.09)	1.24 (0.37 - 3.04)	42.06 (12.74 - 101.3)	15-19 years	0.47 (0.16 - 1.02)	30-34 years	1.76 (0.65 - 3.93)	1.3 (0.28 - 3.2)	4.15 (1.59 - 8.99)
Central SSA	2000	Angola	Zaire	M'Banza Congo	15-19 years	0.04 (0.01 - 0.1)	35-39 years	1.39 (0.43 - 3.28)	1.35 (0.42 - 3.19)	42.16 (12.71 - 101.35)	15-19 years	0.51 (0.18 - 1.13)	30-34 years	1.92 (0.7 - 4.24)	1.41 (0.31 - 3.52)	4.16 (1.59 - 9.07)
Central SSA	2000	Angola	Zaire	Noqui	15-19 years	0.09 (0.03 - 0.2)	35-39 years	2.62 (0.82 - 6.37)	2.53 (0.78 - 6.21)	34.31 (11.62 - 78.4)	15-19 years	1.13 (0.43 - 2.36)	25-29 years	3.62 (1.39 - 7.59)	2.49 (0.68 - 6)	3.42 (1.65 - 6.37)
Central SSA	2000	Angola	Zaire	N'Zeto	15-19 years	0.06 (0.02 - 0.14)	35-39 years	2.16 (0.67 - 5.2)	2.1 (0.65 - 5.13)	41.89 (12.76 - 97.34)	15-19 years	0.79 (0.3 - 1.73)	30-34 years	2.98 (1.12 - 6.49)	2.19 (0.54 - 5.41)	4.13 (1.6 - 8.94)
Central SSA	2000	Angola	Zaire	Soyo	15-19 years	0.06 (0.02 - 0.15)	35-39 years	2.18 (0.65 - 5.29)	2.12 (0.63 - 5.17)	38.57 (12.3 - 89.79)	15-19 years	0.85 (0.29 - 1.8)	30-34 years	2.98 (0.99 - 6.42)	2.13 (0.46 - 5.32)	3.83 (1.54 - 8)
Central SSA	2000	Angola	Zaire	Tomboco	15-19 years	0.06 (0.02 - 0.14)	35-39 years	2.2 (0.68 - 5.36)	2.14 (0.65 - 5.28)	41.84 (12.77 - 97.25)	15-19 years	0.81 (0.3 - 1.78)	30-34 years	3.04 (1.13 - 6.52)	2.23 (0.5 - 5.37)	4.13 (1.6 - 8.91)
Western SSA	2000	Benin	Alibori	Banikoara	15-19 years	0.02 (0.01 - 0.04)	35-39 years	1.35 (0.56 - 2.83)	1.33 (0.55 - 2.8)	74.21 (34.09 - 146.35)	15-19 years	0.25 (0.11 - 0.48)	30-34 years	1.45 (0.68 - 2.74)	1.2 (0.5 - 2.36)	6.13 (3.34 - 10.54)
Western SSA	2000	Benin	Alibori	Gogounou	15-19 years	0.02 (0.01 - 0.04)	35-39 years	1.27 (0.53 - 2.46)	1.25 (0.52 - 2.43)	74.4 (34.07 - 147)	15-19 years	0.23 (0.1 - 0.46)	30-34 years	1.37 (0.65 - 2.49)	1.14 (0.49 - 2.14)	6.14 (3.34 - 10.65)
Western SSA	2000	Benin	Alibori	Kandi	15-19 years	0.02 (0.01 - 0.03)	35-39 years	1.23 (0.52 - 2.47)	1.21 (0.52 - 2.43)	74.41 (34.16 - 146.89)	15-19 years	0.23 (0.1 - 0.43)	30-34 years	1.33 (0.6 - 2.46)	1.1 (0.45 - 2.12)	6.14 (3.34 - 10.65)
Western SSA	2000	Benin	Alibori	Karimama	15-19 years	0.02 (0.01 - 0.05)	35-39 years	1.62 (0.67 - 3.22)	1.6 (0.66 - 3.17)	71.03 (32.96 - 136.3)	15-19 years	0.31 (0.14 - 0.6)	30-34 years	1.76 (0.82 - 3.39)	1.45 (0.63 - 2.93)	5.89 (3.31 - 9.99)
Western SSA	2000	Benin	Alibori	Malanville	15-19 years	0.03 (0.01 - 0.05)	35-39 years	1.71 (0.73 - 3.21)	1.68 (0.71 - 3.17)	71.37 (33.18 - 137.24)	15-19 years	0.33 (0.15 - 0.63)	30-34 years	1.85 (0.84 - 3.37)	1.53 (0.62 - 2.9)	5.92 (3.29 - 10.05)
Western SSA	2000	Benin	Alibori	Segbana	15-19 years	0.02 (0.01 - 0.05)	35-39 years	1.49 (0.6 - 2.98)	1.47 (0.58 - 2.94)	71.45 (33.42 - 139.37)	15-19 years	0.29 (0.13 - 0.58)	30-34 years	1.62 (0.72 - 3)	1.33 (0.53 - 2.52)	5.91 (3.29 - 9.98)
Western SSA	2000	Benin	Atakora	Boukoumbé	15-19 years	0.03 (0.01 - 0.05)	35-39 years	1.89 (0.87 - 3.51)	1.86 (0.86 - 3.46)	71.74 (33.28 - 140.34)	15-19 years	0.36 (0.18 - 0.64)	30-34 years	2.06 (1.09 - 3.57)	1.7 (0.82 - 3.04)	6.01 (3.37 - 10.11)
Western SSA	2000	Benin	Atakora	Cobly	15-19 years	0.03 (0.01 - 0.06)	35-39 years	1.89 (0.79 - 3.66)	1.87 (0.77 - 3.62)	72.84 (33.63 - 142.52)	15-19 years	0.36 (0.17 - 0.7)	30-34 years	2.07 (1.01 - 3.83)	1.71 (0.77 - 3.31)	6.05 (3.39 - 10.37)
Western SSA	2000	Benin	Atakora	Kérou	15-19 years	0.02 (0.01 - 0.05)	35-39 years	1.67 (0.7 - 3.39)	1.64 (0.68 - 3.37)	74.09 (33.97 - 146.15)	15-19 years	0.31 (0.14 - 0.59)	30-34 years	1.8 (0.83 - 3.45)	1.49 (0.62 - 3.07)	6.12 (3.34 - 10.46)
Western SSA	2000	Benin	Atakora	Kouandé	15-19 years	0.02 (0.01 - 0.05)	35-39 years	1.71 (0.79 - 3.21)	1.69 (0.77 - 3.17)	74.11 (33.99 - 146.57)	15-19 years	0.32 (0.16 - 0.56)	30-34 years	1.85 (0.95 - 3.14)	1.54 (0.75 - 2.73)	6.12 (3.33 - 10.56)
Western SSA	2000	Benin	Atakora	Matéri	15-19 years	0.03 (0.01 - 0.06)	35-39 years	1.95 (0.81 - 3.83)	1.93 (0.79 - 3.79)	73.57 (33.84 - 144.32)	15-19 years	0.37 (0.16 - 0.71)	30-34 years	2.12 (1 - 3.96)	1.76 (0.76 - 3.28)	6.09 (3.37 - 10.53)
Western SSA	2000	Benin	Atakora	Natitingou	15-19 years	0.04 (0.01 - 0.07)	35-39 years	2.39 (1.13 - 4.33)	2.35 (1.1 - 4.27)	73.52 (33.81 - 145.11)	15-19 years	0.45 (0.22 - 0.8)	30-34 years	2.58 (1.37 - 4.27)	2.13 (1.06 - 3.68)	6.06 (3.32 - 10.46)
Western SSA	2000	Benin	Atakora	Péhunco	15-19 years	0.03 (0.01 - 0.05)	35-39 years	1.77 (0.82 - 3.4)	1.75 (0.79 - 3.36)	74.1 (34 - 146.19)	15-19 years	0.33 (0.16 - 0.6)	30-34 years	1.92 (0.95 - 3.49)	1.59 (0.73 - 2.97)	6.11 (3.33 - 10.54)
Western SSA	2000	Benin	Atakora	Tanguiéta	15-19 years	0.03 (0.01 - 0.06)	35-39 years	2.16 (0.93 - 4.04)	2.13 (0.9 - 4.01)	73.33 (33.84 - 143.08)	15-19 years	0.41 (0.19 - 0.75)	30-34 years	2.34 (1.11 - 4.03)	1.94 (0.86 - 3.53)	6.06 (3.33 - 10.45)
Western SSA	2000	Benin	Atakora	Toucountouna	15-19 years	0.03 (0.01 - 0.06)	35-39 years	1.93 (0.85 - 3.71)	1.91 (0.83 - 3.65)	74 (33.96 - 145.82)	15-19 years	0.36 (0.17 - 0.66)	30-34 years	2.09 (1.02 - 3.73)	1.73 (0.75 - 3.17)	6.1 (3.33 - 10.58)
Western SSA	2000	Benin	Atlantique	Abomey-Calavi	15-19 years	0.06 (0.03 - 0.1)	35-39 years	3.74 (2.07 - 6.3)	3.68 (2.02 - 6.26)	73.03 (33.6 - 143.21)	15-19 years	0.7 (0.43 - 1.11)	30-34 years	4.04 (2.49 - 6.25)	3.34 (1.87 - 5.55)	6.01 (3.31 - 10.23)
Western SSA	2000	Benin	Atlantique	Allada	15-19 years	0.04 (0.02 - 0.07)	35-39 years	2.57 (1.38 - 4.32)	2.53 (1.35 - 4.27)	73.52 (33.71 - 144.26)	15-19 years	0.48 (0.29 - 0.76)	30-34 years	2.79 (1.63 - 4.44)	2.31 (1.24 - 3.94)	6.06 (3.32 - 10.45)
Western SSA	2000	Benin	Atlantique	Kpomassè	15-19 years	0.05 (0.03 - 0.1)	35-39 years	3.58 (1.91 - 6.13)	3.53 (1.87 - 6.08)	73.32 (33.62 - 143.04)	15-19 years	0.67 (0.4 - 1.12)	30-34 years	3.88 (2.26 - 6.34)	3.21 (1.68 - 5.45)	6.05 (3.33 - 10.34)
Western SSA	2000	Benin	Atlantique	Ouidah	15-19 years	0.06 (0.03 - 0.1)	35-39 years	3.85 (2.05 - 6.66)	3.79 (2.01 - 6.62)	72.77 (33.37 - 141.49)	15-19 years	0.73 (0.42 - 1.22)	30-34 years	4.17 (2.44 - 6.75)	3.44 (1.78 - 5.78)	6 (3.31 - 10.28)
Western SSA	2000	Benin	Atlantique	Sô-Ava	15-19 years	0.06 (0.03 - 0.1)	35-39 years	3.81 (2.07 - 6.45)	3.75 (2.03 - 6.4)	74.14 (34.2 - 145.63)	15-19 years	0.71 (0.42 - 1.13)	30-34 years	4.12 (2.54 - 6.46)	3.41 (1.86 - 5.76)	6.05 (3.33 - 10.33)
Western SSA	2000	Benin	Atlantique	Toffo	15-19 years	0.03 (0.01 - 0.05)	35-39 years	1.88 (0.96 - 3.28)	1.86 (0.95 - 3.24)	73.86 (33.85 - 145.34)	15-19 years	0.35 (0.2 - 0.57)	30-34 years	2.05 (1.16 - 3.31)	1.7 (0.87 - 2.97)	6.1 (3.33 - 10.53)
Western SSA	2000	Benin	Atlantique	Tori-Bossito	15-19 years	0.04 (0.02 - 0.07)	35-39 years	2.66 (1.48 - 4.62)	2.62 (1.45 - 4.57)	73.7 (33.8 - 144.31)	15-19 years	0.5 (0.3 - 0.79)	30-34 years	2.89 (1.72 - 4.62)	2.39 (1.29 - 4.04)	6.08 (3.34 - 10.46)
Western SSA	2000	Benin	Atlantique	Zè	15-19 years	0.02 (0.01 - 0.04)	35-39 years	1.59 (0.84 - 2.63)	1.56 (0.81 - 2.61)	74.42 (34.13 - 146.66)	15-19 years	0.29 (0.18 - 0.46)	30-34 years	1.73 (1.03 - 2.79)	1.43 (0.77 - 2.43)	6.15 (3.35 - 10.61)
Western SSA	2000	Benin	Borgou	Bembéréké	15-19 years	0.03 (0.01 - 0.05)	35-39 years	1.81 (0.8 - 3.43)	1.78 (0.79 - 3.38)	74.06 (33.85 - 146.59)	15-19 years	0.34 (0.15 - 0.63)	30-34 years	1.97 (0.95 - 3.48)	1.63 (0.71 - 3.05)	6.11 (3.33 - 10.55)
Western SSA	2000	Benin	Borgou	Kalalé	15-19 years	0.03 (0.01 - 0.06)	35-39 years	2.04 (0.84 - 3.95)	2.01 (0.83 - 3.91)	73.06 (33.68 - 142.78)	15-19 years	0.39 (0.17 - 0.78)	30-34 years	2.21 (0.98 - 4.2)	1.83 (0.75 - 3.6)	6.02 (3.35 - 10.22)
Western SSA	2000	Benin	Borgou	N'Dali	15-19 years	0.05 (0.02 - 0.09)	35-39 years	3.15 (1.51 - 5.61)	3.1 (1.49 - 5.55)	73.25 (33.88 - 143.04)	15-19 years	0.59 (0.3 - 1.01)	30-34 years	3.4 (1.81 - 5.6)	2.8 (1.41 - 4.77)	6.01 (3.31 - 10.29)
Western SSA	2000	Benin	Borgou	Nikki	15-19 years	0.04 (0.02 - 0.07)	35-39 years	2.47 (1.1 - 4.49)	2.43 (1.08 - 4.42)	71.57 (33.28 - 140.06)	15-19 years	0.47 (0.23 - 0.88)	30-34 years	2.67 (1.32 - 4.84)	2.2 (0.98 - 4.11)	5.92 (3.3 - 9.98)
Western SSA	2000	Benin	Borgou	Parakou	15-19 years	0.07 (0.03 - 0.14)	35-39 years	4.91 (2.38 - 8.81)	4.83 (2.34 - 8.68)	72.13 (33.42 - 139.89)	15-19 years	0.94 (0.47 - 1.65)	30-34 years	5.29 (2.87 - 8.61)	4.36 (2.19 - 7.46)	5.94 (3.3 - 10.15)
Western SSA	2000	Benin	Borgou	Pèrèrè	15-19 years	0.06 (0.03 - 0.11)	35-39 years	3.68 (1.71 - 6.76)	3.63 (1.67 - 6.66)	71.56 (33.27 - 141.16)	15-19 years	0.71 (0.35 - 1.27)	30-34 years	3.99 (2.07 - 6.73)	3.28 (1.59 - 5.75)	5.91 (3.33 - 9.95)
Western SSA	2000	Benin	Borgou	Sinendé	15-19 years	0.02 (0.01 - 0.05)	35-39 years	1.65 (0.75 - 3.16)	1.63 (0.74 - 3.13)	74.18 (33.97 - 146.31)	15-19 years	0.31 (0.14 - 0.58)	30-34 years	1.79 (0.85 - 3.26)	1.49 (0.65 - 2.79)	6.12 (3.34 - 10.59)
Western SSA	2000	Benin	Borgou	Tchaourou	15-19 years	0.06 (0.03 - 0.11)	35-39 years	4.01 (2.06 - 7.28)	3.95 (2.01 - 7.19)	71.86 (33.37 - 139.97)	15-19 years	0.77 (0.4 - 1.27)	30-34 years	4.33 (2.39 - 6.86)	3.56 (1.81 - 5.9)	5.92 (3.33 - 10.09)
Western SSA	2000	Benin	Collines	Bantè	15-19 years	0.04 (0.02 - 0.08)	35-39 years	2.85 (1.39 - 5.1)	2.81 (1.36 - 5.05)	73.19 (33.74 - 143.08)	15-19 years	0.54 (0.27 - 0.94)	30-34 years	3.09 (1.67 - 5.09)	2.55 (1.26 - 4.46)	6.04 (3.34 - 10.36)
Western SSA	2000	Benin	Collines	Dassa-Zoumè	15-19 years	0.03 (0.01 - 0.06)	35-39 years	2 (1.01 - 3.69)	1.97 (0.99 - 3.63)	73.9 (33.94 - 144.87)	15-19 years	0.38 (0.19 - 0.63)	30-34 years	2.17 (1.18 - 3.81)	1.8 (0.9 - 3.3)	6.1 (3.31 - 10.48)
Western SSA	2000	Benin	Collines	Glazoué	15-19 years	0.04 (0.02 - 0.07)	35-39 years	2.4 (1.17 - 4.29)	2.36 (1.15 - 4.24)	73.68 (33.87 - 143.97)	15-19 years	0.45 (0.22 - 0.79)	30-34 years	2.6 (1.43 - 4.38)	2.15 (1.09 - 3.8)	6.08 (3.32 - 10.45)
Western SSA	2000	Benin	Collines	Ouèssè	15-19 years	0.05 (0.02 - 0.09)	35-39 years	3.13 (1.48 - 5.65)	3.09 (1.45 - 5.6)	72.99 (33.68 - 141.69)	15-19 years	0.59 (0.3 - 1.04)	30-34 years	3.38 (1.73 - 5.68)	2.79 (1.32 - 4.89)	6.02 (3.33 - 10.29)
Western SSA	2000	Benin	Collines	Savalou	15-19 years	0.04 (0.02 - 0.07)	35-39 years	2.54 (1.33 - 4.49)	2.5 (1.29 - 4.44)	73.59 (33.79 - 143.63)	15-19 years	0.48 (0.26 - 0.82)	30-34 years	2.75 (1.59 - 4.5)	2.27 (1.17 - 3.91)	6.07 (3.32 - 10.41)
Western SSA	2000	Benin	Collines	Savè	15-19 years	0.03 (0.01 - 0.07)	35-39 years	2.25 (1.1 - 4.24)	2.22 (1.08 - 4.2)	72.54 (33.68 - 141.25)	15-19 years	0.43 (0.21 - 0.78)	30-34 years	2.45 (1.29 - 4.22)	2.02 (0.98 - 3.63)	5.99 (3.34 - 10.16)
Western SSA	2000	Benin	Donga	Bassila	15-19 years	0.04 (0.02 - 0.08)	35-39 years	2.72 (1.37 - 4.72)	2.68 (1.34 - 4.67)	72.11 (33.32 - 140.33)	15-19 years	0.52 (0.28 - 0.87)	30-34 years	2.95 (1.69 - 4.79)	2.44 (1.26 - 4.08)	5.98 (3.34 - 10.07)
Western SSA	2000	Benin	Donga	Copargo	15-19 years	0.03 (0.01 - 0.06)	35-39 years	2.04 (0.96 - 3.61)	2.01 (0.94 - 3.57)	70.82 (32.9 - 137.6)	15-19 years	0.39 (0.21 - 0.67)	30-34 years	2.24 (1.22 - 3.84)	1.84 (0.93 - 3.26)	5.93 (3.36 - 9.98)
Western SSA	2000	Benin	Donga	Djougou	15-19 years	0.03 (0.01 - 0.06)	35-39 years	2.14 (1.09 - 3.78)	2.11 (1.06 - 3.74)	73.77 (33.93 - 145.25)	15-19 years	0.4 (0.21 - 0.67)	30-34 years	2.33 (1.27 - 3.88)	1.93 (0.96 - 3.36)	6.08 (3.32 - 10.39)
Western SSA	2000	Benin	Donga	Ouaké	15-19 years	0.04 (0.02 - 0.07)	35-39 years	2.53 (1.22 - 4.4)	2.49 (1.2 - 4.32)	66.84 (32.22 - 127.43)	15-19 years	0.51 (0.28 - 0.86)	30-34 years	2.83 (1.57 - 4.78)	2.32 (1.2 - 4.14)	5.76 (3.39 - 9.25)
Western SSA	2000	Benin	Kouffo	Aplahoué	15-19 years	0.04 (0.02 - 0.08)	35-39 years	2.84 (1.5 - 4.98)	2.8 (1.47 - 4.92)	73.09 (33.64 - 143.35)	15-19 years	0.54 (0.32 - 0.87)	30-34 years	3.09 (1.79 - 4.88)	2.55 (1.32 - 4.28)	6.03 (3.33 - 10.36)
Western SSA	2000	Benin	Kouffo	Djakotomey	15-19 years	0.05 (0.02 - 0.09)	35-39 years	3.23 (1.71 - 5.66)	3.18 (1.68 - 5.6)	72.32 (33.26 - 140.49)	15-19 years	0.61 (0.37 - 0.96)	30-34 years	3.52 (2.04 - 5.58)	2.91 (1.52 - 4.83)	5.99 (3.36 - 10.19)
Western SSA	2000	Benin	Kouffo	Dogbo	15-19 years	0.05 (0.03 - 0.09)	35-39 years	3.47 (1.82 - 6.17)	3.42 (1.8 - 6.1)	73.01 (33.56 - 143.54)	15-19 years	0.65 (0.38 - 1.03)	30-34 years	3.76 (2.18 - 6.05)	3.11 (1.6 - 5.22)	6.02 (3.32 - 10.39)
Western SSA	2000	Benin	Kouffo	Klouékanmè	15-19 years	0.04 (0.02 - 0.08)	35-39 years	2.82 (1.46 - 4.83)	2.78 (1.44 - 4.8)	73.35 (33.62 - 144.16)	15-19 years	0.53 (0.31 - 0.84)	30-34 years	3.07 (1.81 - 4.96)	2.54 (1.34 - 4.29)	6.05 (3.31 - 10.42)
Western SSA	2000	Benin	Kouffo	Lalo	15-19 years	0.04 (0.02 - 0.07)	35-39 years	2.58 (1.35 - 4.55)	2.54 (1.32 - 4.51)	73.45 (33.68 - 144.54)	15-19 years	0.48 (0.29 - 0.76)	30-34 years	2.8 (1.59 - 4.39)	2.32 (1.21 - 3.88)	6.06 (3.32 - 10.48)
Western SSA	2000	Benin	Kouffo	Toviklin	15-19 years	0.04 (0.02 - 0.08)	35-39 years	3.02 (1.56 - 5.32)	2.97 (1.54 - 5.28)	73.33 (33.61 - 144.21)	15-19 years	0.56 (0.34 - 0.92)	30-34 years	3.27 (1.88 - 5.27)	2.71 (1.42 - 4.6)	6.04 (3.32 - 10.43)
Western SSA	2000	Benin	Littoral	Cotonou	15-19 years	0.06 (0.03 - 0.11)	35-39 years	4.26 (2.34 - 7.16)	4.2 (2.28 - 7.08)	72.58 (33.46 - 142.52)	15-19 years	0.81 (0.48 - 1.27)	30-34 years	4.6 (2.84 - 7.18)	3.8 (2.07 - 6.4)	5.98 (3.29 - 10.16)
Western SSA	2000	Benin	Mono	Athiémé	15-19 years	0.06 (0.03 - 0.11)	35-39 years	4.21 (2.32 - 7.28)	4.14 (2.27 - 7.23)	69.56 (32.45 - 133.75)	15-19 years	0.83 (0.51 - 1.29)	30-34 years	4.65 (2.78 - 7.3)	3.83 (2.03 - 6.23)	5.83 (3.42 - 9.55)
Western SSA	2000	Benin	Mono	Bopa	15-19 years	0.05 (0.02 - 0.09)	35-39 years	3.32 (1.75 - 5.8)	3.27 (1.71 - 5.73)	72.98 (33.45 - 143.21)	15-19 years	0.62 (0.38 - 1.01)	30-34 years	3.6 (2.12 - 5.66)	2.98 (1.55 - 4.89)	6.02 (3.31 - 10.39)
Western SSA	2000	Benin	Mono	Comè	15-19 years	0.06 (0.03 - 0.11)	35-39 years	3.91 (2.06 - 6.99)	3.85 (2.02 - 6.89)	72.68 (33.31 - 141.56)	15-19 years	0.74 (0.43 - 1.21)	30-34 years	4.24 (2.5 - 6.95)	3.5 (1.83 - 6.06)	6 (3.31 - 10.29)
Western SSA	2000	Benin	Mono	Grand-Popo	15-19 years	0.06 (0.03 - 0.11)	35-39 years	4.05 (2.15 - 7.2)	3.99 (2.11 - 7.15)	68.15 (32.25 - 128.44)	15-19 years	0.81 (0.49 - 1.3)	30-34 years	4.5 (2.72 - 7.17)	3.69 (2.03 - 6.18)	5.73 (3.34 - 9.29)
Western SSA	2000	Benin	Mono	Houéyogbé	15-19 years	0.06 (0.03 - 0.11)	35-39 years	4.02 (2.14 - 7.16)	3.96 (2.1 - 7.09)	72.66 (33.33 - 142.06)	15-19 years	0.76 (0.45 - 1.22)	30-34 years	4.35 (2.6 - 6.99)	3.59 (1.87 - 6.04)	5.98 (3.3 - 10.3)
Western SSA	2000	Benin	Mono	Lokossa	15-19 years	0.06 (0.03 - 0.11)	35-39 years	4.05 (2.15 - 7.19)	3.99 (2.09 - 7.1)	72.63 (33.44 - 142.54)	15-19 years	0.76 (0.46 - 1.21)	30-34 years	4.39 (2.58 - 7.06)	3.63 (1.88 - 6.08)	5.99 (3.32 - 10.33)
Western SSA	2000	Benin	Ouémé	Adjarra	15-19 years	0.05 (0.03 - 0.1)	35-39 years	3.66 (2.01 - 6.28)	3.61 (1.95 - 6.2)	72.21 (33.48 - 139.99)	15-19 years	0.7 (0.42 - 1.12)	30-34 years	3.97 (2.39 - 6.19)	3.27 (1.74 - 5.42)	5.96 (3.32 - 10.19)
Western SSA	2000	Benin	Ouémé	Adjohoun	15-19 years	0.03 (0.01 - 0.05)	35-39 years	1.79 (0.97 - 2.95)	1.76 (0.95 - 2.91)	74.05 (33.98 - 146.14)	15-19 years	0.33 (0.19 - 0.54)	30-34 years	1.94 (1.17 - 3.19)	1.61 (0.86 - 2.74)	6.12 (3.33 - 10.56)
Western SSA	2000	Benin	Ouémé	Aguégués	15-19 years	0.05 (0.03 - 0.09)	35-39 years	3.53 (1.94 - 6.01)	3.48 (1.89 - 5.93)	73.5 (33.81 - 144.3)	15-19 years	0.66 (0.39 - 1.05)	30-34 years	3.82 (2.36 - 5.95)	3.16 (1.7 - 5.27)	6.05 (3.32 - 10.36)
Western SSA	2000	Benin	Ouémé	Akpro-Missérété	15-19 years	0.04 (0.02 - 0.08)	35-39 years	3.05 (1.71 - 5.16)	3.01 (1.69 - 5.07)	73.34 (33.75 - 143.92)	15-19 years	0.57 (0.34 - 0.92)	30-34 years	3.31 (2.01 - 5.2)	2.74 (1.46 - 4.58)	6.05 (3.31 - 10.4)
Western SSA	2000	Benin	Ouémé	Avrankou	15-19 years	0.04 (0.02 - 0.08)	35-39 years	3 (1.66 - 5.13)	2.96 (1.64 - 5.06)	73.19 (33.72 - 143.27)	15-19 years	0.57 (0.34 - 0.92)	30-34 years	3.25 (1.93 - 5.14)	2.69 (1.43 - 4.52)	6.03 (3.31 - 10.38)
Western SSA	2000	Benin	Ouémé	Bonou	15-19 years	0.02 (0.01 - 0.04)	35-39 years	1.37 (0.69 - 2.44)	1.35 (0.68 - 2.41)	74.37 (34.09 - 146.88)	15-19 years	0.26 (0.14 - 0.44)	30-34 years	1.5 (0.86 - 2.57)	1.24 (0.63 - 2.25)	6.14 (3.34 - 10.62)
Western SSA	2000	Benin	Ouémé	Dangbo	15-19 years	0.03 (0.02 - 0.06)	35-39 years	2.31 (1.28 - 3.85)	2.27 (1.25 - 3.81)	73.84 (33.89 - 145.41)	15-19 years	0.43 (0.26 - 0.68)	30-34 years	2.5 (1.55 - 3.99)	2.07 (1.13 - 3.53)	6.09 (3.32 - 10.5)
Western SSA	2000	Benin	Ouémé	Porto-Novo	15-19 years	0.05 (0.03 - 0.1)	35-39 years	3.66 (2 - 6.25)	3.61 (1.95 - 6.17)	72.94 (33.63 - 142.76)	15-19 years	0.69 (0.41 - 1.11)	30-34 years	3.96 (2.39 - 6.13)	3.27 (1.75 - 5.39)	6.01 (3.3 - 10.33)
Western SSA	2000	Benin	Ouémé	Sèmè-Kpodji	15-19 years	0.06 (0.03 - 0.11)	35-39 years	4.19 (2.27 - 7.12)	4.13 (2.23 - 7.03)	72.51 (33.58 - 141.27)	15-19 years	0.79 (0.47 - 1.24)	30-34 years	4.53 (2.77 - 7.01)	3.74 (2.03 - 6.16)	6 (3.31 - 10.25)
Western SSA	2000	Benin	Plateau	Adja-Ouèrè	15-19 years	0.02 (0.01 - 0.05)	35-39 years	1.63 (0.83 - 2.86)	1.6 (0.81 - 2.83)	72.29 (33.54 - 141.2)	15-19 years	0.31 (0.16 - 0.53)	30-34 years	1.78 (0.99 - 3.07)	1.47 (0.75 - 2.67)	5.99 (3.34 - 10.1)
Western SSA	2000	Benin	Plateau	Ifangni	15-19 years	0.04 (0.02 - 0.07)	35-39 years	2.57 (1.41 - 4.36)	2.53 (1.38 - 4.33)	71.18 (33.23 - 138.08)	15-19 years	0.5 (0.29 - 0.83)	30-34 years	2.79 (1.64 - 4.53)	2.29 (1.22 - 3.87)	5.88 (3.3 - 9.86)
Western SSA	2000	Benin	Plateau	Kétou	15-19 years	0.02 (0.01 - 0.04)	35-39 years	1.53 (0.79 - 2.7)	1.51 (0.77 - 2.67)	71.55 (33.36 - 139.57)	15-19 years	0.29 (0.15 - 0.5)	30-34 years	1.66 (0.91 - 2.76)	1.37 (0.69 - 2.39)	5.92 (3.29 - 9.98)
Western SSA	2000	Benin	Plateau	Pobè	15-19 years	0.03 (0.01 - 0.05)	35-39 years	1.76 (0.92 - 3.04)	1.74 (0.89 - 3.01)	71.27 (33.28 - 138.15)	15-19 years	0.34 (0.18 - 0.59)	30-34 years	1.93 (1.1 - 3.29)	1.59 (0.84 - 2.8)	5.91 (3.29 - 9.88)
Western SSA	2000	Benin	Plateau	Sakété	15-19 years	0.03 (0.01 - 0.05)	35-39 years	1.87 (1.01 - 3.19)	1.85 (0.99 - 3.16)	71.77 (33.43 - 139.74)	15-19 years	0.36 (0.21 - 0.6)	30-34 years	2.04 (1.22 - 3.33)	1.68 (0.88 - 2.89)	5.93 (3.31 - 9.95)
Western SSA	2000	Benin	Zou	Abomey	15-19 years	0.05 (0.02 - 0.09)	35-39 years	3.14 (1.64 - 5.44)	3.09 (1.61 - 5.38)	73.23 (33.68 - 143.79)	15-19 years	0.59 (0.34 - 0.97)	30-34 years	3.4 (2.01 - 5.53)	2.81 (1.51 - 4.73)	6.03 (3.3 - 10.33)
Western SSA	2000	Benin	Zou	Agbangnizoun	15-19 years	0.04 (0.02 - 0.07)	35-39 years	2.56 (1.34 - 4.42)	2.52 (1.31 - 4.37)	73.65 (33.79 - 144.78)	15-19 years	0.48 (0.28 - 0.76)	30-34 years	2.77 (1.63 - 4.4)	2.3 (1.25 - 3.8)	6.07 (3.32 - 10.45)
Western SSA	2000	Benin	Zou	Bohicon	15-19 years	0.04 (0.02 - 0.08)	35-39 years	2.84 (1.49 - 4.95)	2.8 (1.46 - 4.88)	73.41 (33.76 - 144.2)	15-19 years	0.53 (0.3 - 0.87)	30-34 years	3.08 (1.81 - 4.99)	2.55 (1.36 - 4.39)	6.05 (3.31 - 10.39)
Western SSA	2000	Benin	Zou	Covè	15-19 years	0.02 (0.01 - 0.04)	35-39 years	1.62 (0.84 - 2.9)	1.6 (0.83 - 2.87)	74.1 (34 - 145.55)	15-19 years	0.3 (0.16 - 0.5)	30-34 years	1.76 (0.97 - 2.86)	1.46 (0.73 - 2.51)	6.11 (3.32 - 10.55)
Western SSA	2000	Benin	Zou	Djidja	15-19 years	0.03 (0.01 - 0.06)	35-39 years	2.03 (1.05 - 3.56)	2 (1.03 - 3.53)	73.33 (33.74 - 143.68)	15-19 years	0.38 (0.21 - 0.63)	30-34 years	2.21 (1.3 - 3.55)	1.83 (0.99 - 3.1)	6.07 (3.35 - 10.42)
Western SSA	2000	Benin	Zou	Ouinhi	15-19 years	0.02 (0.01 - 0.04)	35-39 years	1.4 (0.71 - 2.49)	1.38 (0.7 - 2.45)	74.37 (34.1 - 146.63)	15-19 years	0.26 (0.14 - 0.44)	30-34 years	1.52 (0.84 - 2.52)	1.26 (0.63 - 2.24)	6.14 (3.33 - 10.62)
Western SSA	2000	Benin	Zou	Zagnanado	15-19 years	0.02 (0.01 - 0.04)	35-39 years	1.52 (0.78 - 2.7)	1.5 (0.77 - 2.68)	73.97 (33.93 - 145.35)	15-19 years	0.28 (0.15 - 0.47)	30-34 years	1.66 (0.91 - 2.72)	1.38 (0.69 - 2.41)	6.13 (3.33 - 10.59)
Western SSA	2000	Benin	Zou	Za-Kpota	15-19 years	0.03 (0.01 - 0.05)	35-39 years	1.99 (1.03 - 3.56)	1.96 (1.01 - 3.54)	74 (33.97 - 145.44)	15-19 years	0.37 (0.2 - 0.61)	30-34 years	2.16 (1.2 - 3.48)	1.79 (0.92 - 3.09)	6.11 (3.33 - 10.54)
Western SSA	2000	Benin	Zou	Zogbodomey	15-19 years	0.03 (0.01 - 0.05)	35-39 years	1.96 (1.03 - 3.46)	1.94 (1.01 - 3.43)	73.78 (33.82 - 145.21)	15-19 years	0.37 (0.21 - 0.59)	30-34 years	2.14 (1.25 - 3.36)	1.77 (0.93 - 2.96)	6.09 (3.32 - 10.52)
Southern SSA	2000	Botswana	Central	Bobonong	15-19 years	3.4 (2.1 - 5.5)	35-39 years	43.99 (32.55 - 57.47)	40.59 (29.28 - 53.49)	13.68 (7.82 - 21.54)	15-19 years	13.03 (9.57 - 17.13)	25-29 years	46.09 (37.74 - 54.75)	33.06 (25.33 - 41.23)	3.6 (2.71 - 4.7)
Southern SSA	2000	Botswana	Central	Lethlakane	15-19 years	2.72 (1.48 - 4.43)	35-39 years	37.29 (25.21 - 52.08)	34.57 (23.11 - 48.72)	14.55 (8.27 - 23.38)	15-19 years	10.63 (7.08 - 15.03)	25-29 years	39.98 (30.63 - 49.79)	29.35 (21.18 - 37.55)	3.85 (2.81 - 5.15)
Southern SSA	2000	Botswana	Central	Machaneng	15-19 years	2.88 (1.59 - 4.69)	35-39 years	39.09 (27.26 - 52.99)	36.21 (24.34 - 49.64)	14.41 (8.04 - 23.21)	15-19 years	11.23 (7.35 - 15.74)	25-29 years	41.71 (32.03 - 51.44)	30.49 (22.67 - 38.64)	3.81 (2.76 - 5.15)
Southern SSA	2000	Botswana	Central	Mahalapye	15-19 years	3.03 (1.68 - 4.91)	35-39 years	40.37 (28.56 - 54.54)	37.34 (25.98 - 50.78)	14.16 (7.88 - 22.89)	15-19 years	11.72 (7.9 - 16.23)	25-29 years	42.87 (34.21 - 51.84)	31.15 (23.55 - 39.14)	3.74 (2.75 - 5.06)
Southern SSA	2000	Botswana	Central	Palapye	15-19 years	3.15 (1.79 - 5.21)	35-39 years	41.51 (28.93 - 56.09)	38.36 (26.29 - 52.28)	14 (7.87 - 22.6)	15-19 years	12.15 (8.06 - 17.19)	25-29 years	44 (33.92 - 54.03)	31.85 (23.44 - 40.46)	3.7 (2.73 - 4.94)
Southern SSA	2000	Botswana	Central	Serowe	15-19 years	3.84 (2.23 - 6.33)	35-39 years	46.42 (34.39 - 59.91)	42.58 (30.59 - 55.41)	12.79 (7.23 - 20.32)	15-19 years	14.33 (10.25 - 19.58)	25-29 years	48.48 (39.41 - 57.28)	34.15 (26.3 - 41.92)	3.45 (2.59 - 4.52)
Southern SSA	2000	Botswana	Central	Tuli	15-19 years	2.45 (1.4 - 3.93)	35-39 years	33.93 (23.25 - 46.49)	31.49 (21.34 - 43.72)	14.7 (8.13 - 23.77)	15-19 years	9.7 (6.64 - 13.4)	25-29 years	37.92 (29.43 - 47.44)	28.21 (20.86 - 36.52)	3.99 (2.93 - 5.39)
Southern SSA	2000	Botswana	Central	Tutume	15-19 years	3.95 (2.36 - 6.4)	35-39 years	46.85 (35.25 - 60.37)	42.91 (31.3 - 55.94)	12.56 (7.24 - 20.1)	15-19 years	14.6 (10.9 - 19.07)	25-29 years	48.73 (40.28 - 56.41)	34.13 (26.37 - 41.6)	3.39 (2.59 - 4.42)
Southern SSA	2000	Botswana	Chobe	Chobe	15-19 years	4.32 (2.52 - 6.83)	35-39 years	49.18 (36.03 - 62.48)	44.86 (32.22 - 57.71)	12.02 (7.09 - 18.86)	15-19 years	15.69 (11.18 - 20.73)	25-29 years	50.53 (40.85 - 59.23)	34.84 (26.52 - 42.58)	3.28 (2.52 - 4.2)
Southern SSA	2000	Botswana	Francistown	Francistown	15-19 years	3.91 (2.28 - 6.17)	35-39 years	47.83 (35.23 - 60.62)	43.91 (31.71 - 56.91)	12.92 (7.37 - 20.3)	15-19 years	14.66 (10.74 - 19.25)	25-29 years	49.68 (40.44 - 57.94)	35.03 (26.83 - 42.76)	3.45 (2.59 - 4.47)
Southern SSA	2000	Botswana	Gaborone	Gaborone	15-19 years	2.59 (1.55 - 4.22)	35-39 years	36.34 (25.53 - 49.14)	33.75 (22.79 - 46.67)	14.86 (8.38 - 23.95)	15-19 years	10.19 (7.45 - 13.55)	25-29 years	39.12 (31.39 - 47.07)	28.92 (21.9 - 36.3)	3.92 (2.85 - 5.22)
Southern SSA	2000	Botswana	Ghanzi	Ghanzi	15-19 years	1.92 (1.08 - 3.2)	35-39 years	28.89 (19.21 - 39.98)	26.97 (17.51 - 37.91)	15.96 (8.7 - 26.32)	15-19 years	7.73 (5.31 - 11.03)	25-29 years	31.77 (24.51 - 40.26)	24.04 (17.94 - 31.2)	4.2 (2.99 - 5.73)
Southern SSA	2000	Botswana	Jwaneng	Jwaneng	15-19 years	3.13 (1.67 - 5.28)	35-39 years	41.34 (27.5 - 57.71)	38.21 (24.63 - 53.88)	14.12 (8 - 22.98)	15-19 years	12.05 (7.88 - 17.6)	25-29 years	43.8 (33.85 - 55.55)	31.75 (23.78 - 40.83)	3.73 (2.76 - 4.97)
Southern SSA	2000	Botswana	Kgalagadi	Gemsbok	15-19 years	1.61 (0.84 - 2.81)	35-39 years	24.92 (15.35 - 36.56)	23.31 (14.33 - 34.49)	16.48 (9.03 - 27.79)	15-19 years	6.59 (3.97 - 10.11)	25-29 years	28.67 (20.23 - 38.35)	22.07 (14.96 - 30.27)	4.47 (3.15 - 6.25)
Southern SSA	2000	Botswana	Kgalagadi	Hukunsti	15-19 years	2.29 (1.26 - 3.72)	35-39 years	32.72 (21.83 - 45.97)	30.44 (19.82 - 43.21)	15.22 (8.5 - 24.94)	15-19 years	9.06 (6.08 - 12.92)	25-29 years	35.51 (26.74 - 44.75)	26.44 (19 - 34.22)	4.02 (2.85 - 5.46)
Southern SSA	2000	Botswana	Kgalagadi	Tshabong	15-19 years	1.91 (1.08 - 3.33)	35-39 years	28.63 (18.32 - 40.77)	26.72 (16.91 - 38.78)	15.95 (8.73 - 26.47)	15-19 years	7.69 (4.99 - 11.04)	25-29 years	31.61 (23.76 - 40.55)	23.92 (17.28 - 31.78)	4.21 (3 - 5.67)
Southern SSA	2000	Botswana	Kgatleng	Kgatleng	15-19 years	2.45 (1.43 - 3.95)	35-39 years	35.21 (24.71 - 48.13)	32.76 (22.19 - 44.87)	15.23 (8.52 - 25.06)	15-19 years	9.73 (6.86 - 13.27)	25-29 years	38.13 (30.68 - 46.44)	28.4 (21.4 - 36.29)	4 (2.9 - 5.32)
Southern SSA	2000	Botswana	Kweneng	Kweneng North	15-19 years	2.4 (1.4 - 3.83)	35-39 years	34.65 (24.51 - 46.92)	32.25 (22.19 - 44)	15.33 (8.45 - 25.68)	15-19 years	9.53 (6.78 - 12.9)	25-29 years	37.53 (30.09 - 45.66)	28 (21.02 - 35.45)	4.02 (2.92 - 5.4)
Southern SSA	2000	Botswana	Kweneng	Kweneng South	15-19 years	2.4 (1.41 - 3.79)	35-39 years	34.71 (24.39 - 46.71)	32.31 (22.02 - 43.98)	15.29 (8.47 - 25.14)	15-19 years	9.57 (6.86 - 12.74)	25-29 years	37.63 (30.87 - 45.2)	28.06 (21.31 - 35.31)	4.01 (2.92 - 5.44)
Southern SSA	2000	Botswana	Lobatse	Lobatse	15-19 years	3.03 (1.75 - 4.88)	35-39 years	40.74 (28.01 - 54.5)	37.71 (25.1 - 51.08)	14.22 (7.97 - 22.72)	15-19 years	11.76 (8.38 - 16.12)	25-29 years	43.29 (34.75 - 51.79)	31.53 (23.79 - 39.39)	3.75 (2.78 - 5.01)
Southern SSA	2000	Botswana	North-East	Masungu	15-19 years	3.95 (2.34 - 6.18)	35-39 years	47.65 (35.07 - 60.51)	43.71 (31.23 - 56.53)	12.75 (7.31 - 20.14)	15-19 years	14.71 (11.06 - 18.87)	25-29 years	49.49 (41.18 - 57.63)	34.78 (27.05 - 42.45)	3.42 (2.58 - 4.44)
Southern SSA	2000	Botswana	North-West	Ngamiland East	15-19 years	2.94 (1.66 - 4.8)	35-39 years	39.33 (27.01 - 53.48)	36.38 (24.69 - 49.89)	14.15 (8.11 - 23.01)	15-19 years	11.4 (7.78 - 15.88)	25-29 years	41.91 (31.97 - 51.7)	30.5 (22.34 - 38.54)	3.76 (2.77 - 4.96)
Southern SSA	2000	Botswana	North-West	Ngamiland West	15-19 years	2.55 (1.42 - 4.05)	35-39 years	35.54 (24.46 - 47.97)	32.99 (22.1 - 44.9)	14.79 (8.38 - 24.53)	15-19 years	10.01 (6.89 - 13.98)	25-29 years	38.23 (29.65 - 46.66)	28.23 (21.02 - 35.89)	3.91 (2.79 - 5.26)
Southern SSA	2000	Botswana	Selibe Phikwe	Selibe Phikwe	15-19 years	4.15 (2.47 - 6.78)	35-39 years	49.79 (37.29 - 64.01)	45.64 (33.49 - 59.09)	12.68 (7.32 - 19.88)	15-19 years	15.46 (11.19 - 20.33)	25-29 years	51.41 (42.38 - 60.37)	35.95 (27.69 - 44.1)	3.38 (2.58 - 4.4)
Southern SSA	2000	Botswana	South-East	South East	15-19 years	2.71 (1.6 - 4.32)	35-39 years	37.44 (25.91 - 50.27)	34.73 (23.19 - 47.05)	14.61 (8.11 - 23.52)	15-19 years	10.61 (7.74 - 14.37)	25-29 years	40.3 (32.84 - 47.98)	29.69 (22.38 - 36.97)	3.87 (2.85 - 5.17)
Southern SSA	2000	Botswana	Southern	Barolong	15-19 years	3.32 (1.87 - 5.32)	35-39 years	42.98 (29.87 - 57.26)	39.66 (27.21 - 53.53)	13.77 (7.73 - 22.09)	15-19 years	12.7 (8.69 - 17.53)	25-29 years	45.59 (36.04 - 54.9)	32.89 (24.64 - 40.84)	3.67 (2.74 - 4.89)
Southern SSA	2000	Botswana	Southern	Ngwaketse Central	15-19 years	3.07 (1.77 - 4.92)	35-39 years	40.6 (28.66 - 53.66)	37.53 (25.76 - 50.24)	14 (7.85 - 22.46)	15-19 years	11.84 (8.59 - 15.99)	25-29 years	43.24 (34.98 - 51.56)	31.4 (23.73 - 39.21)	3.72 (2.75 - 4.94)
Southern SSA	2000	Botswana	Southern	Ngwaketse North	15-19 years	2.81 (1.64 - 4.45)	35-39 years	37.88 (26.5 - 51.35)	35.07 (23.49 - 47.79)	14.28 (7.87 - 22.8)	15-19 years	10.91 (7.96 - 14.78)	25-29 years	40.79 (32.74 - 49.1)	29.89 (22.64 - 37.58)	3.81 (2.78 - 5.1)
Southern SSA	2000	Botswana	Southern	Ngwaketse South	15-19 years	3.27 (1.83 - 5.24)	35-39 years	42.4 (29.79 - 56.58)	39.13 (27.27 - 52.91)	13.77 (7.67 - 22.27)	15-19 years	12.52 (8.74 - 17.03)	25-29 years	45.01 (36 - 54.2)	32.49 (24.31 - 40.61)	3.67 (2.73 - 4.85)
Southern SSA	2000	Botswana	Sowa	Sowa	15-19 years	3.03 (1.62 - 5.22)	35-39 years	40.45 (27.55 - 55.89)	37.42 (25.45 - 51.85)	14.29 (7.87 - 23.59)	15-19 years	11.7 (7.55 - 17.03)	25-29 years	43 (32.02 - 53.99)	31.3 (22.61 - 40.23)	3.77 (2.74 - 5.01)
Western SSA	2000	Burkina Faso	Boucle du Mouhoun	Balé	15-19 years	0.16 (0.07 - 0.29)	40-44 years	5.92 (2.84 - 10.91)	5.77 (2.72 - 10.65)	40.84 (19.54 - 75.13)	15-19 years	0.56 (0.28 - 1.02)	30-34 years	5.48 (3.05 - 9.55)	4.92 (2.66 - 8.69)	10.3 (5.87 - 16.79)
Western SSA	2000	Burkina Faso	Boucle du Mouhoun	Banwa	15-19 years	0.1 (0.04 - 0.2)	40-44 years	3.75 (1.73 - 7.24)	3.65 (1.66 - 7.14)	40.99 (19.59 - 75.51)	15-19 years	0.35 (0.16 - 0.65)	30-34 years	3.48 (1.8 - 6.12)	3.13 (1.56 - 5.61)	10.36 (5.9 - 16.88)
Western SSA	2000	Burkina Faso	Boucle du Mouhoun	Kossi	15-19 years	0.12 (0.05 - 0.24)	40-44 years	4.49 (2.05 - 8.77)	4.37 (1.98 - 8.53)	40.72 (19.48 - 75.11)	15-19 years	0.43 (0.19 - 0.81)	30-34 years	4.16 (2.11 - 7.51)	3.74 (1.84 - 6.81)	10.29 (5.89 - 16.78)
Western SSA	2000	Burkina Faso	Boucle du Mouhoun	Mouhoun	15-19 years	0.15 (0.07 - 0.29)	40-44 years	5.66 (2.76 - 10.39)	5.51 (2.67 - 10.14)	40.86 (19.58 - 75.17)	15-19 years	0.54 (0.26 - 1)	30-34 years	5.24 (2.85 - 9.13)	4.71 (2.51 - 8.25)	10.31 (5.87 - 16.79)
Western SSA	2000	Burkina Faso	Boucle du Mouhoun	Nayala	15-19 years	0.14 (0.06 - 0.26)	40-44 years	5.16 (2.49 - 9.54)	5.02 (2.37 - 9.32)	40.97 (19.6 - 76.04)	15-19 years	0.49 (0.23 - 0.9)	30-34 years	4.79 (2.53 - 8.25)	4.3 (2.15 - 7.59)	10.34 (5.89 - 16.87)
Western SSA	2000	Burkina Faso	Boucle du Mouhoun	Sourou	15-19 years	0.12 (0.05 - 0.23)	40-44 years	4.51 (2.18 - 8.49)	4.39 (2.09 - 8.31)	40.85 (19.52 - 75.77)	15-19 years	0.43 (0.19 - 0.76)	30-34 years	4.18 (2.16 - 7.18)	3.75 (1.87 - 6.47)	10.32 (5.89 - 16.84)
Western SSA	2000	Burkina Faso	Cascades	Comoé	15-19 years	0.23 (0.11 - 0.42)	40-44 years	8.49 (4.32 - 15.34)	8.27 (4.17 - 15.05)	40.57 (19.52 - 74.21)	15-19 years	0.81 (0.42 - 1.39)	30-34 years	7.8 (4.39 - 12.86)	6.99 (3.8 - 11.63)	10.2 (5.84 - 16.49)
Western SSA	2000	Burkina Faso	Cascades	Léraba	15-19 years	0.11 (0.05 - 0.22)	40-44 years	4.04 (1.88 - 7.8)	3.93 (1.82 - 7.67)	41.39 (19.89 - 76.51)	15-19 years	0.38 (0.18 - 0.73)	30-34 years	3.73 (1.88 - 6.68)	3.36 (1.63 - 6.08)	10.41 (5.91 - 16.93)
Western SSA	2000	Burkina Faso	Centre	Kadiogo	15-19 years	0.3 (0.15 - 0.55)	40-44 years	11.36 (5.93 - 19.04)	11.05 (5.71 - 18.63)	40.06 (19.34 - 73.31)	15-19 years	1.09 (0.59 - 1.84)	30-34 years	10.4 (6.24 - 16.2)	9.32 (5.44 - 14.78)	10.04 (5.77 - 16.32)
Western SSA	2000	Burkina Faso	Centre-Est	Boulgou	15-19 years	0.09 (0.04 - 0.17)	40-44 years	3.53 (1.78 - 5.95)	3.44 (1.7 - 5.83)	41.2 (19.69 - 76.18)	15-19 years	0.33 (0.18 - 0.54)	30-34 years	3.28 (1.9 - 5.32)	2.95 (1.63 - 4.91)	10.4 (5.92 - 17.04)
Western SSA	2000	Burkina Faso	Centre-Est	Koulpélogo	15-19 years	0.07 (0.03 - 0.14)	40-44 years	2.88 (1.39 - 5.32)	2.8 (1.34 - 5.21)	41.43 (19.9 - 76.21)	15-19 years	0.27 (0.14 - 0.45)	30-34 years	2.67 (1.46 - 4.51)	2.41 (1.3 - 4.09)	10.48 (5.95 - 17.06)
Western SSA	2000	Burkina Faso	Centre-Est	Kouritenga	15-19 years	0.13 (0.05 - 0.24)	40-44 years	4.78 (2.2 - 8.7)	4.65 (2.11 - 8.52)	40.96 (19.56 - 75.74)	15-19 years	0.45 (0.21 - 0.83)	30-34 years	4.44 (2.41 - 7.82)	3.99 (2.07 - 7.15)	10.34 (5.87 - 16.86)
Western SSA	2000	Burkina Faso	Centre-Nord	Bam	15-19 years	0.11 (0.05 - 0.21)	40-44 years	4.06 (1.9 - 7.49)	3.95 (1.84 - 7.35)	41.06 (19.6 - 76.15)	15-19 years	0.38 (0.19 - 0.7)	30-34 years	3.78 (1.95 - 6.64)	3.4 (1.73 - 5.85)	10.37 (5.89 - 16.86)
Western SSA	2000	Burkina Faso	Centre-Nord	Namentenga	15-19 years	0.07 (0.03 - 0.15)	40-44 years	2.79 (1.31 - 5.12)	2.72 (1.26 - 5.02)	41.27 (19.7 - 76.53)	15-19 years	0.26 (0.13 - 0.48)	30-34 years	2.61 (1.34 - 4.63)	2.35 (1.15 - 4.27)	10.44 (5.92 - 17.03)
Western SSA	2000	Burkina Faso	Centre-Nord	Sanmatenga	15-19 years	0.1 (0.04 - 0.19)	40-44 years	3.77 (1.85 - 6.63)	3.67 (1.79 - 6.5)	41.11 (19.65 - 76.42)	15-19 years	0.35 (0.18 - 0.61)	30-34 years	3.51 (1.9 - 5.8)	3.16 (1.64 - 5.38)	10.39 (5.88 - 16.91)
Western SSA	2000	Burkina Faso	Centre-Ouest	Boulkiemdé	15-19 years	0.17 (0.08 - 0.32)	40-44 years	6.3 (3.21 - 10.86)	6.13 (3.11 - 10.51)	40.73 (19.4 - 75.2)	15-19 years	0.6 (0.3 - 1.02)	30-34 years	5.82 (3.45 - 9.31)	5.22 (3.02 - 8.57)	10.27 (5.87 - 16.7)
Western SSA	2000	Burkina Faso	Centre-Ouest	Sanguié	15-19 years	0.17 (0.08 - 0.32)	40-44 years	6.29 (3.21 - 11.1)	6.12 (3.07 - 10.9)	40.74 (19.43 - 75.22)	15-19 years	0.6 (0.3 - 1.07)	30-34 years	5.82 (3.36 - 9.85)	5.23 (2.9 - 8.82)	10.28 (5.87 - 16.68)
Western SSA	2000	Burkina Faso	Centre-Ouest	Sissili	15-19 years	0.13 (0.06 - 0.25)	40-44 years	5.04 (2.52 - 8.87)	4.91 (2.41 - 8.73)	41.08 (19.65 - 75.2)	15-19 years	0.47 (0.24 - 0.85)	30-34 years	4.66 (2.57 - 7.89)	4.19 (2.2 - 7.27)	10.36 (5.91 - 16.79)
Western SSA	2000	Burkina Faso	Centre-Ouest	Ziro	15-19 years	0.12 (0.05 - 0.22)	40-44 years	4.45 (2.19 - 8.14)	4.33 (2.12 - 7.98)	41.07 (19.6 - 76.18)	15-19 years	0.42 (0.22 - 0.74)	30-34 years	4.12 (2.25 - 6.78)	3.7 (1.97 - 6.2)	10.37 (5.89 - 16.92)
Western SSA	2000	Burkina Faso	Centre-Sud	Bazèga	15-19 years	0.11 (0.05 - 0.21)	40-44 years	4.4 (2.26 - 7.72)	4.28 (2.18 - 7.56)	41.12 (19.63 - 76.07)	15-19 years	0.41 (0.22 - 0.71)	30-34 years	4.07 (2.38 - 6.63)	3.66 (2.06 - 6.12)	10.35 (5.89 - 16.93)
Western SSA	2000	Burkina Faso	Centre-Sud	Nahouri	15-19 years	0.1 (0.05 - 0.18)	40-44 years	3.89 (1.98 - 6.64)	3.79 (1.91 - 6.54)	41.43 (20 - 75.53)	15-19 years	0.36 (0.19 - 0.6)	30-34 years	3.6 (2.03 - 5.8)	3.24 (1.75 - 5.37)	10.44 (5.99 - 16.8)
Western SSA	2000	Burkina Faso	Centre-Sud	Zoundwéogo	15-19 years	0.09 (0.04 - 0.16)	40-44 years	3.38 (1.71 - 5.79)	3.29 (1.64 - 5.69)	41.22 (19.68 - 76.35)	15-19 years	0.32 (0.17 - 0.55)	30-34 years	3.14 (1.82 - 5.18)	2.83 (1.6 - 4.77)	10.41 (5.9 - 17.04)
Western SSA	2000	Burkina Faso	Est	Gnagna	15-19 years	0.07 (0.03 - 0.15)	40-44 years	2.83 (1.28 - 5.27)	2.75 (1.22 - 5.14)	41.29 (19.67 - 76.41)	15-19 years	0.27 (0.12 - 0.49)	30-34 years	2.64 (1.28 - 4.82)	2.37 (1.15 - 4.44)	10.44 (5.91 - 17.05)
Western SSA	2000	Burkina Faso	Est	Gourma	15-19 years	0.1 (0.04 - 0.19)	40-44 years	3.73 (1.74 - 6.76)	3.63 (1.68 - 6.67)	41.14 (19.67 - 76.23)	15-19 years	0.35 (0.17 - 0.62)	30-34 years	3.47 (1.75 - 6.07)	3.12 (1.54 - 5.6)	10.38 (5.88 - 17)
Western SSA	2000	Burkina Faso	Est	Komandjoari	15-19 years	0.07 (0.03 - 0.15)	40-44 years	2.75 (1.1 - 5.59)	2.67 (1.06 - 5.51)	41.31 (19.71 - 76.62)	15-19 years	0.26 (0.11 - 0.5)	30-34 years	2.56 (1.16 - 4.87)	2.3 (1.01 - 4.46)	10.44 (5.92 - 17.1)
Western SSA	2000	Burkina Faso	Est	Kompienga	15-19 years	0.07 (0.03 - 0.14)	40-44 years	2.75 (1.22 - 5.39)	2.68 (1.17 - 5.3)	41.96 (20.33 - 77.09)	15-19 years	0.25 (0.11 - 0.48)	30-34 years	2.56 (1.24 - 4.56)	2.3 (1.1 - 4.21)	10.63 (6.05 - 17.21)
Western SSA	2000	Burkina Faso	Est	Tapoa	15-19 years	0.07 (0.03 - 0.15)	40-44 years	2.72 (1.13 - 5.51)	2.65 (1.09 - 5.43)	41.31 (19.68 - 76.6)	15-19 years	0.25 (0.1 - 0.5)	30-34 years	2.53 (1.09 - 4.85)	2.28 (0.96 - 4.42)	10.45 (5.95 - 17.03)
Western SSA	2000	Burkina Faso	Haut-Bassins	Houet	15-19 years	0.25 (0.12 - 0.47)	40-44 years	9.27 (4.85 - 15.91)	9.02 (4.64 - 15.71)	40.13 (19.28 - 73.33)	15-19 years	0.89 (0.49 - 1.44)	30-34 years	8.49 (5.1 - 12.99)	7.6 (4.4 - 11.86)	10.09 (5.78 - 16.4)
Western SSA	2000	Burkina Faso	Haut-Bassins	Kénédougou	15-19 years	0.11 (0.05 - 0.22)	40-44 years	4.28 (2.12 - 8.05)	4.16 (2.07 - 7.91)	40.81 (19.52 - 75.26)	15-19 years	0.41 (0.2 - 0.74)	30-34 years	3.97 (2.16 - 6.75)	3.56 (1.86 - 6.19)	10.31 (5.85 - 16.81)
Western SSA	2000	Burkina Faso	Haut-Bassins	Tuy	15-19 years	0.16 (0.07 - 0.3)	40-44 years	5.91 (2.87 - 10.85)	5.76 (2.77 - 10.57)	40.82 (19.48 - 74.81)	15-19 years	0.56 (0.27 - 1)	30-34 years	5.46 (3.03 - 8.88)	4.9 (2.64 - 8.22)	10.3 (5.86 - 16.79)
Western SSA	2000	Burkina Faso	Nord	Loroum	15-19 years	0.09 (0.04 - 0.17)	40-44 years	3.25 (1.58 - 6.31)	3.17 (1.52 - 6.17)	41.15 (19.6 - 76.16)	15-19 years	0.31 (0.15 - 0.6)	30-34 years	3.03 (1.53 - 5.46)	2.72 (1.33 - 4.94)	10.41 (5.91 - 16.96)
Western SSA	2000	Burkina Faso	Nord	Passoré	15-19 years	0.13 (0.06 - 0.25)	40-44 years	5.08 (2.58 - 8.99)	4.94 (2.45 - 8.83)	40.96 (19.57 - 75.78)	15-19 years	0.48 (0.24 - 0.87)	30-34 years	4.72 (2.55 - 8.07)	4.24 (2.22 - 7.32)	10.33 (5.87 - 16.84)
Western SSA	2000	Burkina Faso	Nord	Yatenga	15-19 years	0.11 (0.05 - 0.22)	40-44 years	4.3 (2.21 - 7.7)	4.18 (2.13 - 7.55)	41 (19.56 - 76.03)	15-19 years	0.41 (0.2 - 0.73)	30-34 years	4 (2.17 - 6.96)	3.59 (1.87 - 6.29)	10.35 (5.89 - 16.81)
Western SSA	2000	Burkina Faso	Nord	Zondoma	15-19 years	0.15 (0.07 - 0.29)	40-44 years	5.68 (2.76 - 10.43)	5.53 (2.7 - 10.24)	40.85 (19.5 - 75.68)	15-19 years	0.54 (0.26 - 0.99)	30-34 years	5.28 (2.82 - 9.15)	4.74 (2.43 - 8.28)	10.3 (5.87 - 16.81)
Western SSA	2000	Burkina Faso	Plateau-Central	Ganzourgou	15-19 years	0.1 (0.04 - 0.19)	40-44 years	3.65 (1.75 - 6.55)	3.56 (1.69 - 6.45)	41.2 (19.65 - 76.34)	15-19 years	0.34 (0.18 - 0.59)	30-34 years	3.4 (1.91 - 5.79)	3.05 (1.65 - 5.3)	10.4 (5.89 - 17.03)
Western SSA	2000	Burkina Faso	Plateau-Central	Kourwéogo	15-19 years	0.16 (0.07 - 0.3)	40-44 years	5.98 (3.13 - 10.61)	5.83 (2.97 - 10.45)	40.89 (19.55 - 75.63)	15-19 years	0.57 (0.29 - 1)	30-34 years	5.53 (3.17 - 9.19)	4.97 (2.76 - 8.17)	10.29 (5.87 - 16.76)
Western SSA	2000	Burkina Faso	Plateau-Central	Oubritenga	15-19 years	0.16 (0.08 - 0.3)	40-44 years	6.21 (3.16 - 10.92)	6.05 (3.08 - 10.7)	40.83 (19.59 - 75.2)	15-19 years	0.59 (0.31 - 1.01)	30-34 years	5.74 (3.32 - 9.34)	5.15 (2.85 - 8.57)	10.26 (5.85 - 16.7)
Western SSA	2000	Burkina Faso	Sahel	Oudalan	15-19 years	0.07 (0.03 - 0.15)	40-44 years	2.84 (1.23 - 5.61)	2.77 (1.2 - 5.49)	41.22 (19.68 - 76.36)	15-19 years	0.27 (0.12 - 0.53)	30-34 years	2.65 (1.19 - 5.02)	2.38 (1.04 - 4.62)	10.42 (5.91 - 16.99)
Western SSA	2000	Burkina Faso	Sahel	Séno	15-19 years	0.07 (0.03 - 0.13)	40-44 years	2.51 (1.16 - 4.93)	2.44 (1.13 - 4.86)	41.32 (19.7 - 76.4)	15-19 years	0.23 (0.1 - 0.45)	30-34 years	2.34 (1.1 - 4.31)	2.1 (0.95 - 3.91)	10.45 (5.92 - 17.01)
Western SSA	2000	Burkina Faso	Sahel	Soum	15-19 years	0.07 (0.03 - 0.14)	40-44 years	2.62 (1.21 - 5.12)	2.55 (1.17 - 4.98)	41.21 (19.65 - 76.34)	15-19 years	0.25 (0.12 - 0.46)	30-34 years	2.45 (1.21 - 4.46)	2.2 (1.05 - 4.07)	10.42 (5.9 - 17.04)
Western SSA	2000	Burkina Faso	Sahel	Yagha	15-19 years	0.07 (0.03 - 0.15)	40-44 years	2.72 (1.12 - 5.55)	2.65 (1.08 - 5.46)	41.24 (19.66 - 76.47)	15-19 years	0.25 (0.11 - 0.51)	30-34 years	2.53 (1.14 - 4.85)	2.28 (1.01 - 4.49)	10.44 (5.92 - 16.99)
Western SSA	2000	Burkina Faso	Sud-Ouest	Bougouriba	15-19 years	0.2 (0.09 - 0.37)	40-44 years	7.38 (3.61 - 12.98)	7.19 (3.45 - 12.75)	40.59 (19.38 - 74.53)	15-19 years	0.7 (0.35 - 1.23)	30-34 years	6.81 (3.79 - 11.36)	6.11 (3.3 - 10.34)	10.22 (5.84 - 16.61)
Western SSA	2000	Burkina Faso	Sud-Ouest	Ioba	15-19 years	0.15 (0.07 - 0.29)	40-44 years	5.89 (2.98 - 10.56)	5.73 (2.86 - 10.43)	40.86 (19.52 - 74.78)	15-19 years	0.55 (0.29 - 1)	30-34 years	5.45 (3.13 - 8.89)	4.89 (2.67 - 8.14)	10.3 (5.87 - 16.77)
Western SSA	2000	Burkina Faso	Sud-Ouest	Noumbiel	15-19 years	0.13 (0.06 - 0.24)	40-44 years	4.85 (2.39 - 8.93)	4.72 (2.3 - 8.77)	41.51 (19.88 - 76.2)	15-19 years	0.45 (0.23 - 0.81)	30-34 years	4.47 (2.51 - 7.26)	4.02 (2.17 - 6.62)	10.43 (5.98 - 16.9)
Western SSA	2000	Burkina Faso	Sud-Ouest	Poni	15-19 years	0.17 (0.08 - 0.31)	40-44 years	6.46 (3.33 - 11.27)	6.29 (3.21 - 11.08)	40.85 (19.63 - 74.94)	15-19 years	0.61 (0.32 - 1.01)	30-34 years	5.95 (3.5 - 9.6)	5.35 (3.08 - 8.87)	10.28 (5.88 - 16.71)
Eastern SSA	2000	Burundi	Bubanza	Bubanza	15-19 years	0.09 (0.04 - 0.16)	40-44 years	6.88 (3.66 - 11.72)	6.79 (3.6 - 11.59)	82.57 (45.41 - 141.33)	15-19 years	0.69 (0.39 - 1.12)	30-34 years	8.34 (4.82 - 13.49)	7.65 (4.27 - 12.52)	12.46 (7.71 - 18.92)
Eastern SSA	2000	Burundi	Bubanza	Gihanga	15-19 years	0.11 (0.05 - 0.19)	40-44 years	8.18 (4.18 - 14.53)	8.07 (4.09 - 14.39)	81.37 (45.15 - 138.29)	15-19 years	0.83 (0.44 - 1.4)	30-34 years	9.9 (5.38 - 16.1)	9.07 (4.82 - 15.06)	12.24 (7.57 - 18.41)
Eastern SSA	2000	Burundi	Bubanza	Mpanda	15-19 years	0.1 (0.05 - 0.18)	40-44 years	8.08 (4.53 - 13.61)	7.98 (4.46 - 13.51)	81.7 (45.18 - 139.5)	15-19 years	0.82 (0.47 - 1.32)	30-34 years	9.82 (5.85 - 15.51)	9 (5.23 - 14.39)	12.32 (7.62 - 18.64)
Eastern SSA	2000	Burundi	Bubanza	Musigati	15-19 years	0.08 (0.04 - 0.14)	40-44 years	6.53 (3.74 - 10.48)	6.45 (3.67 - 10.35)	82.78 (45.64 - 143.54)	15-19 years	0.65 (0.4 - 1.01)	30-34 years	7.95 (4.93 - 12.11)	7.3 (4.41 - 11.27)	12.52 (7.73 - 19.08)
Eastern SSA	2000	Burundi	Bubanza	Rugazi	15-19 years	0.1 (0.05 - 0.16)	40-44 years	7.44 (4.28 - 11.88)	7.34 (4.21 - 11.8)	82.11 (45.24 - 141.94)	15-19 years	0.75 (0.45 - 1.19)	30-34 years	9.03 (5.78 - 13.7)	8.28 (5.13 - 12.78)	12.4 (7.65 - 18.86)
Eastern SSA	2000	Burundi	Bujumbura Mairie	Buterere	15-19 years	0.31 (0.16 - 0.54)	40-44 years	21.39 (12.37 - 33.76)	21.08 (12.09 - 33.27)	73.15 (41.94 - 123.39)	15-19 years	2.34 (1.39 - 3.63)	30-34 years	25.5 (15.46 - 37.54)	23.16 (13.72 - 34.37)	11.17 (7.18 - 16.35)
Eastern SSA	2000	Burundi	Bujumbura Mairie	Buyenze	15-19 years	0.34 (0.18 - 0.59)	40-44 years	23.02 (13.52 - 35.74)	22.68 (13.18 - 35.34)	71.46 (41.16 - 120.53)	15-19 years	2.6 (1.54 - 4.05)	30-34 years	27.5 (16.84 - 40.13)	24.9 (15.08 - 36.81)	10.85 (7.01 - 15.89)
Eastern SSA	2000	Burundi	Bujumbura Mairie	Bwiza	15-19 years	0.34 (0.18 - 0.59)	40-44 years	23.01 (13.49 - 35.76)	22.67 (13.19 - 35.37)	71.46 (41.14 - 120.63)	15-19 years	2.6 (1.54 - 4.04)	30-34 years	27.5 (16.83 - 40.1)	24.9 (15.05 - 36.89)	10.85 (7 - 15.9)
Eastern SSA	2000	Burundi	Bujumbura Mairie	Cibitoke	15-19 years	0.38 (0.2 - 0.66)	40-44 years	24.91 (14.97 - 37.96)	24.52 (14.67 - 37.51)	69.12 (39.77 - 115.11)	15-19 years	2.9 (1.75 - 4.47)	30-34 years	29.85 (18.79 - 42.93)	26.94 (16.43 - 39.2)	10.54 (6.86 - 15.33)
Eastern SSA	2000	Burundi	Bujumbura Mairie	Gihosha	15-19 years	0.45 (0.24 - 0.76)	40-44 years	28.53 (17.78 - 42.79)	28.08 (17.44 - 42.33)	67.54 (39.1 - 111.84)	15-19 years	3.38 (2.05 - 5.2)	30-34 years	33.91 (21.87 - 47.76)	30.53 (19.29 - 43.45)	10.29 (6.75 - 14.89)
Eastern SSA	2000	Burundi	Bujumbura Mairie	Kamenge	15-19 years	0.45 (0.24 - 0.77)	40-44 years	28.84 (17.94 - 43.22)	28.39 (17.65 - 42.76)	67.51 (39.08 - 111.77)	15-19 years	3.42 (2.08 - 5.28)	30-34 years	34.24 (22.15 - 48.2)	30.82 (19.49 - 43.76)	10.28 (6.75 - 14.88)
Eastern SSA	2000	Burundi	Bujumbura Mairie	Kanyosha2	15-19 years	0.32 (0.17 - 0.56)	40-44 years	22.21 (12.87 - 35.47)	21.89 (12.67 - 35.17)	72.93 (41.93 - 123.26)	15-19 years	2.43 (1.4 - 3.72)	30-34 years	26.21 (15.6 - 38.68)	23.78 (13.86 - 35.75)	11.06 (7.13 - 16.27)
Eastern SSA	2000	Burundi	Bujumbura Mairie	Kinama	15-19 years	0.39 (0.21 - 0.68)	40-44 years	25.67 (15.78 - 38.82)	25.28 (15.44 - 38.31)	69.49 (40.14 - 115.08)	15-19 years	2.95 (1.78 - 4.59)	30-34 years	30.58 (19.55 - 43.86)	27.63 (17.25 - 39.8)	10.65 (6.96 - 15.47)
Eastern SSA	2000	Burundi	Bujumbura Mairie	Kinindo	15-19 years	0.34 (0.18 - 0.59)	40-44 years	23.1 (13.51 - 36.24)	22.76 (13.24 - 35.86)	71.4 (41.11 - 120.09)	15-19 years	2.61 (1.55 - 4.03)	30-34 years	27.6 (16.89 - 40.16)	24.99 (14.89 - 37.04)	10.83 (6.98 - 15.96)
Eastern SSA	2000	Burundi	Bujumbura Mairie	Musaga	15-19 years	0.37 (0.19 - 0.63)	40-44 years	24.42 (14.56 - 38)	24.05 (14.25 - 37.46)	69.8 (40.34 - 116.34)	15-19 years	2.84 (1.7 - 4.32)	30-34 years	29.24 (18.18 - 42.06)	26.4 (16.09 - 38.99)	10.57 (6.88 - 15.55)
Eastern SSA	2000	Burundi	Bujumbura Mairie	Ngagara	15-19 years	0.35 (0.18 - 0.62)	40-44 years	23.43 (13.78 - 36.17)	23.08 (13.55 - 35.74)	70.76 (40.74 - 118.79)	15-19 years	2.67 (1.6 - 4.16)	30-34 years	28.03 (17.37 - 40.84)	25.36 (15.36 - 37.36)	10.77 (6.97 - 15.73)
Eastern SSA	2000	Burundi	Bujumbura Mairie	Nyakabiga	15-19 years	0.44 (0.23 - 0.75)	40-44 years	27.93 (17.5 - 42.36)	27.5 (17.12 - 41.93)	67.76 (39.28 - 111.95)	15-19 years	3.31 (2.01 - 5.04)	30-34 years	33.27 (21.45 - 46.95)	29.96 (18.8 - 42.87)	10.32 (6.78 - 14.96)
Eastern SSA	2000	Burundi	Bujumbura Mairie	Roherero	15-19 years	0.36 (0.19 - 0.62)	40-44 years	23.96 (14.24 - 37.05)	23.6 (13.95 - 36.74)	70.23 (40.47 - 117.27)	15-19 years	2.77 (1.67 - 4.22)	30-34 years	28.71 (17.85 - 41.33)	25.94 (15.78 - 38.13)	10.63 (6.91 - 15.61)
Eastern SSA	2000	Burundi	Bujumbura Rural	Bugarama	15-19 years	0.08 (0.04 - 0.15)	40-44 years	6.46 (3.23 - 12.08)	6.38 (3.15 - 11.96)	82.84 (45.95 - 143.19)	15-19 years	0.64 (0.34 - 1.08)	30-34 years	7.87 (4.13 - 13.3)	7.23 (3.69 - 12.51)	12.55 (7.67 - 19.02)
Eastern SSA	2000	Burundi	Bujumbura Rural	Isale	15-19 years	0.24 (0.13 - 0.43)	40-44 years	18 (10.86 - 27.75)	17.76 (10.66 - 27.41)	77.8 (44.33 - 131.06)	15-19 years	1.82 (1.09 - 2.81)	30-34 years	21.42 (13.56 - 31.03)	19.6 (12.18 - 28.72)	12.09 (7.82 - 17.85)
Eastern SSA	2000	Burundi	Bujumbura Rural	Kabezi	15-19 years	0.17 (0.08 - 0.3)	40-44 years	13.37 (7.38 - 22.52)	13.2 (7.29 - 22.34)	84.51 (47.9 - 143.2)	15-19 years	1.23 (0.68 - 1.95)	30-34 years	15.33 (8.76 - 23.71)	14.1 (7.84 - 21.97)	12.73 (8.04 - 18.91)
Eastern SSA	2000	Burundi	Bujumbura Rural	Kanyosha1	15-19 years	0.34 (0.18 - 0.59)	40-44 years	23.49 (14.37 - 36.41)	23.15 (14.02 - 36.09)	72.59 (41.98 - 121.48)	15-19 years	2.56 (1.54 - 3.92)	30-34 years	27.65 (17.36 - 39.87)	25.09 (15.45 - 36.66)	11.09 (7.23 - 16.33)
Eastern SSA	2000	Burundi	Bujumbura Rural	Mubimbi	15-19 years	0.11 (0.06 - 0.19)	40-44 years	8.51 (4.68 - 13.72)	8.4 (4.6 - 13.6)	81.45 (44.84 - 139.84)	15-19 years	0.86 (0.51 - 1.37)	30-34 years	10.34 (6.27 - 15.99)	9.48 (5.57 - 14.9)	12.31 (7.64 - 18.77)
Eastern SSA	2000	Burundi	Bujumbura Rural	Mugongomanga	15-19 years	0.11 (0.06 - 0.19)	40-44 years	8.39 (4.57 - 13.68)	8.28 (4.48 - 13.54)	81.62 (44.86 - 140.62)	15-19 years	0.85 (0.49 - 1.34)	30-34 years	10.19 (6.03 - 15.88)	9.34 (5.41 - 14.76)	12.36 (7.62 - 18.73)
Eastern SSA	2000	Burundi	Bujumbura Rural	Muhuta	15-19 years	0.08 (0.04 - 0.15)	40-44 years	6.52 (3.17 - 12.39)	6.44 (3.11 - 12.25)	82.77 (45.91 - 143.09)	15-19 years	0.65 (0.34 - 1.11)	30-34 years	7.93 (4.04 - 13.67)	7.28 (3.63 - 12.84)	12.52 (7.67 - 18.99)
Eastern SSA	2000	Burundi	Bujumbura Rural	Mukike	15-19 years	0.1 (0.05 - 0.17)	40-44 years	7.61 (4.22 - 12.96)	7.51 (4.15 - 12.84)	82.07 (45.32 - 141.9)	15-19 years	0.76 (0.46 - 1.17)	30-34 years	9.25 (5.47 - 14.44)	8.49 (4.83 - 13.46)	12.44 (7.63 - 18.81)
Eastern SSA	2000	Burundi	Bujumbura Rural	Mutambu	15-19 years	0.13 (0.07 - 0.23)	40-44 years	9.88 (5.4 - 16.96)	9.75 (5.31 - 16.73)	78.59 (44.04 - 134.22)	15-19 years	1.03 (0.58 - 1.59)	30-34 years	12 (6.94 - 18.75)	10.97 (6.27 - 17.3)	11.98 (7.46 - 17.8)
Eastern SSA	2000	Burundi	Bujumbura Rural	Mutimbuzi	15-19 years	0.18 (0.09 - 0.32)	40-44 years	13.19 (7.38 - 21.75)	13.02 (7.24 - 21.59)	77.77 (43.82 - 132.23)	15-19 years	1.38 (0.81 - 2.19)	30-34 years	15.89 (9.35 - 24.59)	14.5 (8.34 - 22.55)	11.76 (7.45 - 17.46)
Eastern SSA	2000	Burundi	Bujumbura Rural	Nyabiraba	15-19 years	0.13 (0.07 - 0.23)	40-44 years	9.8 (5.54 - 16.35)	9.67 (5.43 - 16.14)	80.36 (44.62 - 137.48)	15-19 years	1.01 (0.59 - 1.56)	30-34 years	11.9 (7.04 - 18.14)	10.89 (6.31 - 16.76)	12.15 (7.54 - 18.16)
Eastern SSA	2000	Burundi	Bururi	Burambi	15-19 years	0.09 (0.05 - 0.17)	40-44 years	7.32 (3.71 - 12.84)	7.22 (3.61 - 12.74)	82.2 (45.54 - 142.47)	15-19 years	0.73 (0.41 - 1.2)	30-34 years	8.88 (4.77 - 14.43)	8.15 (4.24 - 13.39)	12.44 (7.6 - 18.81)
Eastern SSA	2000	Burundi	Bururi	Bururi	15-19 years	0.12 (0.06 - 0.21)	40-44 years	9.13 (4.47 - 15.79)	9.01 (4.41 - 15.64)	81 (44.93 - 138.5)	15-19 years	0.93 (0.5 - 1.61)	30-34 years	11.04 (5.9 - 17.93)	10.12 (5.29 - 16.73)	12.26 (7.54 - 18.54)
Eastern SSA	2000	Burundi	Bururi	Buyengero	15-19 years	0.1 (0.05 - 0.18)	40-44 years	7.92 (3.94 - 13.78)	7.82 (3.92 - 13.63)	81.87 (45.53 - 141.48)	15-19 years	0.8 (0.43 - 1.34)	30-34 years	9.6 (5.16 - 15.75)	8.81 (4.68 - 14.72)	12.39 (7.59 - 18.77)
Eastern SSA	2000	Burundi	Bururi	Matana	15-19 years	0.13 (0.06 - 0.24)	40-44 years	9.81 (5 - 17.22)	9.68 (4.91 - 17)	80.58 (44.61 - 138.51)	15-19 years	1.01 (0.52 - 1.79)	30-34 years	11.88 (6.39 - 19.62)	10.87 (5.69 - 18.43)	12.19 (7.52 - 18.61)
Eastern SSA	2000	Burundi	Bururi	Mugamba	15-19 years	0.11 (0.06 - 0.2)	40-44 years	8.6 (4.6 - 14.82)	8.49 (4.52 - 14.66)	81.42 (45.01 - 141.47)	15-19 years	0.87 (0.5 - 1.43)	30-34 years	10.44 (5.93 - 16.78)	9.57 (5.28 - 15.59)	12.33 (7.57 - 18.7)
Eastern SSA	2000	Burundi	Bururi	Rumonge	15-19 years	0.12 (0.06 - 0.21)	40-44 years	9.05 (4.6 - 15.59)	8.93 (4.52 - 15.41)	80.92 (45.28 - 139.16)	15-19 years	0.91 (0.5 - 1.52)	30-34 years	10.93 (5.81 - 17.73)	10.01 (5.2 - 16.26)	12.25 (7.55 - 18.32)
Eastern SSA	2000	Burundi	Bururi	Rutovu	15-19 years	0.12 (0.06 - 0.23)	40-44 years	9.34 (4.47 - 15.99)	9.22 (4.36 - 15.87)	80.92 (45.01 - 138.57)	15-19 years	0.95 (0.49 - 1.68)	30-34 years	11.31 (6.04 - 18.57)	10.36 (5.38 - 17.24)	12.25 (7.53 - 18.7)
Eastern SSA	2000	Burundi	Bururi	Songa	15-19 years	0.12 (0.06 - 0.22)	40-44 years	8.95 (4.57 - 15.35)	8.84 (4.51 - 15.21)	81.13 (45.15 - 140.03)	15-19 years	0.91 (0.5 - 1.51)	30-34 years	10.84 (6.01 - 17.48)	9.93 (5.31 - 16.42)	12.27 (7.55 - 18.63)
Eastern SSA	2000	Burundi	Bururi	Vyanda	15-19 years	0.11 (0.05 - 0.2)	40-44 years	8.45 (4.04 - 14.73)	8.35 (3.93 - 14.59)	81.82 (45.42 - 140.95)	15-19 years	0.85 (0.44 - 1.47)	30-34 years	10.2 (5.18 - 16.86)	9.35 (4.62 - 15.56)	12.35 (7.56 - 18.66)
Eastern SSA	2000	Burundi	Cankuzo	Cankuzo	15-19 years	0.1 (0.04 - 0.22)	40-44 years	7.97 (3.37 - 15.52)	7.86 (3.31 - 15.35)	81.8 (45.57 - 140.26)	15-19 years	0.81 (0.35 - 1.57)	30-34 years	9.63 (4.63 - 17.09)	8.82 (4.19 - 15.61)	12.39 (7.52 - 19.09)
Eastern SSA	2000	Burundi	Cankuzo	Cendajuru	15-19 years	0.09 (0.03 - 0.2)	40-44 years	6.86 (2.8 - 13.45)	6.77 (2.76 - 13.24)	82.07 (45.76 - 140.44)	15-19 years	0.7 (0.3 - 1.4)	30-34 years	8.33 (3.83 - 15.78)	7.63 (3.46 - 14.58)	12.45 (7.6 - 19.09)
Eastern SSA	2000	Burundi	Cankuzo	Gisagara	15-19 years	0.1 (0.04 - 0.22)	40-44 years	7.49 (3.15 - 15.18)	7.4 (3.08 - 14.93)	81.23 (45.16 - 138.55)	15-19 years	0.77 (0.31 - 1.64)	30-34 years	9.11 (3.99 - 18.02)	8.34 (3.71 - 16.58)	12.35 (7.62 - 18.96)
Eastern SSA	2000	Burundi	Cankuzo	Kigamba	15-19 years	0.09 (0.03 - 0.19)	40-44 years	6.73 (2.86 - 13.5)	6.64 (2.82 - 13.27)	81.95 (45.75 - 140.35)	15-19 years	0.68 (0.29 - 1.46)	30-34 years	8.16 (3.75 - 15.09)	7.48 (3.41 - 13.78)	12.45 (7.65 - 19.09)
Eastern SSA	2000	Burundi	Cankuzo	Mishiha	15-19 years	0.09 (0.04 - 0.2)	40-44 years	7.07 (2.89 - 14.59)	6.98 (2.84 - 14.4)	81.32 (45.45 - 138.91)	15-19 years	0.73 (0.3 - 1.55)	30-34 years	8.58 (3.81 - 16.3)	7.85 (3.48 - 15.17)	12.35 (7.64 - 18.84)
Eastern SSA	2000	Burundi	Cibitoke	Buganda	15-19 years	0.08 (0.04 - 0.15)	40-44 years	6.27 (3.2 - 10.93)	6.19 (3.15 - 10.8)	83.08 (45.32 - 143.02)	15-19 years	0.62 (0.33 - 1.08)	30-34 years	7.63 (4.11 - 12.62)	7 (3.68 - 11.78)	12.56 (7.74 - 19.11)
Eastern SSA	2000	Burundi	Cibitoke	Bukinanyana	15-19 years	0.07 (0.03 - 0.14)	40-44 years	5.72 (3.03 - 9.7)	5.65 (2.98 - 9.61)	83.56 (45.64 - 143.97)	15-19 years	0.57 (0.31 - 0.96)	30-34 years	6.94 (4 - 11.2)	6.37 (3.63 - 10.48)	12.61 (7.76 - 19.07)
Eastern SSA	2000	Burundi	Cibitoke	Mabayi	15-19 years	0.07 (0.03 - 0.13)	40-44 years	5.4 (2.66 - 9.83)	5.34 (2.62 - 9.7)	83.89 (46.05 - 144.94)	15-19 years	0.53 (0.28 - 0.97)	30-34 years	6.52 (3.5 - 10.96)	5.98 (3.19 - 10.24)	12.6 (7.8 - 18.94)
Eastern SSA	2000	Burundi	Cibitoke	Mugina	15-19 years	0.07 (0.03 - 0.15)	40-44 years	5.65 (2.57 - 10.56)	5.58 (2.53 - 10.48)	83.82 (46.1 - 145.04)	15-19 years	0.56 (0.27 - 1.04)	30-34 years	6.8 (3.31 - 11.79)	6.24 (3.07 - 11.06)	12.57 (7.8 - 18.88)
Eastern SSA	2000	Burundi	Cibitoke	Murwi	15-19 years	0.07 (0.03 - 0.14)	40-44 years	5.75 (2.89 - 10.14)	5.68 (2.82 - 10.01)	83.62 (45.56 - 144.75)	15-19 years	0.57 (0.31 - 1.01)	30-34 years	6.98 (3.74 - 11.52)	6.41 (3.38 - 10.74)	12.62 (7.74 - 19.1)
Eastern SSA	2000	Burundi	Cibitoke	Rugombo	15-19 years	0.09 (0.04 - 0.17)	40-44 years	6.78 (3.24 - 12.05)	6.69 (3.18 - 11.92)	83.25 (45.77 - 143.67)	15-19 years	0.68 (0.34 - 1.25)	30-34 years	8.17 (4.06 - 14.24)	7.5 (3.68 - 13.1)	12.49 (7.72 - 18.83)
Eastern SSA	2000	Burundi	Gitega	Bugendana	15-19 years	0.13 (0.06 - 0.23)	40-44 years	9.72 (5.19 - 16.37)	9.59 (5.11 - 16.16)	80.61 (45.22 - 138.64)	15-19 years	1 (0.51 - 1.73)	30-34 years	11.77 (6.69 - 19.51)	10.77 (5.98 - 18.01)	12.2 (7.48 - 18.73)
Eastern SSA	2000	Burundi	Gitega	Bukirasazi	15-19 years	0.14 (0.07 - 0.26)	40-44 years	10.55 (5.2 - 18.28)	10.41 (5.1 - 18.04)	80.01 (44.5 - 136.16)	15-19 years	1.09 (0.57 - 1.91)	30-34 years	12.75 (6.96 - 21.01)	11.66 (6.33 - 19.36)	12.11 (7.48 - 18.49)
Eastern SSA	2000	Burundi	Gitega	Buraza	15-19 years	0.14 (0.06 - 0.27)	40-44 years	10.47 (5.06 - 17.51)	10.33 (5 - 17.3)	80.09 (44.25 - 136.32)	15-19 years	1.08 (0.55 - 1.88)	30-34 years	12.66 (6.84 - 21.05)	11.58 (6.14 - 19.37)	12.13 (7.48 - 18.48)
Eastern SSA	2000	Burundi	Gitega	Giheta	15-19 years	0.17 (0.08 - 0.29)	40-44 years	12.27 (6.96 - 19.9)	12.1 (6.84 - 19.7)	78.33 (44.29 - 134.1)	15-19 years	1.29 (0.7 - 2.17)	30-34 years	14.71 (8.87 - 23.29)	13.42 (7.91 - 21.41)	11.84 (7.32 - 17.98)
Eastern SSA	2000	Burundi	Gitega	Gishubi	15-19 years	0.14 (0.07 - 0.26)	40-44 years	10.46 (5.3 - 17.83)	10.32 (5.2 - 17.59)	79.99 (44.54 - 136.42)	15-19 years	1.08 (0.57 - 1.89)	30-34 years	12.65 (6.92 - 20.57)	11.57 (6.25 - 19.1)	12.11 (7.47 - 18.42)
Eastern SSA	2000	Burundi	Gitega	Gitega	15-19 years	0.27 (0.14 - 0.47)	40-44 years	18.27 (10.55 - 28.36)	18 (10.37 - 27.97)	71.33 (40.73 - 118.68)	15-19 years	2.07 (1.17 - 3.37)	30-34 years	21.71 (13.6 - 31.83)	19.64 (12.2 - 29.14)	10.86 (6.9 - 16.41)
Eastern SSA	2000	Burundi	Gitega	Itaba	15-19 years	0.11 (0.05 - 0.21)	40-44 years	8.68 (4.07 - 16.13)	8.56 (4.01 - 15.91)	81.26 (45.47 - 138.32)	15-19 years	0.88 (0.44 - 1.56)	30-34 years	10.5 (5.5 - 17.66)	9.62 (4.97 - 16.38)	12.31 (7.58 - 18.88)
Eastern SSA	2000	Burundi	Gitega	Makebuko	15-19 years	0.12 (0.06 - 0.23)	40-44 years	9.48 (4.73 - 16.65)	9.36 (4.63 - 16.45)	80.73 (44.88 - 137.64)	15-19 years	0.97 (0.51 - 1.68)	30-34 years	11.46 (6.25 - 18.63)	10.49 (5.69 - 16.87)	12.21 (7.53 - 18.53)
Eastern SSA	2000	Burundi	Gitega	Mutaho	15-19 years	0.13 (0.06 - 0.24)	40-44 years	10.12 (5.67 - 16.69)	9.98 (5.55 - 16.53)	80.31 (44.94 - 138.78)	15-19 years	1.04 (0.55 - 1.75)	30-34 years	12.24 (7.46 - 19.39)	11.2 (6.68 - 18.1)	12.17 (7.5 - 18.47)
Eastern SSA	2000	Burundi	Gitega	Nyanrusange	15-19 years	0.14 (0.07 - 0.26)	40-44 years	10.85 (5.63 - 17.97)	10.71 (5.57 - 17.7)	79.82 (44.34 - 136.53)	15-19 years	1.12 (0.61 - 1.9)	30-34 years	13.13 (7.32 - 20.79)	12.01 (6.61 - 19.05)	12.09 (7.45 - 18.37)
Eastern SSA	2000	Burundi	Gitega	Ryansoro	15-19 years	0.14 (0.07 - 0.28)	40-44 years	10.82 (5.35 - 18.4)	10.68 (5.27 - 18.16)	79.94 (44.26 - 136.74)	15-19 years	1.12 (0.56 - 2.05)	30-34 years	13.09 (6.87 - 22.06)	11.97 (6.19 - 20.15)	12.09 (7.47 - 18.46)
Eastern SSA	2000	Burundi	Karuzi	Bugenyuzi	15-19 years	0.13 (0.06 - 0.25)	40-44 years	10.18 (5.02 - 17.77)	10.04 (4.96 - 17.57)	80.32 (44.9 - 138.38)	15-19 years	1.05 (0.52 - 1.86)	30-34 years	12.3 (6.66 - 20.37)	11.25 (6.03 - 18.7)	12.17 (7.45 - 18.61)
Eastern SSA	2000	Burundi	Karuzi	Buhiga	15-19 years	0.13 (0.05 - 0.26)	40-44 years	9.74 (4.19 - 18.16)	9.61 (4.12 - 17.97)	80.47 (44.88 - 138.07)	15-19 years	1.01 (0.45 - 1.94)	30-34 years	11.78 (5.76 - 20.66)	10.77 (5.25 - 18.79)	12.2 (7.44 - 18.68)
Eastern SSA	2000	Burundi	Karuzi	Gihogazi	15-19 years	0.13 (0.06 - 0.23)	40-44 years	9.8 (5.22 - 16.16)	9.67 (5.12 - 15.97)	80.57 (44.99 - 138.93)	15-19 years	1.01 (0.53 - 1.7)	30-34 years	11.86 (6.89 - 18.78)	10.85 (6.22 - 17.39)	12.2 (7.49 - 18.75)
Eastern SSA	2000	Burundi	Karuzi	Gitaramuka	15-19 years	0.11 (0.05 - 0.22)	40-44 years	8.37 (3.96 - 15.08)	8.27 (3.88 - 14.89)	81.41 (45.38 - 139.94)	15-19 years	0.86 (0.41 - 1.57)	30-34 years	10.15 (5.32 - 17.15)	9.29 (4.79 - 15.7)	12.34 (7.55 - 18.87)
Eastern SSA	2000	Burundi	Karuzi	Mutumba	15-19 years	0.13 (0.06 - 0.27)	40-44 years	10.07 (4.56 - 19.09)	9.94 (4.47 - 18.73)	80.25 (44.81 - 136.32)	15-19 years	1.04 (0.5 - 1.95)	30-34 years	12.17 (6.15 - 20.92)	11.13 (5.51 - 19.22)	12.17 (7.43 - 18.71)
Eastern SSA	2000	Burundi	Karuzi	Nyabikere	15-19 years	0.14 (0.07 - 0.26)	40-44 years	10.63 (5.37 - 19.12)	10.49 (5.29 - 18.91)	79.98 (44.57 - 135.66)	15-19 years	1.1 (0.55 - 1.91)	30-34 years	12.84 (6.89 - 21.48)	11.74 (6.16 - 19.58)	12.12 (7.44 - 18.6)
Eastern SSA	2000	Burundi	Karuzi	Shombo	15-19 years	0.14 (0.07 - 0.25)	40-44 years	10.41 (5.53 - 17.61)	10.27 (5.42 - 17.42)	80.1 (44.72 - 137.09)	15-19 years	1.07 (0.56 - 1.8)	30-34 years	12.59 (7.09 - 20.34)	11.52 (6.4 - 18.68)	12.14 (7.43 - 18.63)
Eastern SSA	2000	Burundi	Kayanza	Butaganzwa1	15-19 years	0.12 (0.07 - 0.2)	40-44 years	9.31 (5.48 - 14.85)	9.19 (5.38 - 14.74)	80.93 (44.96 - 139.55)	15-19 years	0.95 (0.56 - 1.48)	30-34 years	11.28 (7.55 - 16.53)	10.33 (6.7 - 15.23)	12.25 (7.57 - 18.51)
Eastern SSA	2000	Burundi	Kayanza	Gahombo	15-19 years	0.13 (0.07 - 0.22)	40-44 years	9.7 (5.61 - 15.85)	9.58 (5.49 - 15.62)	80.69 (44.72 - 139.23)	15-19 years	0.99 (0.57 - 1.6)	30-34 years	11.74 (7.56 - 17.53)	10.75 (6.74 - 16.29)	12.22 (7.55 - 18.54)
Eastern SSA	2000	Burundi	Kayanza	Gatara	15-19 years	0.12 (0.07 - 0.21)	40-44 years	9.51 (5.52 - 15.46)	9.38 (5.41 - 15.26)	80.82 (44.84 - 139.04)	15-19 years	0.97 (0.56 - 1.57)	30-34 years	11.5 (7.33 - 17.14)	10.53 (6.65 - 16)	12.23 (7.59 - 18.49)
Eastern SSA	2000	Burundi	Kayanza	Kabarore	15-19 years	0.11 (0.05 - 0.19)	40-44 years	8.29 (4.67 - 13.78)	8.19 (4.6 - 13.6)	82.29 (45.97 - 140.79)	15-19 years	0.83 (0.47 - 1.34)	30-34 years	9.88 (6.06 - 15.5)	9.05 (5.41 - 14.3)	12.25 (7.7 - 18.43)
Eastern SSA	2000	Burundi	Kayanza	Kayanza	15-19 years	0.15 (0.08 - 0.26)	40-44 years	11.09 (6.47 - 18.24)	10.94 (6.35 - 18.05)	79.39 (44.17 - 136.42)	15-19 years	1.15 (0.65 - 1.86)	30-34 years	13.38 (8.43 - 20.29)	12.23 (7.51 - 18.75)	12.02 (7.51 - 18.06)
Eastern SSA	2000	Burundi	Kayanza	Matongo	15-19 years	0.12 (0.06 - 0.19)	40-44 years	8.86 (5.28 - 13.98)	8.74 (5.19 - 13.87)	81.18 (44.85 - 140.1)	15-19 years	0.9 (0.54 - 1.4)	30-34 years	10.73 (7.1 - 15.7)	9.82 (6.26 - 14.62)	12.29 (7.63 - 18.57)
Eastern SSA	2000	Burundi	Kayanza	Muhanga	15-19 years	0.14 (0.07 - 0.24)	40-44 years	10.63 (6.06 - 17.5)	10.49 (5.96 - 17.3)	80.06 (44.63 - 138.88)	15-19 years	1.1 (0.6 - 1.79)	30-34 years	12.85 (8.17 - 19.47)	11.75 (7.34 - 17.92)	12.12 (7.49 - 18.52)
Eastern SSA	2000	Burundi	Kayanza	Muruta	15-19 years	0.12 (0.06 - 0.21)	40-44 years	9.35 (5.44 - 15.23)	9.23 (5.34 - 15.06)	80.85 (44.86 - 138.51)	15-19 years	0.95 (0.57 - 1.49)	30-34 years	11.25 (7.12 - 17.04)	10.29 (6.4 - 15.69)	12.16 (7.56 - 18.33)
Eastern SSA	2000	Burundi	Kayanza	Rango	15-19 years	0.13 (0.07 - 0.22)	40-44 years	10.01 (5.82 - 15.96)	9.88 (5.71 - 15.78)	80.43 (44.77 - 139.16)	15-19 years	1.03 (0.6 - 1.63)	30-34 years	12.11 (7.76 - 18.45)	11.09 (6.96 - 16.95)	12.18 (7.52 - 18.43)
Eastern SSA	2000	Burundi	Kirundo	Bugabira	15-19 years	0.1 (0.05 - 0.21)	40-44 years	8.06 (3.91 - 14.67)	7.96 (3.85 - 14.45)	82.02 (45.34 - 141.1)	15-19 years	0.82 (0.38 - 1.55)	30-34 years	9.71 (4.88 - 16.56)	8.9 (4.36 - 15.2)	12.34 (7.6 - 18.71)
Eastern SSA	2000	Burundi	Kirundo	Busoni	15-19 years	0.09 (0.04 - 0.19)	40-44 years	7 (3.34 - 12.44)	6.91 (3.31 - 12.29)	82.69 (45.9 - 144.07)	15-19 years	0.71 (0.33 - 1.34)	30-34 years	8.46 (4.44 - 14.4)	7.76 (4.03 - 13.28)	12.46 (7.6 - 19.19)
Eastern SSA	2000	Burundi	Kirundo	Bwambarangwe	15-19 years	0.1 (0.04 - 0.2)	40-44 years	7.58 (3.46 - 13.9)	7.48 (3.38 - 13.75)	82.14 (45.09 - 142.55)	15-19 years	0.77 (0.35 - 1.51)	30-34 years	9.19 (4.55 - 16.03)	8.41 (4.1 - 14.73)	12.43 (7.56 - 19.23)
Eastern SSA	2000	Burundi	Kirundo	Gitobe	15-19 years	0.1 (0.04 - 0.21)	40-44 years	7.66 (3.68 - 13.58)	7.56 (3.63 - 13.4)	82.07 (45.4 - 140.8)	15-19 years	0.78 (0.37 - 1.44)	30-34 years	9.29 (4.75 - 15.68)	8.51 (4.32 - 14.64)	12.42 (7.56 - 19.18)
Eastern SSA	2000	Burundi	Kirundo	Kirundo	15-19 years	0.1 (0.05 - 0.21)	40-44 years	8.02 (3.99 - 14.1)	7.91 (3.95 - 13.99)	81.86 (45.35 - 140.58)	15-19 years	0.82 (0.38 - 1.52)	30-34 years	9.72 (5.15 - 15.96)	8.9 (4.74 - 14.59)	12.38 (7.56 - 18.93)
Eastern SSA	2000	Burundi	Kirundo	Ntega	15-19 years	0.11 (0.05 - 0.22)	40-44 years	8.54 (4.28 - 14.84)	8.43 (4.24 - 14.71)	81.47 (44.98 - 139.79)	15-19 years	0.87 (0.42 - 1.57)	30-34 years	10.35 (5.54 - 16.97)	9.47 (4.95 - 15.78)	12.33 (7.56 - 18.79)
Eastern SSA	2000	Burundi	Kirundo	Vumbi	15-19 years	0.1 (0.04 - 0.19)	40-44 years	7.51 (3.81 - 12.84)	7.42 (3.78 - 12.71)	82.2 (45.57 - 141.53)	15-19 years	0.76 (0.38 - 1.33)	30-34 years	9.11 (4.85 - 14.62)	8.35 (4.37 - 13.52)	12.44 (7.61 - 19.11)
Eastern SSA	2000	Burundi	Makamba	Kayogoro	15-19 years	0.1 (0.04 - 0.21)	40-44 years	7.83 (3.18 - 15.17)	7.73 (3.12 - 15.02)	81.65 (44.87 - 140.49)	15-19 years	0.79 (0.33 - 1.55)	30-34 years	9.47 (4.37 - 17.69)	8.68 (3.95 - 16.2)	12.36 (7.59 - 18.92)
Eastern SSA	2000	Burundi	Makamba	Kibago	15-19 years	0.09 (0.04 - 0.17)	40-44 years	7.02 (2.99 - 13.41)	6.93 (2.94 - 13.26)	81.93 (45.28 - 142.51)	15-19 years	0.71 (0.32 - 1.33)	30-34 years	8.51 (4.01 - 14.84)	7.8 (3.65 - 13.73)	12.41 (7.63 - 18.82)
Eastern SSA	2000	Burundi	Makamba	Mabanda	15-19 years	0.1 (0.04 - 0.19)	40-44 years	7.6 (3.28 - 14.6)	7.5 (3.24 - 14.44)	80.97 (45.08 - 139.23)	15-19 years	0.77 (0.36 - 1.45)	30-34 years	9.2 (4.36 - 15.96)	8.43 (3.91 - 14.73)	12.26 (7.6 - 18.46)
Eastern SSA	2000	Burundi	Makamba	Makamba	15-19 years	0.11 (0.05 - 0.21)	40-44 years	8.68 (3.88 - 16.33)	8.57 (3.8 - 16.17)	81.28 (45.24 - 139.86)	15-19 years	0.88 (0.42 - 1.57)	30-34 years	10.5 (5.01 - 18.35)	9.62 (4.52 - 17.02)	12.3 (7.53 - 18.69)
Eastern SSA	2000	Burundi	Makamba	Nyanza-Lac	15-19 years	0.11 (0.05 - 0.21)	40-44 years	8.45 (3.56 - 16.24)	8.34 (3.5 - 16)	81.48 (45.1 - 140.5)	15-19 years	0.85 (0.39 - 1.65)	30-34 years	10.22 (4.65 - 18.89)	9.37 (4.19 - 17.23)	12.33 (7.52 - 18.58)
Eastern SSA	2000	Burundi	Makamba	Vugizo	15-19 years	0.11 (0.05 - 0.21)	40-44 years	8.76 (3.81 - 15.93)	8.65 (3.76 - 15.74)	81.23 (44.97 - 139.05)	15-19 years	0.89 (0.42 - 1.64)	30-34 years	10.6 (4.97 - 18.63)	9.71 (4.49 - 17.07)	12.3 (7.52 - 18.62)
Eastern SSA	2000	Burundi	Muramvya	Bukeye	15-19 years	0.11 (0.06 - 0.18)	40-44 years	8.28 (4.79 - 13.07)	8.17 (4.71 - 12.94)	81.68 (45.07 - 141.71)	15-19 years	0.84 (0.5 - 1.33)	30-34 years	10.05 (6.5 - 14.81)	9.21 (5.76 - 13.8)	12.34 (7.63 - 18.79)
Eastern SSA	2000	Burundi	Muramvya	Kiganda	15-19 years	0.13 (0.07 - 0.22)	40-44 years	9.87 (5.62 - 15.65)	9.74 (5.54 - 15.46)	80.67 (44.73 - 139.48)	15-19 years	1.01 (0.59 - 1.6)	30-34 years	11.96 (7.54 - 18.25)	10.95 (6.63 - 17)	12.19 (7.53 - 18.55)
Eastern SSA	2000	Burundi	Muramvya	Mbuye	15-19 years	0.13 (0.07 - 0.23)	40-44 years	10.08 (5.84 - 16.06)	9.95 (5.73 - 15.87)	80.31 (44.76 - 138.67)	15-19 years	1.04 (0.59 - 1.64)	30-34 years	12.21 (7.77 - 18.61)	11.17 (6.96 - 17.18)	12.16 (7.49 - 18.52)
Eastern SSA	2000	Burundi	Muramvya	Muramvya	15-19 years	0.11 (0.06 - 0.2)	40-44 years	8.69 (4.76 - 13.98)	8.58 (4.68 - 13.86)	81.37 (44.79 - 141.53)	15-19 years	0.88 (0.51 - 1.42)	30-34 years	10.55 (6.46 - 16.04)	9.67 (5.72 - 14.8)	12.31 (7.63 - 18.76)
Eastern SSA	2000	Burundi	Muramvya	Rutegama	15-19 years	0.14 (0.07 - 0.24)	40-44 years	10.74 (6.08 - 17)	10.6 (5.95 - 16.88)	79.84 (44.57 - 137.49)	15-19 years	1.11 (0.62 - 1.76)	30-34 years	13.01 (8.17 - 19.91)	11.9 (7.28 - 18.43)	12.1 (7.45 - 18.48)
Eastern SSA	2000	Burundi	Muyinga	Buhinyuza	15-19 years	0.08 (0.03 - 0.17)	40-44 years	6.5 (2.94 - 12.09)	6.41 (2.89 - 11.92)	82.77 (45.65 - 142.26)	15-19 years	0.66 (0.29 - 1.31)	30-34 years	7.88 (3.87 - 14.32)	7.22 (3.53 - 13.18)	12.53 (7.61 - 19.43)
Eastern SSA	2000	Burundi	Muyinga	Butihinda	15-19 years	0.09 (0.04 - 0.19)	40-44 years	7.01 (3.1 - 12.85)	6.92 (3.07 - 12.62)	82.35 (45.48 - 141.04)	15-19 years	0.71 (0.32 - 1.36)	30-34 years	8.52 (3.93 - 15.09)	7.8 (3.6 - 14.07)	12.48 (7.62 - 19.28)
Eastern SSA	2000	Burundi	Muyinga	Gashoho	15-19 years	0.09 (0.04 - 0.18)	40-44 years	7.31 (3.61 - 12.84)	7.21 (3.56 - 12.67)	82.24 (45.52 - 141.48)	15-19 years	0.74 (0.36 - 1.35)	30-34 years	8.86 (4.53 - 14.95)	8.12 (4.16 - 13.7)	12.45 (7.59 - 19.16)
Eastern SSA	2000	Burundi	Muyinga	Gasorwe	15-19 years	0.09 (0.04 - 0.18)	40-44 years	7.25 (3.48 - 12.94)	7.16 (3.4 - 12.78)	82.33 (45.6 - 141.17)	15-19 years	0.74 (0.34 - 1.36)	30-34 years	8.81 (4.35 - 15.32)	8.07 (3.99 - 14.08)	12.46 (7.62 - 19.24)
Eastern SSA	2000	Burundi	Muyinga	Giteranyi	15-19 years	0.09 (0.04 - 0.19)	40-44 years	7.23 (3.22 - 13.56)	7.14 (3.17 - 13.4)	81.76 (46.18 - 139.92)	15-19 years	0.74 (0.33 - 1.47)	30-34 years	8.69 (4.34 - 16.08)	7.95 (3.94 - 14.67)	12.28 (7.73 - 18.53)
Eastern SSA	2000	Burundi	Muyinga	Muyinga	15-19 years	0.09 (0.04 - 0.19)	40-44 years	7.03 (3.05 - 13.19)	6.94 (2.99 - 13.07)	81.26 (45.31 - 138.63)	15-19 years	0.72 (0.31 - 1.43)	30-34 years	8.57 (3.85 - 15.62)	7.84 (3.56 - 14.33)	12.37 (7.62 - 18.99)
Eastern SSA	2000	Burundi	Muyinga	Mwakiro	15-19 years	0.11 (0.04 - 0.22)	40-44 years	8.17 (3.54 - 15.44)	8.07 (3.5 - 15.23)	81.59 (45.48 - 139.59)	15-19 years	0.83 (0.38 - 1.69)	30-34 years	9.89 (4.83 - 17.34)	9.06 (4.41 - 15.85)	12.36 (7.51 - 19.07)
Eastern SSA	2000	Burundi	Mwaro	Bisoro	15-19 years	0.13 (0.06 - 0.24)	40-44 years	9.93 (5.19 - 16.81)	9.8 (5.11 - 16.64)	80.59 (44.43 - 137.76)	15-19 years	1.02 (0.54 - 1.79)	30-34 years	12.02 (6.55 - 19.6)	11 (5.85 - 18)	12.18 (7.51 - 18.57)
Eastern SSA	2000	Burundi	Mwaro	Gisozi	15-19 years	0.12 (0.06 - 0.22)	40-44 years	9.21 (5.05 - 15)	9.09 (4.95 - 14.85)	81.11 (44.93 - 139.56)	15-19 years	0.94 (0.55 - 1.54)	30-34 years	11.17 (6.58 - 17.4)	10.23 (5.87 - 15.87)	12.26 (7.56 - 18.55)
Eastern SSA	2000	Burundi	Mwaro	Kayokwe	15-19 years	0.14 (0.08 - 0.26)	40-44 years	10.92 (5.97 - 17.57)	10.78 (5.84 - 17.38)	79.89 (44.45 - 137.12)	15-19 years	1.13 (0.65 - 1.85)	30-34 years	13.22 (7.99 - 20.26)	12.09 (7.17 - 18.66)	12.09 (7.45 - 18.23)
Eastern SSA	2000	Burundi	Mwaro	Ndava	15-19 years	0.14 (0.07 - 0.24)	40-44 years	10.94 (6.42 - 17.2)	10.79 (6.29 - 17.01)	79.87 (44.48 - 138.23)	15-19 years	1.13 (0.67 - 1.78)	30-34 years	13.23 (8.31 - 19.78)	12.1 (7.45 - 18.39)	12.08 (7.45 - 18.35)
Eastern SSA	2000	Burundi	Mwaro	Nyabihanga	15-19 years	0.17 (0.08 - 0.29)	40-44 years	12.32 (6.95 - 19.47)	12.15 (6.8 - 19.28)	78.4 (44.01 - 135.36)	15-19 years	1.3 (0.73 - 2.07)	30-34 years	14.86 (9.19 - 22.36)	13.56 (8.27 - 20.59)	11.87 (7.34 - 17.99)
Eastern SSA	2000	Burundi	Mwaro	Rusaka	15-19 years	0.13 (0.07 - 0.22)	40-44 years	9.73 (5.43 - 15.41)	9.6 (5.32 - 15.24)	80.73 (44.61 - 138.77)	15-19 years	1 (0.58 - 1.58)	30-34 years	11.81 (7.22 - 17.96)	10.81 (6.41 - 16.77)	12.22 (7.57 - 18.49)
Eastern SSA	2000	Burundi	Ngozi	Busiga	15-19 years	0.13 (0.06 - 0.23)	40-44 years	9.71 (5.4 - 16.41)	9.58 (5.32 - 16.15)	81.1 (45.44 - 140.43)	15-19 years	0.99 (0.53 - 1.68)	30-34 years	11.61 (6.82 - 18.52)	10.62 (6.19 - 17.13)	12.13 (7.64 - 18.22)
Eastern SSA	2000	Burundi	Ngozi	Gashikanwa	15-19 years	0.13 (0.07 - 0.25)	40-44 years	10.14 (5.6 - 17.2)	10 (5.47 - 17.01)	80.45 (44.89 - 138.08)	15-19 years	1.04 (0.56 - 1.68)	30-34 years	12.2 (7.59 - 18.9)	11.16 (6.71 - 17.56)	12.17 (7.53 - 18.48)
Eastern SSA	2000	Burundi	Ngozi	Kiremba	15-19 years	0.1 (0.05 - 0.18)	40-44 years	7.62 (4.09 - 12.95)	7.52 (4.01 - 12.81)	82.11 (45.5 - 142.31)	15-19 years	0.77 (0.42 - 1.31)	30-34 years	9.24 (5.37 - 14.21)	8.46 (4.9 - 13.24)	12.42 (7.62 - 19.01)
Eastern SSA	2000	Burundi	Ngozi	Marangara	15-19 years	0.1 (0.05 - 0.18)	40-44 years	7.48 (4.02 - 12.35)	7.38 (3.97 - 12.2)	82.56 (45.91 - 143.59)	15-19 years	0.75 (0.4 - 1.25)	30-34 years	9 (5.32 - 13.96)	8.24 (4.72 - 12.89)	12.39 (7.68 - 18.76)
Eastern SSA	2000	Burundi	Ngozi	Mwumba	15-19 years	0.15 (0.08 - 0.28)	40-44 years	11.26 (6.34 - 18.88)	11.11 (6.21 - 18.66)	78.44 (44.43 - 135.64)	15-19 years	1.18 (0.63 - 1.89)	30-34 years	13.24 (7.98 - 20.43)	12.07 (7.2 - 18.59)	11.66 (7.38 - 17.46)
Eastern SSA	2000	Burundi	Ngozi	Ngozi	15-19 years	0.22 (0.12 - 0.39)	40-44 years	15.27 (9.04 - 24.38)	15.05 (8.84 - 24.19)	73.04 (41.62 - 125.77)	15-19 years	1.7 (0.95 - 2.69)	30-34 years	18.17 (11.86 - 26.7)	16.47 (10.55 - 24.45)	11.12 (7.09 - 16.74)
Eastern SSA	2000	Burundi	Ngozi	Nyamurenza	15-19 years	0.15 (0.08 - 0.28)	40-44 years	11.28 (6.32 - 18.92)	11.13 (6.19 - 18.62)	79.39 (44.29 - 136.82)	15-19 years	1.18 (0.64 - 1.9)	30-34 years	13.61 (8.26 - 20.58)	12.43 (7.48 - 19.04)	12.01 (7.46 - 18.2)
Eastern SSA	2000	Burundi	Ngozi	Ruhororo	15-19 years	0.14 (0.07 - 0.24)	40-44 years	10.49 (5.68 - 17.17)	10.35 (5.58 - 16.98)	80.13 (44.58 - 138.17)	15-19 years	1.08 (0.59 - 1.75)	30-34 years	12.67 (7.75 - 19.77)	11.59 (6.91 - 18.17)	12.14 (7.52 - 18.51)
Eastern SSA	2000	Burundi	Ngozi	Tangara	15-19 years	0.11 (0.05 - 0.21)	40-44 years	8.58 (4.47 - 15.08)	8.47 (4.38 - 14.97)	81.34 (45.28 - 139.88)	15-19 years	0.88 (0.46 - 1.48)	30-34 years	10.39 (6.02 - 16.68)	9.51 (5.44 - 15.4)	12.32 (7.56 - 18.8)
Eastern SSA	2000	Burundi	Rutana	Bukemba	15-19 years	0.15 (0.05 - 0.31)	40-44 years	10.65 (4.06 - 20.89)	10.51 (4.01 - 20.6)	78.08 (42.92 - 133.66)	15-19 years	1.13 (0.44 - 2.26)	30-34 years	12.82 (5.39 - 24.24)	11.7 (4.83 - 22.43)	11.87 (7.44 - 18.18)
Eastern SSA	2000	Burundi	Rutana	Giharo	15-19 years	0.11 (0.05 - 0.23)	40-44 years	8.26 (3.38 - 15)	8.15 (3.34 - 14.87)	80.92 (44.56 - 137.75)	15-19 years	0.84 (0.36 - 1.6)	30-34 years	10 (4.56 - 18.47)	9.16 (4.13 - 17.18)	12.28 (7.63 - 18.83)
Eastern SSA	2000	Burundi	Rutana	Gitanga	15-19 years	0.11 (0.05 - 0.22)	40-44 years	8.61 (3.71 - 16.2)	8.5 (3.63 - 16.07)	81.37 (44.85 - 139.84)	15-19 years	0.87 (0.39 - 1.63)	30-34 years	10.42 (4.85 - 18.69)	9.54 (4.39 - 17.32)	12.32 (7.55 - 18.8)
Eastern SSA	2000	Burundi	Rutana	Mpinga-Kayove	15-19 years	0.11 (0.05 - 0.23)	40-44 years	8.7 (3.76 - 15.69)	8.59 (3.69 - 15.38)	81.29 (45.02 - 139.18)	15-19 years	0.89 (0.4 - 1.63)	30-34 years	10.53 (4.98 - 19.3)	9.64 (4.51 - 17.83)	12.31 (7.59 - 18.87)
Eastern SSA	2000	Burundi	Rutana	Musongati	15-19 years	0.12 (0.05 - 0.23)	40-44 years	9.23 (4.21 - 16.32)	9.11 (4.14 - 16.1)	80.95 (44.94 - 137.81)	15-19 years	0.94 (0.45 - 1.65)	30-34 years	11.16 (5.63 - 19.97)	10.22 (5.11 - 18.52)	12.26 (7.55 - 18.86)
Eastern SSA	2000	Burundi	Rutana	Rutana	15-19 years	0.12 (0.05 - 0.24)	40-44 years	9.23 (3.85 - 17.07)	9.11 (3.78 - 16.88)	80.92 (44.3 - 138.36)	15-19 years	0.95 (0.43 - 1.77)	30-34 years	11.17 (5.25 - 20.42)	10.22 (4.75 - 18.9)	12.26 (7.53 - 18.81)
Eastern SSA	2000	Burundi	Ruyigi	Butaganzwa2	15-19 years	0.11 (0.05 - 0.22)	40-44 years	8.57 (3.79 - 16.63)	8.46 (3.72 - 16.45)	81.32 (45.36 - 139.69)	15-19 years	0.87 (0.41 - 1.61)	30-34 years	10.38 (5.22 - 18.44)	9.5 (4.71 - 16.94)	12.32 (7.62 - 18.9)
Eastern SSA	2000	Burundi	Ruyigi	Butezi	15-19 years	0.14 (0.06 - 0.25)	40-44 years	10.3 (5.07 - 18.72)	10.17 (5.02 - 18.47)	80.11 (44.69 - 137.13)	15-19 years	1.06 (0.51 - 1.9)	30-34 years	12.45 (6.62 - 20.96)	11.38 (6 - 19.48)	12.14 (7.47 - 18.5)
Eastern SSA	2000	Burundi	Ruyigi	Bweru	15-19 years	0.11 (0.04 - 0.24)	40-44 years	8.66 (3.48 - 17.11)	8.55 (3.44 - 16.99)	81.22 (45.26 - 138.77)	15-19 years	0.89 (0.37 - 1.74)	30-34 years	10.46 (4.75 - 18.65)	9.58 (4.28 - 17.2)	12.31 (7.49 - 18.82)
Eastern SSA	2000	Burundi	Ruyigi	Gisuru	15-19 years	0.09 (0.04 - 0.2)	40-44 years	6.96 (2.84 - 13.81)	6.87 (2.78 - 13.59)	81.82 (45.75 - 140.39)	15-19 years	0.71 (0.29 - 1.37)	30-34 years	8.45 (3.83 - 15.25)	7.75 (3.51 - 14.01)	12.43 (7.68 - 18.96)
Eastern SSA	2000	Burundi	Ruyigi	Kinyinya	15-19 years	0.09 (0.04 - 0.19)	40-44 years	7.11 (3.03 - 13.65)	7.02 (3 - 13.52)	82.05 (45.62 - 141.54)	15-19 years	0.72 (0.32 - 1.42)	30-34 years	8.63 (4 - 15.88)	7.91 (3.69 - 14.64)	12.45 (7.72 - 19.08)
Eastern SSA	2000	Burundi	Ruyigi	Nyabitsinda	15-19 years	0.11 (0.05 - 0.22)	40-44 years	8.18 (3.64 - 15.11)	8.07 (3.58 - 15)	81.56 (45.52 - 140.04)	15-19 years	0.83 (0.38 - 1.56)	30-34 years	9.9 (4.98 - 17.63)	9.07 (4.55 - 16.37)	12.35 (7.64 - 18.95)
Eastern SSA	2000	Burundi	Ruyigi	Ruyigi	15-19 years	0.11 (0.05 - 0.23)	40-44 years	8.75 (3.93 - 16.86)	8.63 (3.86 - 16.53)	81.2 (45.17 - 139.91)	15-19 years	0.89 (0.41 - 1.69)	30-34 years	10.57 (5.22 - 18.47)	9.68 (4.85 - 17.04)	12.3 (7.55 - 18.79)
Western SSA	2000	Cameroon	Adamaoua	Djerem	15-19 years	0.5 (0.23 - 0.88)	35-39 years	9.55 (5.03 - 16)	9.05 (4.74 - 15.26)	20.12 (11.24 - 33.43)	15-19 years	3.73 (2.03 - 6.34)	30-34 years	10.82 (6.52 - 16.33)	7.09 (3.76 - 11.65)	3.01 (1.91 - 4.49)
Western SSA	2000	Cameroon	Adamaoua	Faro et Déo	15-19 years	0.41 (0.19 - 0.77)	35-39 years	7.91 (4.05 - 13.74)	7.51 (3.77 - 13.21)	20.58 (11.36 - 34.17)	15-19 years	3.04 (1.59 - 5.2)	30-34 years	9.01 (4.84 - 14.64)	5.98 (2.97 - 10.3)	3.08 (1.95 - 4.6)
Western SSA	2000	Cameroon	Adamaoua	Mayo Banyo	15-19 years	0.38 (0.17 - 0.71)	35-39 years	7.34 (3.86 - 12.54)	6.96 (3.66 - 12.02)	20.74 (11.43 - 34.92)	15-19 years	2.81 (1.48 - 4.94)	30-34 years	8.39 (4.71 - 13.5)	5.58 (2.89 - 9.55)	3.11 (1.94 - 4.63)
Western SSA	2000	Cameroon	Adamaoua	Mbéré	15-19 years	0.47 (0.23 - 0.87)	35-39 years	9.05 (4.85 - 14.57)	8.58 (4.55 - 13.86)	20.23 (11.26 - 33.98)	15-19 years	3.51 (1.81 - 5.96)	30-34 years	10.25 (6.18 - 15.9)	6.73 (3.63 - 10.89)	3.03 (1.91 - 4.57)
Western SSA	2000	Cameroon	Adamaoua	Vina	15-19 years	0.44 (0.23 - 0.74)	35-39 years	8.45 (4.72 - 13.65)	8.01 (4.35 - 13.03)	20.36 (11.35 - 33.83)	15-19 years	3.26 (1.92 - 5.21)	30-34 years	9.59 (6.14 - 14.12)	6.34 (3.42 - 10.22)	3.05 (1.93 - 4.5)
Western SSA	2000	Cameroon	Centre	Haute Sanaga	15-19 years	0.46 (0.23 - 0.8)	35-39 years	8.82 (4.79 - 14.6)	8.36 (4.48 - 13.89)	20.35 (11.25 - 34.4)	15-19 years	3.41 (1.84 - 5.54)	30-34 years	10.01 (6.2 - 15.14)	6.59 (3.63 - 10.66)	3.04 (1.92 - 4.54)
Western SSA	2000	Cameroon	Centre	Lekié	15-19 years	0.38 (0.2 - 0.65)	35-39 years	7.42 (4.18 - 11.95)	7.04 (3.91 - 11.35)	20.85 (11.36 - 34.89)	15-19 years	2.82 (1.68 - 4.58)	30-34 years	8.47 (5.42 - 12.77)	5.66 (3.04 - 9.26)	3.11 (1.97 - 4.65)
Western SSA	2000	Cameroon	Centre	Mbam et Inoubou	15-19 years	0.35 (0.17 - 0.64)	35-39 years	6.99 (3.92 - 11.45)	6.63 (3.66 - 11.05)	20.9 (11.49 - 35.12)	15-19 years	2.65 (1.53 - 4.44)	30-34 years	7.99 (5.03 - 12.05)	5.34 (2.9 - 8.78)	3.13 (1.98 - 4.72)
Western SSA	2000	Cameroon	Centre	Mbam et Kim	15-19 years	0.44 (0.23 - 0.78)	35-39 years	8.51 (4.88 - 13.78)	8.07 (4.57 - 13.16)	20.5 (11.26 - 35.12)	15-19 years	3.27 (1.86 - 5.25)	30-34 years	9.64 (6.14 - 14.44)	6.38 (3.57 - 10.22)	3.06 (1.9 - 4.58)
Western SSA	2000	Cameroon	Centre	Mefou et Afamba	15-19 years	0.49 (0.26 - 0.8)	35-39 years	9.4 (5.53 - 14.04)	8.91 (5.14 - 13.39)	20.23 (11.23 - 33.9)	15-19 years	3.65 (2.15 - 5.71)	30-34 years	10.66 (7.08 - 15.49)	7.01 (3.91 - 10.94)	3.02 (1.91 - 4.46)
Western SSA	2000	Cameroon	Centre	Mefou et Akono	15-19 years	0.48 (0.25 - 0.8)	35-39 years	9.22 (5.4 - 13.99)	8.74 (5.06 - 13.26)	20.3 (11.26 - 34.05)	15-19 years	3.58 (2.13 - 5.58)	30-34 years	10.48 (6.91 - 15.44)	6.9 (3.89 - 11.14)	3.03 (1.92 - 4.5)
Western SSA	2000	Cameroon	Centre	Mfoundi	15-19 years	0.46 (0.24 - 0.75)	35-39 years	8.89 (5.26 - 13.27)	8.43 (4.91 - 12.68)	20.34 (11.28 - 34.13)	15-19 years	3.44 (2.05 - 5.51)	30-34 years	10.11 (6.72 - 14.91)	6.67 (3.7 - 10.67)	3.04 (1.92 - 4.5)
Western SSA	2000	Cameroon	Centre	Nyong et Kéllé	15-19 years	0.46 (0.24 - 0.78)	35-39 years	8.85 (5.05 - 13.54)	8.39 (4.74 - 13.02)	20.38 (11.23 - 33.88)	15-19 years	3.43 (2.06 - 5.39)	30-34 years	10.06 (6.48 - 14.52)	6.64 (3.58 - 10.25)	3.04 (1.93 - 4.54)
Western SSA	2000	Cameroon	Centre	Nyong et Mfoumou	15-19 years	0.47 (0.23 - 0.85)	35-39 years	9.11 (5.15 - 14.89)	8.63 (4.8 - 14.26)	20.31 (11.27 - 34.37)	15-19 years	3.53 (2.01 - 5.85)	30-34 years	10.33 (6.66 - 15.56)	6.79 (3.7 - 11.03)	3.04 (1.89 - 4.51)
Western SSA	2000	Cameroon	Centre	Nyong et So'o	15-19 years	0.48 (0.25 - 0.83)	35-39 years	9.22 (5.18 - 13.92)	8.74 (4.85 - 13.42)	20.3 (11.26 - 34.13)	15-19 years	3.57 (2.13 - 5.71)	30-34 years	10.46 (6.89 - 15)	6.88 (3.95 - 10.69)	3.03 (1.92 - 4.51)
Western SSA	2000	Cameroon	Est	Boumba et Ngoko	15-19 years	0.54 (0.25 - 1.05)	35-39 years	10.19 (5.22 - 17.35)	9.65 (4.86 - 16.62)	19.87 (11.01 - 32.83)	15-19 years	4.03 (2.12 - 6.91)	30-34 years	11.51 (6.64 - 18.54)	7.48 (3.83 - 12.45)	2.96 (1.86 - 4.37)
Western SSA	2000	Cameroon	Est	Haut Nyong	15-19 years	0.48 (0.24 - 0.85)	35-39 years	9.14 (5.16 - 14.46)	8.66 (4.82 - 13.77)	20.22 (11.19 - 34.18)	15-19 years	3.55 (2.06 - 5.7)	30-34 years	10.36 (6.21 - 15.21)	6.81 (3.51 - 10.72)	3.02 (1.89 - 4.57)
Western SSA	2000	Cameroon	Est	Kadey	15-19 years	0.34 (0.16 - 0.66)	35-39 years	6.8 (3.61 - 11.45)	6.45 (3.38 - 11.05)	20.91 (11.37 - 35.35)	15-19 years	2.58 (1.41 - 4.48)	30-34 years	7.78 (4.6 - 12.21)	5.2 (2.63 - 8.61)	3.13 (1.95 - 4.73)
Western SSA	2000	Cameroon	Est	Lom et Djerem	15-19 years	0.48 (0.23 - 0.84)	35-39 years	9.15 (5.1 - 14.5)	8.67 (4.79 - 13.81)	20.18 (10.99 - 33.45)	15-19 years	3.56 (2.01 - 5.7)	30-34 years	10.36 (6.74 - 15.37)	6.81 (3.71 - 10.68)	3.02 (1.91 - 4.56)
Western SSA	2000	Cameroon	Extrême-Nord	Diamaré	15-19 years	0.35 (0.18 - 0.6)	35-39 years	6.87 (3.82 - 10.96)	6.52 (3.56 - 10.49)	20.8 (11.47 - 35.16)	15-19 years	2.61 (1.48 - 4.08)	30-34 years	7.83 (4.91 - 11.49)	5.23 (2.81 - 8.36)	3.11 (1.96 - 4.76)
Western SSA	2000	Cameroon	Extrême-Nord	Logone et Chari	15-19 years	0.28 (0.14 - 0.5)	35-39 years	5.38 (2.91 - 9)	5.1 (2.75 - 8.53)	19.99 (11.07 - 33.57)	15-19 years	2.12 (1.23 - 3.37)	30-34 years	6.2 (3.71 - 9.5)	4.08 (2.08 - 6.83)	3.01 (1.91 - 4.51)
Western SSA	2000	Cameroon	Extrême-Nord	Mayo Danay	15-19 years	0.31 (0.16 - 0.55)	35-39 years	6.12 (3.37 - 10.29)	5.81 (3.11 - 9.85)	20.87 (11.42 - 35.7)	15-19 years	2.32 (1.34 - 3.79)	30-34 years	7.01 (4.43 - 10.69)	4.7 (2.58 - 7.7)	3.13 (1.96 - 4.73)
Western SSA	2000	Cameroon	Extrême-Nord	Mayo Kani	15-19 years	0.24 (0.12 - 0.44)	35-39 years	4.88 (2.62 - 8.13)	4.64 (2.42 - 7.83)	21.43 (11.7 - 36.66)	15-19 years	1.81 (1.02 - 2.97)	30-34 years	5.62 (3.41 - 8.69)	3.81 (1.99 - 6.32)	3.21 (2 - 4.84)
Western SSA	2000	Cameroon	Extrême-Nord	Mayo Sava	15-19 years	0.27 (0.13 - 0.52)	35-39 years	5.52 (2.88 - 9.73)	5.24 (2.66 - 9.22)	21.22 (11.63 - 35.89)	15-19 years	2.06 (1.13 - 3.62)	30-34 years	6.34 (3.66 - 10.09)	4.28 (2.14 - 7.36)	3.19 (2 - 4.83)
Western SSA	2000	Cameroon	Extrême-Nord	Mayo Tsanaga	15-19 years	0.27 (0.14 - 0.49)	35-39 years	5.53 (2.9 - 9.16)	5.26 (2.64 - 8.74)	21.24 (11.69 - 36.16)	15-19 years	2.07 (1.2 - 3.46)	30-34 years	6.36 (3.86 - 9.66)	4.29 (2.2 - 7.16)	3.18 (1.99 - 4.8)
Western SSA	2000	Cameroon	Littoral	Moungo	15-19 years	0.42 (0.22 - 0.72)	35-39 years	8.15 (5 - 12.44)	7.74 (4.66 - 11.92)	20.67 (11.31 - 34.92)	15-19 years	3.11 (1.93 - 4.69)	30-34 years	9.28 (6.31 - 12.81)	6.17 (3.45 - 9.29)	3.08 (1.96 - 4.65)
Western SSA	2000	Cameroon	Littoral	Nkam	15-19 years	0.37 (0.19 - 0.66)	35-39 years	7.38 (4.34 - 11.38)	7.01 (4.03 - 10.86)	20.85 (11.37 - 35.59)	15-19 years	2.8 (1.68 - 4.29)	30-34 years	8.42 (5.5 - 11.9)	5.63 (3.2 - 8.61)	3.12 (1.97 - 4.7)
Western SSA	2000	Cameroon	Littoral	Sanaga Maritime	15-19 years	0.42 (0.22 - 0.75)	35-39 years	8.17 (4.8 - 12.57)	7.75 (4.52 - 12.14)	20.57 (11.29 - 34.17)	15-19 years	3.14 (1.91 - 4.81)	30-34 years	9.31 (6.19 - 12.98)	6.17 (3.55 - 9.5)	3.07 (1.94 - 4.7)
Western SSA	2000	Cameroon	Littoral	Wouri	15-19 years	0.43 (0.22 - 0.76)	35-39 years	8.37 (5.14 - 12.98)	7.94 (4.74 - 12.43)	20.5 (11.23 - 34.28)	15-19 years	3.22 (1.95 - 4.97)	30-34 years	9.54 (6.32 - 13.66)	6.32 (3.54 - 9.86)	3.07 (1.94 - 4.67)
Western SSA	2000	Cameroon	Nord	Bénoué	15-19 years	0.37 (0.19 - 0.61)	35-39 years	7.22 (4.22 - 11.33)	6.85 (3.92 - 10.86)	20.61 (11.42 - 34.61)	15-19 years	2.76 (1.67 - 4.32)	30-34 years	8.24 (5.49 - 11.76)	5.48 (3.05 - 8.56)	3.09 (1.95 - 4.6)
Western SSA	2000	Cameroon	Nord	Faro	15-19 years	0.36 (0.17 - 0.65)	35-39 years	7.07 (3.77 - 12.06)	6.71 (3.51 - 11.55)	20.75 (11.5 - 34.72)	15-19 years	2.69 (1.45 - 4.57)	30-34 years	8.08 (4.64 - 12.73)	5.39 (2.77 - 8.93)	3.11 (1.97 - 4.6)
Western SSA	2000	Cameroon	Nord	Mayo Louti	15-19 years	0.31 (0.14 - 0.55)	35-39 years	6.2 (3.35 - 10.38)	5.89 (3.12 - 9.95)	21.04 (11.57 - 36.01)	15-19 years	2.34 (1.27 - 3.91)	30-34 years	7.1 (4.28 - 11.16)	4.76 (2.46 - 8.26)	3.15 (1.95 - 4.72)
Western SSA	2000	Cameroon	Nord	Mayo Rey	15-19 years	0.28 (0.14 - 0.49)	35-39 years	5.56 (2.96 - 9.02)	5.28 (2.76 - 8.6)	20.92 (11.47 - 35.39)	15-19 years	2.1 (1.16 - 3.45)	30-34 years	6.36 (3.79 - 9.74)	4.26 (2.19 - 7.14)	3.13 (1.95 - 4.75)
Western SSA	2000	Cameroon	Nord-Ouest	Boyo	15-19 years	0.51 (0.25 - 0.93)	35-39 years	9.66 (5.35 - 15.96)	9.15 (4.97 - 15.03)	20.13 (11.01 - 33.91)	15-19 years	3.76 (2.26 - 6.1)	30-34 years	10.95 (6.86 - 16.81)	7.18 (3.92 - 11.53)	3.01 (1.93 - 4.52)
Western SSA	2000	Cameroon	Nord-Ouest	Bui	15-19 years	0.43 (0.21 - 0.78)	35-39 years	8.37 (4.78 - 13.89)	7.94 (4.53 - 13.2)	20.5 (11.35 - 35.06)	15-19 years	3.22 (1.86 - 5.23)	30-34 years	9.54 (5.89 - 14.49)	6.32 (3.4 - 10.53)	3.06 (1.95 - 4.61)
Western SSA	2000	Cameroon	Nord-Ouest	Donga Mantung	15-19 years	0.4 (0.19 - 0.75)	35-39 years	7.79 (4.25 - 13.21)	7.39 (4 - 12.69)	20.66 (11.34 - 34.71)	15-19 years	2.99 (1.57 - 5.05)	30-34 years	8.9 (5.32 - 13.98)	5.91 (3.08 - 10.06)	3.09 (1.97 - 4.62)
Western SSA	2000	Cameroon	Nord-Ouest	Menchum	15-19 years	0.52 (0.24 - 0.97)	35-39 years	9.85 (5.22 - 16.54)	9.33 (4.86 - 15.72)	20.07 (11.09 - 33.38)	15-19 years	3.85 (2.15 - 6.5)	30-34 years	11.15 (6.88 - 17.05)	7.29 (3.92 - 11.97)	3 (1.92 - 4.41)
Western SSA	2000	Cameroon	Nord-Ouest	Mezam	15-19 years	0.48 (0.25 - 0.8)	35-39 years	9.24 (5.57 - 14.49)	8.76 (5.2 - 13.86)	20.27 (11.33 - 34.09)	15-19 years	3.57 (2.22 - 5.4)	30-34 years	10.48 (7.15 - 14.86)	6.91 (3.77 - 10.76)	3.03 (1.93 - 4.51)
Western SSA	2000	Cameroon	Nord-Ouest	Momo	15-19 years	0.47 (0.24 - 0.8)	35-39 years	9 (5.17 - 14.66)	8.53 (4.87 - 13.99)	20.34 (11.4 - 34.25)	15-19 years	3.47 (2.09 - 5.25)	30-34 years	10.2 (6.77 - 14.99)	6.74 (3.65 - 10.8)	3.04 (1.94 - 4.56)
Western SSA	2000	Cameroon	Nord-Ouest	Ngo Ketunjia	15-19 years	0.49 (0.25 - 0.86)	35-39 years	9.33 (5.45 - 14.77)	8.84 (5.07 - 14.06)	20.26 (11.2 - 34.34)	15-19 years	3.61 (2.19 - 5.64)	30-34 years	10.58 (6.93 - 15.56)	6.98 (3.88 - 11.27)	3.03 (1.93 - 4.55)
Western SSA	2000	Cameroon	Ouest	Bamboutos	15-19 years	0.38 (0.2 - 0.64)	35-39 years	7.57 (4.42 - 12.2)	7.19 (4.13 - 11.64)	20.76 (11.51 - 34.97)	15-19 years	2.87 (1.77 - 4.36)	30-34 years	8.63 (5.59 - 12.52)	5.76 (3.15 - 9.07)	3.1 (1.96 - 4.66)
Western SSA	2000	Cameroon	Ouest	Haut Nkam	15-19 years	0.32 (0.16 - 0.6)	35-39 years	6.43 (3.52 - 10.48)	6.11 (3.25 - 10.07)	21.08 (11.52 - 35.91)	15-19 years	2.41 (1.41 - 3.89)	30-34 years	7.36 (4.57 - 11.2)	4.95 (2.61 - 8.17)	3.15 (1.98 - 4.73)
Western SSA	2000	Cameroon	Ouest	Hauts Plateaux	15-19 years	0.32 (0.16 - 0.58)	35-39 years	6.43 (3.64 - 10.49)	6.11 (3.41 - 10.01)	21.06 (11.58 - 35.73)	15-19 years	2.42 (1.44 - 3.82)	30-34 years	7.37 (4.66 - 10.91)	4.95 (2.61 - 7.98)	3.15 (1.99 - 4.76)
Western SSA	2000	Cameroon	Ouest	Koung Khi	15-19 years	0.33 (0.16 - 0.58)	35-39 years	6.58 (3.77 - 10.58)	6.25 (3.51 - 10.15)	21.03 (11.59 - 35.53)	15-19 years	2.47 (1.48 - 3.91)	30-34 years	7.53 (4.79 - 11.09)	5.06 (2.67 - 8.21)	3.15 (1.99 - 4.77)
Western SSA	2000	Cameroon	Ouest	Menoua	15-19 years	0.33 (0.17 - 0.57)	35-39 years	6.6 (3.75 - 10.69)	6.27 (3.54 - 10.24)	21.03 (11.57 - 35.61)	15-19 years	2.48 (1.5 - 3.83)	30-34 years	7.55 (4.84 - 10.96)	5.07 (2.76 - 7.92)	3.15 (1.98 - 4.7)
Western SSA	2000	Cameroon	Ouest	Mifi	15-19 years	0.35 (0.18 - 0.6)	35-39 years	6.99 (4.01 - 11.34)	6.64 (3.77 - 10.78)	20.92 (11.47 - 35.42)	15-19 years	2.64 (1.6 - 4.07)	30-34 years	8 (5.24 - 11.78)	5.36 (2.9 - 8.7)	3.13 (1.97 - 4.78)
Western SSA	2000	Cameroon	Ouest	Ndé	15-19 years	0.32 (0.15 - 0.61)	35-39 years	6.41 (3.43 - 10.45)	6.09 (3.26 - 9.97)	21.09 (11.58 - 35.58)	15-19 years	2.41 (1.37 - 4.07)	30-34 years	7.33 (4.46 - 11.2)	4.93 (2.54 - 8.04)	3.16 (1.99 - 4.78)
Western SSA	2000	Cameroon	Ouest	Noun	15-19 years	0.37 (0.19 - 0.64)	35-39 years	7.2 (4.09 - 11.45)	6.84 (3.87 - 10.94)	20.82 (11.3 - 35.64)	15-19 years	2.73 (1.64 - 4.3)	30-34 years	8.24 (5.36 - 11.96)	5.51 (3.06 - 8.92)	3.12 (1.96 - 4.73)
Western SSA	2000	Cameroon	Sud	Dja et Lobo	15-19 years	0.48 (0.24 - 0.86)	35-39 years	9.14 (5.03 - 14.75)	8.66 (4.67 - 14.16)	20.24 (11.15 - 33.92)	15-19 years	3.55 (2.08 - 5.68)	30-34 years	10.36 (6.67 - 15.26)	6.82 (3.73 - 11.05)	3.02 (1.91 - 4.52)
Western SSA	2000	Cameroon	Sud	Mvila	15-19 years	0.52 (0.26 - 0.91)	35-39 years	9.8 (5.65 - 15.09)	9.28 (5.29 - 14.43)	20.11 (11.17 - 33.6)	15-19 years	3.83 (2.27 - 5.99)	30-34 years	11.1 (7.1 - 15.66)	7.27 (4.02 - 11.01)	3 (1.92 - 4.49)
Western SSA	2000	Cameroon	Sud	Océan	15-19 years	0.47 (0.23 - 0.85)	35-39 years	9.06 (5.21 - 14.35)	8.58 (4.88 - 13.59)	20.28 (11.21 - 33.87)	15-19 years	3.51 (1.99 - 5.56)	30-34 years	10.28 (6.46 - 15.37)	6.76 (3.73 - 10.81)	3.03 (1.9 - 4.59)
Western SSA	2000	Cameroon	Sud	Vallée du Ntem	15-19 years	0.48 (0.23 - 0.87)	35-39 years	9.25 (4.98 - 15.09)	8.76 (4.72 - 14.55)	20.26 (11.29 - 34.12)	15-19 years	3.59 (1.93 - 5.94)	30-34 years	10.49 (6.18 - 15.95)	6.9 (3.57 - 11.37)	3.03 (1.92 - 4.5)
Western SSA	2000	Cameroon	Sud-Ouest	Fako	15-19 years	0.56 (0.29 - 0.91)	35-39 years	10.49 (6.52 - 15.7)	9.93 (6.09 - 14.94)	19.94 (11.06 - 32.7)	15-19 years	4.13 (2.44 - 6.18)	30-34 years	11.87 (8.11 - 16.35)	7.74 (4.5 - 11.67)	2.97 (1.89 - 4.45)
Western SSA	2000	Cameroon	Sud-Ouest	Koupé Manengouba	15-19 years	0.41 (0.21 - 0.74)	35-39 years	8.02 (4.57 - 12.59)	7.61 (4.25 - 11.99)	20.64 (11.29 - 35.13)	15-19 years	3.06 (1.86 - 4.78)	30-34 years	9.13 (5.95 - 12.74)	6.07 (3.35 - 9.3)	3.08 (1.96 - 4.64)
Western SSA	2000	Cameroon	Sud-Ouest	Lebialem	15-19 years	0.37 (0.19 - 0.65)	35-39 years	7.3 (4.21 - 11.85)	6.93 (3.9 - 11.31)	20.85 (11.5 - 35.17)	15-19 years	2.75 (1.67 - 4.23)	30-34 years	8.32 (5.44 - 12.16)	5.57 (3.02 - 8.57)	3.12 (1.98 - 4.65)
Western SSA	2000	Cameroon	Sud-Ouest	Manyu	15-19 years	0.47 (0.23 - 0.86)	35-39 years	9.09 (4.94 - 14.86)	8.61 (4.64 - 14.1)	20.25 (11.17 - 33.84)	15-19 years	3.51 (1.98 - 5.55)	30-34 years	10.28 (6.44 - 15.16)	6.77 (3.6 - 10.77)	3.03 (1.94 - 4.57)
Western SSA	2000	Cameroon	Sud-Ouest	Meme	15-19 years	0.48 (0.25 - 0.81)	35-39 years	9.23 (5.45 - 14.17)	8.75 (4.99 - 13.57)	20.26 (11.11 - 34.13)	15-19 years	3.58 (2.13 - 5.34)	30-34 years	10.49 (6.91 - 14.46)	6.91 (3.82 - 10.65)	3.03 (1.93 - 4.54)
Western SSA	2000	Cameroon	Sud-Ouest	Ndian	15-19 years	0.48 (0.24 - 0.83)	35-39 years	9.24 (5.28 - 14.31)	8.76 (4.94 - 13.68)	20.32 (11.24 - 33.94)	15-19 years	3.56 (2.09 - 5.49)	30-34 years	10.47 (6.8 - 14.89)	6.91 (3.73 - 10.72)	3.04 (1.94 - 4.55)
Central SSA	2000	Central African Republic	Bamingui-Bangoran	Bamingui	15-19 years	0.24 (0.07 - 0.59)	35-39 years	20.09 (7.31 - 42.12)	19.85 (7.22 - 41.79)	101.2 (27.84 - 250.89)	15-19 years	3.45 (1.31 - 7.44)	30-34 years	26.89 (11.46 - 51.19)	23.44 (8.8 - 47.58)	8.79 (3.55 - 19.88)
Central SSA	2000	Central African Republic	Bamingui-Bangoran	Ndele	15-19 years	0.22 (0.07 - 0.53)	40-44 years	18.31 (5.84 - 42.51)	18.09 (5.64 - 42.27)	102.76 (27.38 - 282.51)	15-19 years	3.14 (1.1 - 6.8)	30-34 years	24.51 (9.59 - 50.34)	21.37 (7.34 - 43.5)	8.85 (3.54 - 20.3)
Central SSA	2000	Central African Republic	Bangui	Bangui	15-19 years	0.16 (0.05 - 0.36)	40-44 years	14.11 (4.23 - 33.75)	13.95 (4.11 - 33.57)	104.65 (25.97 - 281.38)	15-19 years	2.35 (0.96 - 4.88)	30-34 years	18.86 (7.69 - 36.94)	16.52 (5.95 - 33.74)	9.04 (3.51 - 20.64)
Central SSA	2000	Central African Republic	Basse-Kotto	Alindao	15-19 years	0.12 (0.03 - 0.3)	40-44 years	10.44 (3.04 - 26.14)	10.33 (3.02 - 25.89)	106.67 (26.31 - 296.08)	15-19 years	1.74 (0.61 - 3.76)	30-34 years	14.09 (5.53 - 30.11)	12.35 (4.26 - 28.04)	9.16 (3.47 - 21.06)
Central SSA	2000	Central African Republic	Basse-Kotto	Kembe	15-19 years	0.11 (0.03 - 0.27)	40-44 years	9.38 (2.62 - 24.67)	9.28 (2.58 - 24.51)	106.41 (25.67 - 292.99)	15-19 years	1.56 (0.58 - 3.4)	30-34 years	12.64 (4.77 - 27.27)	11.09 (3.61 - 25.46)	9.16 (3.46 - 21.04)
Central SSA	2000	Central African Republic	Basse-Kotto	Mingala	15-19 years	0.13 (0.04 - 0.34)	40-44 years	11.68 (3.46 - 28.71)	11.55 (3.41 - 28.52)	106.13 (26.75 - 288.89)	15-19 years	1.94 (0.69 - 4.18)	30-34 years	15.7 (6.2 - 35.5)	13.76 (4.73 - 32.22)	9.11 (3.46 - 20.98)
Central SSA	2000	Central African Republic	Basse-Kotto	Mobaye	15-19 years	0.11 (0.03 - 0.26)	40-44 years	9.35 (2.62 - 23.76)	9.25 (2.54 - 23.67)	106.13 (25.84 - 291.75)	15-19 years	1.56 (0.56 - 3.45)	30-34 years	12.62 (4.76 - 27.68)	11.06 (3.58 - 25.73)	9.14 (3.45 - 20.79)
Central SSA	2000	Central African Republic	Basse-Kotto	Zangba	15-19 years	0.11 (0.03 - 0.26)	40-44 years	9.22 (2.59 - 23.59)	9.12 (2.51 - 23.41)	106.4 (26.08 - 291.88)	15-19 years	1.54 (0.55 - 3.39)	30-34 years	12.47 (4.65 - 26.81)	10.93 (3.54 - 24.34)	9.16 (3.46 - 20.94)
Central SSA	2000	Central African Republic	Haute-Kotto	Bria	15-19 years	0.21 (0.06 - 0.51)	35-39 years	17.68 (5.73 - 40.38)	17.47 (5.55 - 40.18)	102.45 (27.5 - 261.61)	15-19 years	2.99 (1.01 - 6.69)	30-34 years	23.58 (8.16 - 48.64)	20.59 (6.54 - 43.55)	8.87 (3.5 - 20.25)
Central SSA	2000	Central African Republic	Haute-Kotto	Ouadda	15-19 years	0.24 (0.06 - 0.61)	35-39 years	20.48 (6.41 - 47.35)	20.23 (6.33 - 46.84)	101.15 (28.53 - 254)	15-19 years	3.52 (1.09 - 7.89)	30-34 years	27.26 (9.52 - 56.04)	23.75 (7.29 - 50.95)	8.76 (3.51 - 19.91)
Central SSA	2000	Central African Republic	Haute-Kotto	Yalinga	15-19 years	0.24 (0.07 - 0.56)	35-39 years	20.52 (6.82 - 45.43)	20.27 (6.67 - 45.23)	101.07 (27.99 - 248.78)	15-19 years	3.49 (1.23 - 7.47)	30-34 years	27.27 (10.34 - 55.74)	23.78 (7.93 - 49.84)	8.75 (3.51 - 19.46)
Central SSA	2000	Central African Republic	Haut-Mbomou	Bambouti	15-19 years	0.22 (0.06 - 0.58)	35-39 years	18.26 (5.78 - 44.07)	18.04 (5.63 - 43.61)	99.72 (27.28 - 242.5)	15-19 years	3.2 (1.03 - 7.45)	30-34 years	24.43 (8.52 - 54.74)	21.24 (6.49 - 49.22)	8.58 (3.48 - 18.88)
Central SSA	2000	Central African Republic	Haut-Mbomou	Djema	15-19 years	0.23 (0.07 - 0.54)	35-39 years	19.41 (6.33 - 42.69)	19.18 (6.28 - 42.53)	101.4 (27.61 - 256.95)	15-19 years	3.29 (1.19 - 6.96)	30-34 years	26.03 (9.59 - 53.12)	22.74 (7.38 - 48.59)	8.84 (3.52 - 19.47)
Central SSA	2000	Central African Republic	Haut-Mbomou	Obo	15-19 years	0.19 (0.05 - 0.47)	35-39 years	16.36 (5.41 - 37.75)	16.17 (5.22 - 37.39)	102.7 (27.41 - 254.01)	15-19 years	2.78 (0.98 - 6.34)	30-34 years	21.99 (7.48 - 45.29)	19.22 (5.8 - 40.09)	8.93 (3.46 - 20.24)
Central SSA	2000	Central African Republic	Haut-Mbomou	Zemio	15-19 years	0.18 (0.05 - 0.46)	40-44 years	15.88 (4.8 - 38.93)	15.7 (4.71 - 38.78)	103.72 (26.37 - 271.34)	15-19 years	2.67 (0.96 - 5.8)	30-34 years	21.36 (7.82 - 43.07)	18.69 (5.98 - 38.81)	8.93 (3.45 - 19.99)
Central SSA	2000	Central African Republic	Kemo	Dekoa	15-19 years	0.14 (0.04 - 0.34)	40-44 years	11.91 (3.59 - 29.98)	11.77 (3.49 - 29.82)	105.83 (26.25 - 291.23)	15-19 years	2 (0.73 - 4.5)	30-34 years	16.05 (6.31 - 31.93)	14.05 (4.76 - 29.63)	9.11 (3.52 - 20.8)
Central SSA	2000	Central African Republic	Kemo	Mala	15-19 years	0.15 (0.05 - 0.39)	40-44 years	12.98 (3.91 - 32.05)	12.83 (3.84 - 31.62)	105.1 (26.24 - 284.93)	15-19 years	2.19 (0.81 - 4.9)	30-34 years	17.51 (6.56 - 35.84)	15.33 (5.14 - 33.1)	9.06 (3.52 - 20.56)
Central SSA	2000	Central African Republic	Kemo	Ndjoukou	15-19 years	0.13 (0.04 - 0.33)	35-39 years	11.29 (3.69 - 24.1)	11.16 (3.6 - 23.99)	104.51 (27.41 - 262.4)	15-19 years	1.9 (0.72 - 4.13)	30-34 years	15.25 (5.82 - 30.96)	13.35 (4.6 - 28.43)	9.07 (3.51 - 20.29)
Central SSA	2000	Central African Republic	Kemo	Sibut	15-19 years	0.14 (0.04 - 0.34)	40-44 years	11.81 (3.54 - 28.28)	11.68 (3.45 - 28.18)	105.78 (26.24 - 288.53)	15-19 years	1.98 (0.73 - 4.22)	30-34 years	15.98 (6.17 - 32.43)	14 (4.87 - 29.7)	9.1 (3.49 - 20.55)
Central SSA	2000	Central African Republic	Lobaye	Boda	15-19 years	0.11 (0.03 - 0.26)	40-44 years	9.54 (2.84 - 22.71)	9.43 (2.76 - 22.67)	106.88 (25.38 - 298.2)	15-19 years	1.57 (0.6 - 3.4)	30-34 years	12.77 (5.06 - 25.98)	11.2 (3.88 - 23.55)	9.2 (3.45 - 21.3)
Central SSA	2000	Central African Republic	Lobaye	Boganangone	15-19 years	0.12 (0.03 - 0.27)	40-44 years	10.33 (3.03 - 26.5)	10.21 (2.96 - 26.42)	106.62 (25.43 - 295.64)	15-19 years	1.71 (0.62 - 3.67)	30-34 years	13.82 (5.73 - 27.59)	12.11 (4.29 - 25.44)	9.17 (3.44 - 21.23)
Central SSA	2000	Central African Republic	Lobaye	Boganda	15-19 years	0.12 (0.04 - 0.27)	40-44 years	10.22 (3.09 - 24.38)	10.1 (3.02 - 24.2)	106.69 (25.39 - 297.51)	15-19 years	1.69 (0.65 - 3.6)	30-34 years	13.67 (5.54 - 27.71)	11.98 (4.16 - 25.69)	9.16 (3.45 - 21.2)
Central SSA	2000	Central African Republic	Lobaye	Mbaiki	15-19 years	0.11 (0.03 - 0.24)	40-44 years	9.64 (2.69 - 22.89)	9.53 (2.62 - 22.78)	106.79 (25.36 - 298.42)	15-19 years	1.58 (0.6 - 3.27)	30-34 years	12.87 (4.97 - 25.09)	11.29 (3.96 - 23.19)	9.19 (3.45 - 21.22)
Central SSA	2000	Central African Republic	Lobaye	Mongoumba	15-19 years	0.1 (0.03 - 0.23)	40-44 years	8.7 (2.44 - 22.34)	8.61 (2.35 - 22.22)	105.43 (25.83 - 287.91)	15-19 years	1.44 (0.53 - 3.07)	30-34 years	11.67 (4.22 - 24.14)	10.23 (3.2 - 22.51)	9.13 (3.49 - 20.91)
Central SSA	2000	Central African Republic	Mambere-Kadei	Amada-Gaza	15-19 years	0.14 (0.05 - 0.33)	40-44 years	12.29 (3.7 - 28.79)	12.15 (3.63 - 28.68)	105.37 (25.67 - 291.6)	15-19 years	2.03 (0.8 - 4.06)	30-34 years	16.27 (7.01 - 31.07)	14.24 (5.39 - 28.31)	9.09 (3.45 - 20.67)
Central SSA	2000	Central African Republic	Mambere-Kadei	Berberati	15-19 years	0.13 (0.04 - 0.31)	40-44 years	11.69 (3.75 - 26.7)	11.56 (3.65 - 26.54)	105.72 (25.55 - 294.14)	15-19 years	1.93 (0.8 - 3.84)	30-34 years	15.54 (6.97 - 29.12)	13.6 (5.34 - 27.01)	9.12 (3.46 - 20.92)
Central SSA	2000	Central African Republic	Mambere-Kadei	Carnot	15-19 years	0.14 (0.05 - 0.34)	40-44 years	12.36 (3.88 - 27.67)	12.22 (3.75 - 27.58)	105.34 (25.65 - 289.64)	15-19 years	2.05 (0.85 - 4.11)	30-34 years	16.41 (7.18 - 31.2)	14.36 (5.61 - 28.99)	9.09 (3.46 - 20.69)
Central SSA	2000	Central African Republic	Mambere-Kadei	Dede-Mokouba	15-19 years	0.12 (0.04 - 0.29)	40-44 years	10.51 (3.09 - 24.75)	10.39 (2.98 - 24.48)	106.46 (25.55 - 299.91)	15-19 years	1.73 (0.66 - 3.55)	30-34 years	14.02 (5.73 - 27.09)	12.28 (4.39 - 24.16)	9.17 (3.47 - 21.19)
Central SSA	2000	Central African Republic	Mambere-Kadei	Gadzi	15-19 years	0.13 (0.04 - 0.31)	40-44 years	11.53 (3.53 - 28.01)	11.4 (3.46 - 27.85)	105.86 (25.54 - 292.23)	15-19 years	1.92 (0.74 - 4.06)	30-34 years	15.38 (6.58 - 30.05)	13.46 (5.12 - 27.92)	9.13 (3.45 - 21)
Central SSA	2000	Central African Republic	Mambere-Kadei	Gamboula	15-19 years	0.13 (0.04 - 0.3)	40-44 years	11.11 (3.36 - 25.69)	10.98 (3.26 - 25.63)	106.09 (25.53 - 295.61)	15-19 years	1.83 (0.72 - 3.62)	30-34 years	14.78 (6.34 - 27.98)	12.95 (4.86 - 26.23)	9.15 (3.46 - 21.01)
Central SSA	2000	Central African Republic	Mambere-Kadei	Sosso-Nakombo	15-19 years	0.12 (0.04 - 0.29)	40-44 years	10.61 (3.25 - 24.45)	10.49 (3.17 - 24.4)	106.48 (25.55 - 298.4)	15-19 years	1.75 (0.68 - 3.52)	30-34 years	14.11 (6.08 - 26)	12.36 (4.59 - 24.39)	9.17 (3.46 - 21.17)
Central SSA	2000	Central African Republic	Mbomou	Bakouma	15-19 years	0.16 (0.04 - 0.4)	35-39 years	13.87 (4.45 - 32.39)	13.71 (4.32 - 32.21)	104.02 (27.28 - 267.59)	15-19 years	2.31 (0.84 - 4.81)	30-34 years	18.56 (7.1 - 40.61)	16.25 (5.6 - 36.08)	9 (3.45 - 20.36)
Central SSA	2000	Central African Republic	Mbomou	Bangassou	15-19 years	0.12 (0.03 - 0.31)	35-39 years	10.65 (3.14 - 27.43)	10.53 (3.09 - 27.28)	104.85 (27.13 - 275.02)	15-19 years	1.77 (0.6 - 3.95)	30-34 years	14.37 (4.85 - 32.51)	12.6 (3.88 - 29.56)	9.1 (3.45 - 20.59)
Central SSA	2000	Central African Republic	Mbomou	Gambo	15-19 years	0.12 (0.03 - 0.28)	40-44 years	10.1 (2.9 - 26.32)	9.98 (2.83 - 26.18)	106.45 (26.12 - 288.22)	15-19 years	1.67 (0.59 - 3.49)	30-34 years	13.63 (4.97 - 30.46)	11.95 (3.83 - 27.96)	9.15 (3.46 - 21.02)
Central SSA	2000	Central African Republic	Mbomou	Ouango	15-19 years	0.11 (0.03 - 0.25)	35-39 years	9.18 (2.78 - 22.26)	9.07 (2.69 - 22.09)	104.21 (27.37 - 274.1)	15-19 years	1.53 (0.53 - 3.36)	30-34 years	12.38 (4.16 - 28.58)	10.85 (3.26 - 25.78)	9.03 (3.48 - 20.22)
Central SSA	2000	Central African Republic	Mbomou	Rafai	15-19 years	0.19 (0.05 - 0.43)	35-39 years	16.06 (5.12 - 36.14)	15.87 (5.01 - 35.95)	102.91 (27.52 - 259.52)	15-19 years	2.69 (0.98 - 5.59)	30-34 years	21.49 (8.01 - 43.46)	18.8 (6.47 - 38.94)	8.9 (3.46 - 19.84)
Central SSA	2000	Central African Republic	Nana-Gribizi	Kaga-Bandoro	15-19 years	0.15 (0.05 - 0.39)	40-44 years	13.22 (4.12 - 31.62)	13.06 (4.02 - 31.44)	105.19 (26.34 - 289.51)	15-19 years	2.23 (0.76 - 4.83)	30-34 years	17.83 (7.12 - 36.1)	15.59 (5.31 - 33.3)	9.06 (3.52 - 20.82)
Central SSA	2000	Central African Republic	Nana-Gribizi	Mbres	15-19 years	0.17 (0.05 - 0.43)	40-44 years	14.26 (4.34 - 34.28)	14.09 (4.19 - 34.13)	104.72 (26.63 - 282.55)	15-19 years	2.42 (0.85 - 5.54)	30-34 years	19.24 (7.58 - 39.47)	16.82 (5.72 - 35.72)	9.02 (3.52 - 20.36)
Central SSA	2000	Central African Republic	Nana-Mambere	Abba	15-19 years	0.15 (0.04 - 0.35)	40-44 years	12.64 (3.94 - 28.97)	12.49 (3.84 - 28.89)	105.23 (26.3 - 291.12)	15-19 years	2.1 (0.78 - 4.33)	30-34 years	16.84 (6.84 - 32.63)	14.74 (5.23 - 29.97)	9.11 (3.47 - 20.81)
Central SSA	2000	Central African Republic	Nana-Mambere	Baboua	15-19 years	0.15 (0.05 - 0.38)	35-39 years	13.36 (4.23 - 30.51)	13.21 (4.08 - 30.17)	104.18 (27.06 - 262.54)	15-19 years	2.23 (0.84 - 4.81)	30-34 years	17.83 (6.83 - 35.7)	15.6 (5.37 - 32.34)	9.08 (3.48 - 20.71)
Central SSA	2000	Central African Republic	Nana-Mambere	Baoro	15-19 years	0.15 (0.05 - 0.37)	40-44 years	13.05 (4.01 - 30.43)	12.9 (3.89 - 30.31)	104.99 (26.19 - 286.67)	15-19 years	2.17 (0.84 - 4.71)	30-34 years	17.33 (7.61 - 32.8)	15.15 (5.75 - 30.11)	9.08 (3.47 - 20.78)
Central SSA	2000	Central African Republic	Nana-Mambere	Bouar	15-19 years	0.16 (0.05 - 0.41)	40-44 years	13.75 (4.23 - 33.18)	13.59 (4.13 - 33.04)	104.53 (26.56 - 288.94)	15-19 years	2.3 (0.84 - 4.83)	30-34 years	18.25 (7.53 - 34.53)	15.95 (5.76 - 31.15)	9.03 (3.46 - 20.58)
Central SSA	2000	Central African Republic	Ombella M'Poko	Bimbo	15-19 years	0.14 (0.05 - 0.32)	40-44 years	12.66 (3.88 - 30.98)	12.52 (3.8 - 30.82)	104.86 (25.75 - 282.77)	15-19 years	2.11 (0.86 - 4.33)	30-34 years	16.96 (6.98 - 33.38)	14.86 (5.44 - 30.96)	9.06 (3.5 - 20.72)
Central SSA	2000	Central African Republic	Ombella M'Poko	Boali	15-19 years	0.12 (0.04 - 0.28)	40-44 years	10.52 (3.17 - 25.84)	10.4 (3.1 - 25.71)	106.36 (25.45 - 293.51)	15-19 years	1.74 (0.69 - 3.64)	30-34 years	14.12 (5.67 - 28.1)	12.38 (4.36 - 26.33)	9.15 (3.46 - 21.01)
Central SSA	2000	Central African Republic	Ombella M'Poko	Bogangolo	15-19 years	0.14 (0.04 - 0.34)	40-44 years	12.04 (3.69 - 28.49)	11.9 (3.62 - 28.26)	105.71 (25.93 - 290.03)	15-19 years	2.02 (0.7 - 4.28)	30-34 years	16.24 (6.4 - 33.52)	14.22 (4.83 - 31.53)	9.06 (3.47 - 20.79)
Central SSA	2000	Central African Republic	Ombella M'Poko	Bossembele	15-19 years	0.13 (0.04 - 0.3)	40-44 years	11.17 (3.28 - 27.31)	11.04 (3.17 - 27.03)	106.06 (25.49 - 293.01)	15-19 years	1.86 (0.68 - 3.86)	30-34 years	14.99 (6.06 - 31.49)	13.13 (4.5 - 29.12)	9.11 (3.45 - 20.9)
Central SSA	2000	Central African Republic	Ombella M'Poko	Damara	15-19 years	0.12 (0.04 - 0.29)	40-44 years	10.58 (3.29 - 24.86)	10.46 (3.2 - 24.68)	106.1 (25.94 - 288.28)	15-19 years	1.76 (0.67 - 3.67)	30-34 years	14.25 (5.79 - 29.09)	12.49 (4.47 - 26.5)	9.11 (3.48 - 20.68)
Central SSA	2000	Central African Republic	Ombella M'Poko	Yaloke	15-19 years	0.13 (0.04 - 0.31)	40-44 years	11.26 (3.56 - 26.29)	11.13 (3.42 - 26.15)	106.02 (25.79 - 293.75)	15-19 years	1.87 (0.69 - 3.81)	30-34 years	15.06 (6.22 - 30.38)	13.19 (4.85 - 28.08)	9.13 (3.45 - 21.19)
[truncated: 7,536 more rows]

## Sheet: Age-specific district ranges
				Lowest		Highest		Difference	Ratio
[truncated: 775 more rows]

## Sheet: Prev. range over time
Region	Country	Admin. 1	Admin. 2	Age	Sex	2000 mean prevalence (UI) (%)	2018 mean prevalence (UI) (%)	Mean difference (UI) (percentage points)	Mean ratio (UI)
[truncated: 72,774 more rows]
